# Supplementary material for: Quantitative proteomics for identifying biomarkers for tuberculous meningitis
Source: Clin Proteomics. 2012 Nov 30;9(1):12. doi: 10.1186/1559-0275-9-12 (PMC3572431; doi:10.1186/1559-0275-9-12)
Supplement: Additional file 2 — Table S2.A complete list of Proteins identified in TBM. [file 1559-0275-9-12-S2.xls]

## Sheet: Protein list
Kumar et al 2012; Quantitative proteomics for identifying biomarkers for tuberculous meningitis
Supplementary Table 2: A complete list of Proteins identified in TBM
Accession	# AAs	MW [kDa]	calc. pI	Description	ΣCoverage	Σ# PSMs	Σ# Peptides	A4: (116+117)/(114+115)	A4: (116+117)/(114+115) Count	A4: (116+117)/(114+115) Variability [%]	Score A2	Coverage A2	# PSM A2	# Peptides A2	Score A3	Coverage A3	# PSM A3	# Peptides A3	GENESYMBOL	EntrezID	HPRDID	Accession	Name	Architecture	Localisation(Primary)	Localisation(Alt)	Biological_Process	Molecular_Function	Expression
gi47419918	430	48.8204	6.48096	tryptophanyl-tRNA synthetase, cytoplasmic isoform b [Homo sapiens]	4.88	3	1	7.24199	3	0	0	0	0	0	32.0736	4.88	3	1	WARS	7453	1845	NP_998810.1	tryptophanyl-tRNA synthetase	-	Cytoplasm;	Mitochondrion;	Protein metabolism;	Ligase activity;	Skin fibroblast; Macrophage; Leukocyte;
gi4507025	1035	115.965	6.82959	electrogenic sodium bicarbonate cotransporter 1 isoform 2 [Homo sapiens]	1.74	2	1	6.95731	2	0	27.8917	0	0	0	33.0332	1.74	2	1	SLC4A4	8671	4516	NP_003750.1	solute carrier family 4, sodium bicarbonate cotransporter, member 4	TM;	Plasma membrane;	-	Transport;	Auxiliary transport protein activity;	Pancreas; Kidney; Brain; Liver; Prostate; Colon; Stomach; Thyroid gland; Nervous system;
gi50428925	244	27.3085	5.14795	tubulin-folding cofactor B [Homo sapiens]	7.38	1	1	5.83219	1		0	0	0	0	14.0596	7.38	1	1	TBCB	1155	3196	NP_001272.2	tubulin folding cofactor B	-	Cytoplasm;	-	Protein metabolism;	Chaperone activity;	Brain; Heart; Fetus; Testis;
gi4502719	713	78.2379	4.98291	cadherin 13 preproprotein [Homo sapiens]	2.38	1	1	5.54713	1	0	0	0	0	0	14.3447	2.38	1	1	CDH13	1012	3219	NP_001248.1	cadherin 13, H-cadherin (heart)	GPI; SP; Cadherin;	Plasma membrane;	Extracellular;	Cell growth and/or maintenance;	Cell adhesion molecule activity;	Epidermis; Keratinocyte; Aorta; Carotid artery; Heart; Smooth muscle; Cerebral cortex; Medulla oblongata; Thalamus; Brain; Skin; Artery; Spinal cord; Putamen; Temporal lobe; Amygdala; Caudate nucleus; Corpus callosum; Hippocampus; Substantia nigra; Subthalamus; Hypothalamus; Plasma; Urine;
gi100913206	1270	140.869	6.84424	ATP-dependent RNA helicase A [Homo sapiens]	1.26	5	1	4.96446	5	21.1956	31.6	0	0	0	53.1663	1.26	5	1	DHX9	1660	4386	NP_001348.2	DEAH (Asp-Glu-Ala-His) box polypeptide 9	HELIC; DEXDc; DSRM;	Nucleus;	Cytoplasm; Nucleolus; Cytoplasmic vesicle; Integral to membrane;	Regulation of nucleobase, nucleoside, nucleotide and nucleic acid metabolism;	Transcription factor activity;	CD8+ cell; CD4+ cell; Leukocyte; Monocyte;
gi83641870	259	28.3827	4.71631	nucleophosmin isoform 3 [Homo sapiens]	8.11	4	1	4.87262	4	38.3062	33.21	0	0	0	24.7454	8.11	4	1	NPM1	4869	1246	NP_001032827.1	nucleophosmin (nucleolar phosphoprotein B23, numatrin)	-	Nucleolus; Nucleus; Cytoplasm;	Centrosome; Cytoplasm; Nucleus;	Protein metabolism;	Chaperone activity;	Prostate; Colon; Rectum; Placenta; Plasma; Endometrium;
gi19913446	193	22.413	4.97021	neuron-specific calcium-binding protein hippocalcin [Homo sapiens]	6.74	2	1	4.44316	2	197.909	29.01	0	0	0	10.5028	6.74	2	1	HPCA	3208	811	NP_002134.2	hippocalcin	EF;	Cytoplasm;	Nucleus;	Cell communication; Signal transduction;	Calcium ion binding;	Hippocampus;
gi239752604	490	53.2183	8.57275	PREDICTED: similar to immunoglobulin lambda-like polypeptide 1 [Homo sapiens]	2.24	1	1	4.05023	1	0	28.7367	0	0	0	21.7558	2.24	1	1
gi42476105	267	29.8849	5.8208	neuronal membrane glycoprotein M6-a isoform 3 [Homo sapiens]	4.12	2	1	3.85105	2	0	34.86	0	0	0	13.9764	4.12	2	1	GPM6A	2823	3174	NP_963886.1	glycoprotein M6A	PLP; TM;	Plasma membrane;	-	Neurogenesis;	Ion channel activity;	Brain; Spinal cord;
gi4502081	695	76.21	4.64014	amphiphysin isoform 1 [Homo sapiens]	3.02	16	1	3.7259	7	55.1225	221.944	3.02	7	1	59.7014	3.02	9	1	AMPH	273	2687	NP_001626.1	amphiphysin	BAR; SH3; CC;	Cytoplasm;	-	Cell communication; Signal transduction;	Receptor signaling complex scaffold activity;	Spermatocyte; Retina; Brain; Adrenal gland; Adenohypophysis; Neurohypophysis; Spermatocyte; Retina;
gi207113199	673	76.0062	6.96143	band 4.1-like protein 2 isoform b [Homo sapiens]	2.23	5	1	3.62216	5	4.75492	56.0967	0	0	0	46.2908	2.23	5	1	EPB41L2	2037	9126	NP_001129027.1	erythrocyte membrane protein band 4.1-like 2	B41; CC;	Plasma membrane;	Nucleus; Cytoplasm; Mitochondrion;	Cell communication; Signal transduction;	Structural constituent of cytoskeleton;	Heart; Brain; Placenta; Lung; Liver; Skeletal muscle; Kidney; Pancreas; Amygdala; Caudate nucleus; Cerebellum; Cerebral cortex; Frontal lobe; Hippocampus; Medulla oblongata; Occipital lobe; Putamen; Substantia nigra; Temporal lobe; Thalamus; Subthalamic nucleus; Spinal cord; Aorta; Uterus; Colon; Prostate; Stomach; Testis; Ovary; Pituitary gland; Adrenal gland; Salivary gland; Thyroid gland; Mamm…
gi169218213	1295	144.718	7.51807	PREDICTED: similar to complement component C3, partial [Homo sapiens]	1.54	8	1	3.48441	5	41.0539	80.492	1.54	2	1	34.7433	1.54	6	1	LOC100133511	100133511	-	XP_001719515.1	complement C3-like	-	-	-	-	-	-
gi239740948	328	34.6759	11.4878	PREDICTED: hypothetical protein LOC644246 [Homo sapiens]	5.18	1	1	3.47879	1	0	0	0	0	0	8.87813	5.18	1	1
gi40255245	941	105.754	8.66064	gamma-aminobutyric acid type B receptor subunit 2 precursor [Homo sapiens]	1.49	2	1	3.47872	2	0	0	0	0	0	25.21	1.49	2	1	GABBR2	9568	9552	NP_005449.5	gamma-aminobutyric acid (GABA) B receptor, 2	TM; CC; SP;	Plasma membrane;	-	Cell communication; Signal transduction;	G-protein coupled receptor activity;	Spleen; Prostate; Testis; Ovary; Small intestine; Trachea; Colon; Leukocyte; Thyroid gland; Spinal cord; Bone marrow; Heart; Brain; Placenta; Liver; Skeletal muscle; Kidney; Pancreas;
gi223972638	402	45.503	7.94287	tRNA-splicing endonuclease subunit Sen2 isoform 4 [Homo sapiens]	2.74	1	1	3.31435	1	0	0	0	0	0	18.9151	2.74	1	1	TSEN2	80746	10576	NP_001138867.1	tRNA splicing endonuclease 2 homolog (S. cerevisiae)	-	Nucleus;	Nucleolus;	Regulation of nucleobase, nucleoside, nucleotide and nucleic acid metabolism;	Ribonuclease activity;	Ubiquitous;
gi33946324	354	40.3352	5.97314	guanine nucleotide-binding protein G(i) subunit alpha-1 [Homo sapiens]	5.37	3	2	3.2973	1	0	86.7391	2.54	2	1	26.5382	2.82	1	1	GNAI1	2770	756	NP_002060.4	guanine nucleotide binding protein (G protein), alpha inhibiting activity polypeptide 1	GALP;	Plasma membrane; Caveola;	Nucleus; Cytoplasm;	Cell communication; Signal transduction;	GTPase activity;	Retinal pigmented epithelial cell; Glomerulus; Platelet; Trophoblast; Fetus; Uterine myometrium; Urine;
gi196115290	431	49.4776	6.12549	glial fibrillary acidic protein isoform 2 [Homo sapiens]	19.95	56	8	3.28318	47	33.4556	860.816	9.74	23	4	270.299	17.63	33	7	GFAP	2670	675	NP_001124491.1	glial fibrillary acidic protein	CC;	Cytoplasm;	-	Cell growth and/or maintenance;	Structural molecule activity;	Nervous system; Brain; Ovary; Hippocampus; Corpus callosum; Serum; Urine;
gi4507677	803	92.4113	4.84326	endoplasmin precursor [Homo sapiens]	3.24	8	2	3.23362	4	101.826	93.8433	3.24	3	2	41.3203	3.24	5	2	HSP90B1	7184	1860	NP_003290.1	heat shock protein 90kDa beta (Grp94), member 1	CC; SP;	Endoplasmic reticulum;	Mitochondrion; Cytosol;	Protein metabolism;	Heat shock protein activity;	Islets of Langerhans; Semen; Lacrimal gland; Tear; Urine; Saliva; Plasma; Leukocyte; Monocyte;
gi94721261	421	47.5487	9.0708	2',3'-cyclic-nucleotide 3'-phosphodiesterase [Homo sapiens]	25.65	44	8	3.1375	33	21.894	749.222	13.06	19	5	356.804	21.62	25	6	CNP	1267	448	NP_149124.3	2',3'-cyclic nucleotide 3' phosphodiesterase	-	Cytoplasm;	Plasma membrane;	Metabolism; Energy pathways;	Phosphoric diester hydrolase activity;	Lymphocyte; Placenta; PNS; CNS; Brain; Leydig cell; Testis; Uterine myometrium; Platelet; Peripheral blood cell; Semen; Monocyte;
gi48762920	780	84.9642	7.50342	liver phosphofructokinase [Homo sapiens]	4.36	6	2	3.09893	4	34.3891	92.57	2.44	2	1	55.4232	4.36	4	2	PFKL	5211	1385	NP_002617.3	phosphofructokinase, liver	-	Cytoplasm;	-	Metabolism; Energy pathways;	Catalytic activity;	Platelet; Liver; Brain; Leukocyte; Red blood cell; Kidney;
gi24797086	1115	125.464	4.91943	importin-5 [Homo sapiens]	1.79	8	1	3.07424	8	84.8917	0	0	0	0	34.5693	1.79	8	1	IPO5	3843	3597	NP_002262.3	importin 5	HEAT; IBN_NT;	Cytoplasm;	Nucleus; Mitochondrion; Centrosome;	Transport;	Transporter activity;	Semen;
gi148839284	1255	143.398	6.13818	calcium-dependent secretion activator 2 isoform b [Homo sapiens]	1.2	5	1	3.04988	3	46.3864	95.4933	1.2	3	1	39.914	1.2	2	1	CADPS2	93664	12996	NP_001009571.2	Ca++-dependent secretion activator 2	PH; CC; C2;	Cytoplasm;	Plasma membrane; Nucleus; Synaptic vesicle; Synapse;	Regulation of exocytosis;	Calcium ion binding;	Brain; Lung; Liver; Kidney; Heart; Pancreas; Spleen; Ovary; Amygdala; Corpus callosum; Caudate nucleus; Cerebellum; Spinal cord; Fetus; Substantia nigra; Subthalamic nucleus; Hippocampus; Thalamus; Placenta; Skeletal muscle; Cerebral cortex; Medulla oblongata; Occipital pole; Frontal lobe; Temporal lobe; Putamen;
gi24234756	690	74.5603	8.23584	interleukin enhancer-binding factor 3 isoform c [Homo sapiens]	2.61	2	1	3.02976	2	27.9661	0	0	0	0	27.0479	2.61	2	1	ILF3	3609	4420	NP_703194.1	interleukin enhancer binding factor 3, 90kDa	DZF; RBD; NLS; DSRM;	Nucleus;	Cytoplasm; Ribosome; Nucleolus; Mitochondrion;	Regulation of nucleobase, nucleoside, nucleotide and nucleic acid metabolism; Regulation of gene expression, epigenetic;	Transcription factor activity; Transcription regulator activity;	T Cell; Placenta; Liver; Kidney; Spleen; Ovary; Testis; Ubiquitous; Leukocyte;
gi17017988	129	13.6869	8.80713	cytochrome c oxidase subunit Vb precursor [Homo sapiens]	6.2	8	1	3.01473	6	9.49296	93.9085	6.2	2	1	42.4675	6.2	6	1	COX5B	1329	467	NP_001853.2	cytochrome c oxidase subunit Vb	-	Mitochondrion;	Cytoplasm; Nucleus;	Metabolism; Energy pathways;	Oxidoreductase activity;	Fetus; Liver; Brain; Skeletal muscle; Monocyte;
gi205277396	1139	126.654	5.42725	dynactin 1 isoform 4 [Homo sapiens]	1.84	9	1	3.00877	4	53.9172	94.1384	1.84	3	1	50.2841	1.84	6	1	DCTN1	1639	7206	NP_001128513.1	dynactin 1	CC;	Centrosome;	Cytoplasm; Endoplasmic reticulum;	Transport;	Structural constituent of cytoskeleton;	Neuron; Melanocyte; Skin fibroblast; Keratinocyte; Fetus; Leukocyte;
gi113412878	293	31.4595	7.56201	PREDICTED: similar to voltage-dependent anion channel 2 [Homo sapiens]	3.41	4	1	2.95988	4	29.687	66.54	0	0	0	40.2394	3.41	4	1
gi15100175	283	31.6957	9.37842	1-acyl-sn-glycerol-3-phosphate acyltransferase alpha [Homo sapiens]	7.42	3	1	2.92805	3	21.0466	0	0	0	0	42.7251	7.42	3	1	AGPAT1	10554	4372	NP_116130.2	1-acylglycerol-3-phosphate O-acyltransferase 1 (lysophosphatidic acid acyltransferase, alpha)	TM; SP;	Endoplasmic reticulum membrane;	-	Metabolism; Energy pathways;	Acyltransferase activity;	Skeletal muscle;
gi62414289	466	53.6191	5.12256	vimentin [Homo sapiens]	8.37	26	4	2.88772	12	13.1236	334.985	8.37	10	4	78.5455	8.37	16	4	VIM	7431	1899	NP_003371.2	vimentin	CC;	Intermediate filament;	Nucleolus; Extracellular; Membrane fraction; Golgi apparatus; Endoplasmic reticulum; Nucleus; Cytoskeleton; Mitochondrion; Cytoplasm;	Cell growth and/or maintenance;	Structural constituent of cytoskeleton;	Uterus; Muscle; T Cell; Ovary; Lacrimal gland; Tear; Urine; Saliva; Plasma; Leukocyte; Monocyte;
gi59939900	338	37.2438	6.40479	opioid binding protein/cell adhesion molecule-like isoform b preproprotein [Homo sapiens]	5.92	10	1	2.88674	6	42.0775	157.402	5.92	4	1	56.799	5.92	6	1	OPCML	4978	7198	NP_001012393.1	opioid binding protein/cell adhesion molecule-like	Ig_LIKE; IGC2; TM; SP;	Plasma membrane;	-	Cell communication;	Cell adhesion molecule activity;	Occipital cortex; Urine;
gi257900462	754	87.262	8.41162	glycogen phosphorylase, muscle form isoform 2 [Homo sapiens]	2.12	1	1	2.88386	1	0	0	0	0	0	56.4208	2.12	1	1	PYGM	5837	1986	NP_001158188.1	phosphorylase, glycogen, muscle	-	Endoplasmic reticulum;	Extracellular;	Metabolism; Energy pathways;	Phosphorylase activity;	Muscle; Brain; Heart; Serum; Plasma;
gi57163987	921	100.304	5.14795	sodium/calcium exchanger 2 precursor [Homo sapiens]	3.04	7	1	2.85681	5	33.9898	22.5	0	0	0	41.053	3.04	7	1	SLC8A2	6543	15990	NP_055878.1	solute carrier family 8 (sodium/calcium exchanger), member 2	TM; SP; CALXB;	Plasma membrane;	-	Transport;	Auxiliary transport protein activity;	Heart; Brain; Lung; Liver; Skeletal muscle; Kidney; Pancreas; Spleen; Testis; Ovary; Amygdala; Corpus callosum; Cerebellum; Caudate nucleus; Hippocampus; Substantia nigra; Subthalamic nucleus; Thalamus; Spinal cord; Fetus; Urine;
gi155722998	1088	122.562	6.34131	solute carrier family 4, sodium bicarbonate transporter-like, member 10 [Homo sapiens]	1.65	3	1	2.83412	3	22.7799	37.9977	0	0	0	35.6622	1.65	3	1	SLC4A10	57282	-	NP_071341.2	solute carrier family 4, sodium bicarbonate transporter, member 10	TM;	Plasma membrane;	-	Transport;	Auxiliary transport protein activity;	-
gi15208660	475	54.1351	6.37939	52 kDa Ro protein [Homo sapiens]	3.58	1	1	2.82323	1	0	0	0	0	0	64.1771	3.58	1	1	TRIM21	6737	170	NP_003132.2	tripartite motif containing 21	PRY; RING; BBOX; SPRY; CC;	Plasma membrane;	Nucleus; Cytoplasm;	Regulation of nucleobase, nucleoside, nucleotide and nucleic acid metabolism;	Ribonucleoprotein;	Fetus; Keratinocyte; Plasma;
gi4504309	103	11.3604	11.356	histone H4 [Homo sapiens]	21.36	3	2	2.80671	3	0	126.343	9.71	0	1	36.8962	11.65	1	1	HIST1H4C	8364	11918	NP_003533.1	histone cluster 1, H4c	-	Nucleus;	-	Regulation of nucleobase, nucleoside, nucleotide and nucleic acid metabolism;	DNA binding;	-
gi4758426	454	50.9706	5.68115	guanine deaminase [Homo sapiens]	1.76	2	1	2.75734	2	0	110.78	1.76	2	1	18.7112	0			GDA	9615	8849	NP_004284.1	guanine deaminase	-	Cytoplasm;	Plasma membrane;	Metabolism; Energy pathways;	Deaminase activity;	Brain; Liver; Placenta; Kidney; Skeletal muscle; Pancreas; Testis; Ovary; Amygdala; Corpus callosum; Caudate nucleus; Hippocampus; Substantia nigra; Subthalamic nucleus; Thalamus; Spinal cord; Fetus; Urine;
gi48375167	439	47.3472	9.72998	microtubule-associated protein 6 isoform 2 [Homo sapiens]	4.1	1	1	2.75494	1	0	0	0	0	0	15.6861	4.1	1	1	MAP6	4135	15989	NP_997460.1	microtubule-associated protein 6	-	Cytoskeleton;	Axon; Synaptic vesicle;	Cell growth and/or maintenance;	Cytoskeletal protein binding;	Heart; Brain; Lung; Kidney; Skeletal muscle; Spleen; Pancreas; Testis; Ovary; Amygdala; Caudate nucleus; Substantia nigra; Corpus callosum; Hippocampus; Subthalamic nucleus; Cerebellum; Thalamus; Spinal cord; Fetus;
gi259906442	251	28.9765	5.5415	syntaxin-1A isoform 2 [Homo sapiens]	10.76	24	2	2.68312	16	54.0107	492.416	10.76	10	2	116.905	10.76	14	2	STX1A	6804	1721	NP_001159375.1	syntaxin 1A (brain)	SynN; TM; CC;	Plasma membrane;	-	Cell communication; Signal transduction;	Auxiliary transport protein activity;	Brain; Neutrophil; Lymphocyte; Bronchial epithelial cell; Colon epithelium; Spermatozoa;
gi7657465	605	65.0356	4.33545	podocalyxin-like protein 2 precursor [Homo sapiens]	3.8	1	1	2.6793	1	0	0	0	0	0	3.43543	3.8	1	1	PODXL2	50512	-	NP_056535.1	podocalyxin-like 2	TM; CC; SP;	Integral to membrane;	Cytoplasm;	Biological_process unknown;	Molecular function unknown;	Pancreas; Liver; Kidney; Brain; Umbilical vein endothelial cell; Semen;
gi11386147	524	58.0739	5.17334	prosaposin isoform a preproprotein [Homo sapiens]	1.72	2	1	2.6596	2	0	0	0	0	0	17.3163	1.72	2	1	PSAP	5660	1460	NP_002769.1	prosaposin	SAPA; SAPB; SP;	Lysosome;	Extracellular; Plasma membrane;	Cell communication; Signal transduction;	Lipid binding;	Nervous system; Testis; Spleen; Brain; Skin; Milk; Pancreas; Liver; Platelet; Cerebrospinal fluid; Semen; Lacrimal gland; Tear; Urine; Leukocyte;
gi4757952	191	21.245	6.55127	cell division control protein 42 homolog isoform 1 [Homo sapiens]	8.9	6	1	2.6422	6	51.9727	0	0	0	0	24.3052	8.9	6	1	CDC42	998	309	NP_001782.1	cell division cycle 42 (GTP binding protein, 25kDa)	RHO;	Cytoplasm;	Cell junction; Plasma membrane; Extracellular; Microtubule cytoskeleton; Apical membrane; Cytosol; Cell projection;	Cell communication; Signal transduction;	GTPase activity;	Placenta; Placenta; Platelet; Pancreas; Umbilical vein endothelial cell; Plasma; Brain; Semen; Lacrimal gland; Tear; Leukocyte;
gi23065552	225	26.5421	5.5415	glutathione S-transferase Mu 3 [Homo sapiens]	12	3	2	2.57941	3	0	24.51	0	0	0	30.503	12	3	2	GSTM3	2947	712	NP_000840.2	glutathione S-transferase mu 3 (brain)	-	Cytoplasm;	-	Metabolism; Energy pathways;	Glutathione transferase activity;	Brain; Testis; Lung; Bronchial epithelial cell; Pancreas; Kidney; Liver; Skeletal muscle; Heart; Semen; Urine;
gi10863977	95	10.8276	6.52197	U6 snRNA-associated Sm-like protein LSm2 [Homo sapiens]	20	1	1	2.57412	1	0	0	0	0	0	14.8265	20	1	1	LSM2	57819	6282	NP_067000.1	LSM2 homolog, U6 small nuclear RNA associated (S. cerevisiae)	SM;	Cytoplasm;	Nucleus;	Regulation of nucleobase, nucleoside, nucleotide and nucleic acid metabolism;	RNA binding;	Blood;
gi4504447	341	35.9839	8.646	heterogeneous nuclear ribonucleoproteins A2/B1 isoform A2 [Homo sapiens]	2.93	2	1	2.55831	2	24.536	0	0	0	0	31.1107	2.93	2	1	HNRNPA2B1	3181	2526	NP_002128.1	heterogeneous nuclear ribonucleoprotein A2/B1	RRM;	Nucleus;	Nucleolus; Cytoplasm; Mitochondrion;	Regulation of nucleobase, nucleoside, nucleotide and nucleic acid metabolism;	Transcription factor binding; RNA binding;	Testis; Lung; Mammary gland; Fetus; Pancreas; Ovary; Leukocyte;
gi14149680	1104	122.78	5.8335	extended synaptotagmin-1 [Homo sapiens]	1.45	3	1	2.55229	3	21.7393	27.9908	0	0	0	34.5952	1.45	3	1	ESYT1	23344	-	NP_056107.1	extended synaptotagmin-like protein 1	TM; C2;	Plasma membrane;	Microsome; Golgi apparatus; Endoplasmic reticulum; Mitochondrion;	Cell communication; Signal transduction;	Calcium ion binding;	Leukocyte;
gi5174447	317	35.0546	7.69385	guanine nucleotide-binding protein subunit beta-2-like 1 [Homo sapiens]	3.79	1	1	2.54927	1	0	0	0	0	0	14.7085	3.79	1	1	GNB2L1	10399	1503	NP_006089.1	guanine nucleotide binding protein (G protein), beta polypeptide 2-like 1	WD40;	Cytoplasm;	Nucleus; Plasma membrane; Cytoskeleton;	Cell communication; Signal transduction;	Receptor signaling complex scaffold activity;	Lymphocyte; Monocyte; Eosinophil; Brain; Ovary; Islets of Langerhans; Semen; Lacrimal gland; Tear; Leukocyte;
gi17136078	615	67.2176	4.77979	VGF nerve growth factor inducible precursor [Homo sapiens]	3.25	10	1	2.53912	5	97.31	81.1087	3.25	3	1	50.7665	3.25	7	1	VGF	7425	3717	NP_003369.2	VGF nerve growth factor inducible	CC; SP;	Extracellular;	-	Cell communication; Signal transduction;	Growth factor activity;	Brain;
gi4759202	224	24.7941	4.94482	synaptogyrin-2 [Homo sapiens]	4.46	1	1	2.51569	1	0	27.76	0	0	0	5.48826	4.46	1	1	SYNGR2	9144	4891	NP_004701.1	synaptogyrin 2	TM;	Plasma membrane;	-	Transport;	Molecular function unknown;	Brain; Heart; Placenta; Lung; Liver; Skeletal muscle; Kidney; Pancreas; Spleen; Prostate; Ovary; Leukocyte; Fetus;
gi4557287	485	53.1205	6.31592	angiotensinogen preproprotein [Homo sapiens]	3.51	2	1	2.51125	2	0	0	0	0	0	12.2618	3.51	2	1	AGT	183	106	NP_000020.1	angiotensinogen (serpin peptidase inhibitor, clade A, member 8)	SERPIN; SP;	Extracellular;	-	Cell communication; Signal transduction;	Peptide hormone;	Brain; Nervous system; Kidney; Heart; Adrenal gland; Blood vessel; Blood; Leukocyte; Placenta; Liver; Adipose tissue; Ovary; Pancreas; Cerebrospinal fluid; Serum; Semen; Lacrimal gland; Tear; Urine; Plasma;
gi41281670	213	22.8192	5.021	CD99 antigen-like protein 2 isoform E3-E4 [Homo sapiens]	8.92	2	1	2.50882	2	64.4722	0	0	0	0	21.9974	8.92	2	1	CD99L2	83692	-	NP_604395.1	CD99 molecule-like 2	TM; SP;	Extracellular;	-	Biological_process unknown;	Molecular function unknown;	Liver; Testis; Spleen; Stomach; Lung; Brain; Kidney;
gi222831610	704	79.7934	8.52881	choline transporter-like protein 2 isoform 2 [Homo sapiens]	2.27	2	1	2.50614	2	113.436	0	0	0	0	10.3593	2.27	2	1	SLC44A2	57153	16198	NP_001138528.1	solute carrier family 44, member 2	TM;	Integral to membrane;	-	Cell communication; Signal transduction;	Signal transducer activity;	Urine;
gi4502315	382	43.914	7.45947	V-type proton ATPase subunit C 1 [Homo sapiens]	4.71	7	1	2.48956	6	30.2383	54.0228	4.71	1	1	63.9259	4.71	6	1	ATP6V1C1	528	4371	NP_001686.1	ATPase, H+ transporting, lysosomal 42kDa, V1 subunit C1	CC;	-	-	Transport;	ATPase activity;	Fetus; Brain; Ubiquitous; Placenta; Heart; Skeletal muscle; Lacrimal gland; Tear; Urine;
gi41349501	242	26.2562	7.91357	myelin proteolipid protein isoform 2 [Homo sapiens]	11.57	20	3	2.43832	18	19.4197	607.858	11.57	18	3	321.701	5.37	2	1	PLP1	5354	2321	NP_955772.1	proteolipid protein 1	PLP; TM; SP;	Plasma membrane;	Endoplasmic reticulum;	Cell growth and/or maintenance;	Structural molecule activity;	Brain; Nervous system; Spleen; Fetus;
gi24234688	679	73.6348	6.16357	heat shock 70kDa protein 9 precursor [Homo sapiens]	1.77	2	1	2.43754	2	0	50.84	0	0	0	70.9518	1.77	2	1	HSPA9	3313	2770	NP_004125.3	heat shock 70kDa protein 9 (mortalin)	-	Mitochondrion;	Cytoplasm; Endoplasmic reticulum; Plasma membrane; Cytoplasmic vesicle; Nucleolus; Cell surface;	Protein metabolism;	Chaperone activity;	Lung fibroblast; Hippocampus; Saliva; Plasma; Leukocyte; Endometrium;
gi34740329	378	39.5706	9.01221	heterogeneous nuclear ribonucleoprotein A3 [Homo sapiens]	2.65	4	1	2.40425	2	0	54.06	2.65	2	1	28.7674	2.65	2	1	HNRNPA3	220988	-	NP_919223.1	heterogeneous nuclear ribonucleoprotein A3	RRM; NES;	Nucleus;	Cytoplasm;	Regulation of nucleobase, nucleoside, nucleotide and nucleic acid metabolism;	RNA binding;	Brain; Leukocyte;
gi4503165	768	88.8735	8.48486	cullin-3 [Homo sapiens]	1.69	2	1	2.38531	2	0	0	0	0	0	15.8538	1.69	2	1	CUL3	8452	9123	NP_003581.1	cullin 3	CULL;	Nucleus;	Golgi apparatus;	Protein metabolism;	Ubiquitin-specific protease activity;	Skeletal muscle; Heart; Placenta; Liver; Lung; Brain; Kidney; Pancreas; Semen;
gi62420882	604	67.0256	7.97217	mitochondrial malic enzyme 3 precursor [Homo sapiens]	6.95	6	2	2.38086	6	102.195	0	0	0	0	27.1067	6.95	6	2	ME3	10873	6862	NP_001014811.1	malic enzyme 3, NADP(+)-dependent, mitochondrial	-	Mitochondrion;	Cytoplasm;	Metabolism; Energy pathways;	Oxidoreductase activity;	Leukocyte; Heart; Spleen; Prostate; Testis; Ovary; Small intestine; Colon; Brain; Lung; Skeletal muscle; Kidney; Pancreas;
gi7662260	623	65.6788	6.07471	kelch repeat and BTB domain-containing protein 11 [Homo sapiens]	2.25	2	1	2.36824	2	80.463	0	0	0	0	9.21773	2.25	2	1	KBTBD11	9920	-	NP_055682.1	kelch repeat and BTB (POZ) domain containing 11	KELCH; BTB;	-	-	Biological_process unknown;	Molecular function unknown;	Heart; Brain; Lung; Liver; Skeletal muscle; Kidney; Pancreas; Spleen; Testis; Ovary;
gi205277465	540	58.9443	7.66455	transketolase isoform 2 [Homo sapiens]	8.89	18	3	2.36449	15	68.7766	195.137	5.74	3	2	138.707	8.89	15	3
gi21361322	444	49.5539	4.88135	tubulin beta-4 chain [Homo sapiens]	50	200	15	2.35781	14	66.679	1739.67	32.21	39	10	1409.67	47.97	161	14	TUBB4	10382	4045	NP_006078.2	tubulin, beta 4	TUBULIN; CC;	Microtubule;	-	Cell growth and/or maintenance;	Structural constituent of cytoskeleton;	Brain;
gi4506671	115	11.6578	4.53857	60S acidic ribosomal protein P2 [Homo sapiens]	11.3	6	1	2.34824	5	15.4368	113.249	11.3	2	1	21.7951	11.3	4	1	RPLP2	6181	1612	NP_000995.1	ribosomal protein, large, P2	-	Cytoplasm;	Nucleolus;	Protein metabolism;	Structural constituent of ribosome;	Pituitary gland; Saliva; Leukocyte;
gi4503247	461	52.8066	9.33447	ribosomal RNA processing protein 1 homolog A [Homo sapiens]	1.95	2	1	2.31332	2	0	0	0	0	0	7.25274	1.95	2	1	RRP1	8568	10857	NP_003674.1	ribosomal RNA processing 1 homolog (S. cerevisiae)	-	Nucleolus;	Nucleus;	Regulation of nucleobase, nucleoside, nucleotide and nucleic acid metabolism;	Molecular function unknown;	-
gi18426911	504	54.9328	6.97607	signal-regulatory protein alpha precursor [Homo sapiens]	5.75	4	2	2.31301	4	62.6011	55.6533	0	0	0	41.9874	5.75	4	2	SIRPA	140885	3912	NP_542970.1	signal-regulatory protein alpha	Ig_LIKE; IGC; TM; SP;	Plasma membrane;	-	Cell communication; Signal transduction;	Receptor activity;	Brain; Heart; Placenta; Lung; Liver; Skeletal muscle; Kidney; Pancreas; Spleen; Prostate; Testis; Ovary; Small intestine; Colon; Leukocyte; Lymph node; Thymus; Umbilical cord; Neutrophil;
gi16445029	613	64.9935	8.00146	immunoglobulin superfamily, member 8 [Homo sapiens]	4.08	5	2	2.31139	3	0	80.3815	2.28	2	1	28.9824	4.08	3	2	IGSF8	93185	9438	NP_443100.1	immunoglobulin superfamily, member 8	IG; TM; SP;	Plasma membrane;	-	Immune response;	Antigen binding;	Heart; Brain; Skeletal muscle; Spleen; Kidney; Small intestine; Placenta; Lung; Urine;
gi4502599	277	30.3559	8.32373	carbonyl reductase [NADPH] 1 [Homo sapiens]	5.42	2	1	2.30313	2	0	0	0	0	0	21.4847	5.42	2	1	CBR1	873	267	NP_001748.1	carbonyl reductase 1	-	Cytoplasm;	-	Metabolism; Energy pathways;	Oxidoreductase activity;	Liver; Stomach; Intestine; Epidermis; Kidney; Pituitary gland; Smooth muscle; Vascular endothelium; Placenta; Lung; Brain; Testis; Lacrimal gland; Tear; Urine; Plasma;
gi188595682	1863	204.624	6.22705	ankyrin-2 isoform 3 [Homo sapiens]	3.49	10	4	2.26789	9	30.6326	64.1033	0.7	1	1	129.217	3.49	9	4	ANK2	287	110	NP_001120965.1	ankyrin 2, neuronal	ANK; ZU5; CC; DEATH;	Plasma membrane; Cytoplasm;	Endoplasmic reticulum; Cytoplasmic vesicle; Nucleus;	Cell growth and/or maintenance;	Cytoskeletal protein binding;	Brain;
gi5031571	394	44.7322	6.7417	actin-related protein 2 isoform b [Homo sapiens]	3.05	4	1	2.26097	2	27.0438	82.0267	3.05	2	1	12.179	3.05	2	1	ACTR2	10097	5023	NP_005713.1	ARP2 actin-related protein 2 homolog (yeast)	ACTIN;	Actin cytoskeleton;	Cytoplasm;	Cell motility; Cell growth and/or maintenance;	Structural constituent of cytoskeleton;	Platelet; Neutrophil; Leukocyte; Lacrimal gland; Tear; Saliva; Urine;
gi4507185	261	28.0308	8.04541	sepiapterin reductase [Homo sapiens]	7.28	2	1	2.25444	2	110.948	0	0	0	0	9.81036	7.28	2	1	SPR	6697	1632	NP_003115.1	sepiapterin reductase (7,8-dihydrobiopterin:NADP+ oxidoreductase)	SP;	-	-	Metabolism; Energy pathways;	Catalytic activity;	Liver; Urine;
gi33350932	4646	532.072	6.40479	cytoplasmic dynein 1 heavy chain 1 [Homo sapiens]	2.93	22	8	2.22405	16	124.274	77.3971	0.22	2	1	234.098	2.93	20	8	DYNC1H1	1778	2524	NP_001367.2	dynein, cytoplasmic 1, heavy chain 1	CC; AAA;	Cytoplasm;	Golgi apparatus; Endosome; Lysosome; Mitochondrion; Plasma membrane; Nucleus; Nucleolus;	Metabolism; Energy pathways;	ATPase activity;	Testis; Semen; Leukocyte;
gi260436864	919	101.253	5.10986	AP-1 complex subunit beta-1 isoform c [Homo sapiens]	3.92	6	2	2.20947	3	6.72414	36.52	2.29	1	1	122.137	3.92	5	2	AP1B1	162	2541	NP_001159491.1	adaptor-related protein complex 1, beta 1 subunit	ADAP;	Golgi apparatus;	-	Transport;	Transporter activity;	Lacrimal gland; Tear; Leukocyte;
gi285002231	727	80.8016	7.69385	glycerol-3-phosphate dehydrogenase, mitochondrial precursor [Homo sapiens]	1.65	2	1	2.20885	2	3.07602	30.17	0	0	0	33.7981	1.65	2	1	GPD2	2820	715	NP_001076581.2	glycerol-3-phosphate dehydrogenase 2 (mitochondrial)	EF; TM;	Mitochondrion;	-	Metabolism; Energy pathways;	Catalytic activity;	Liver; Pancreas; Heart; Muscle; Placenta; Monocyte;
gi41406069	66	6.88774	11.063	histone H2A.V isoform 4 [Homo sapiens]	13.64	2	1	2.20638	2	7.35357	58.0148	13.64	2	1	6.84908	0			H2AFV	94239	-	NP_958924.1	H2A histone family, member V	H2A;	Nucleus;	-	Regulation of gene expression, epigenetic;	DNA binding;	Semen; Saliva; Urine; Leukocyte; Monocyte;
gi32455262	125	12.8287	9.14404	peroxiredoxin 5 isoform c precursor [Homo sapiens]	13.6	9	1	2.20293	7	219.994	90.032	13.6	2	1	68.5795	13.6	7	1	PRDX5	25824	5958	NP_857635.1	peroxiredoxin 5	-	Mitochondrion;	Peroxisome; Cytoplasm; Lysosome;	Metabolism; Energy pathways;	Oxidoreductase activity;	Heart; Brain; Placenta; Lung; Liver; Kidney; Pancreas; Skeletal muscle; Thyroid gland; Lymph node; Colon; Adrenal gland; Trachea; Spleen; Chondrocyte; Fetus; Prostate; Testis; Ovary; Small intestine; Leukocyte; Semen; Lacrimal gland; Tear; Saliva; Bronchoalveolar fluid; Urine; Plasma; Neutrophil;
gi154146191	732	84.6067	5.021	heat shock protein HSP 90-alpha isoform 2 [Homo sapiens]	9.29	23	5	2.19883	13	30.8408	252.419	3.55	7	2	120.442	9.29	16	5	HSP90AA1	3320	777	NP_005339.3	heat shock protein 90kDa alpha (cytosolic), class A member 1	CC;	Cytoplasm;	Nucleus; Extracellular space; Microtubule; Mitochondrion;	Protein metabolism;	Chaperone activity;	Ubiquitous; Brain; Placenta; Peripheral blood cell; Semen; Lacrimal gland; Tear; Pituitary gland; Saliva; Leukocyte; Monocyte;
gi20149594	724	83.2121	5.03369	heat shock protein HSP 90-beta [Homo sapiens]	6.63	17	4	2.19883	5	9.20324	303.332	5.25	8	3	116.053	6.63	9	4	HSP90AB1	3326	6763	NP_031381.2	heat shock protein 90kDa alpha (cytosolic), class B member 1	CC;	Cytoplasm;	Nucleus; Nucleolus; Cytosol; Microtubule; Mitochondrion;	Cell communication; Signal transduction;	Chaperone activity;	Endometrium; Islets of Langerhans; Semen; Leukocyte; Monocyte;
gi11095441	535	57.8027	8.49951	aldehyde dehydrogenase 6A1 precursor [Homo sapiens]	2.06	2	1	2.19021	2	0	42.64	0	0	0	30.3206	2.06	2	1	ALDH6A1	4329	4416	NP_005580.1	aldehyde dehydrogenase 6 family, member A1	TM;	Mitochondrion;	Extracellular;	Metabolism; Energy pathways;	Catalytic activity;	Liver; Plasma;
gi113426932	563	61.3787	8.45557	PREDICTED: similar to N-ethylmaleimide-sensitive factor [Homo sapiens]	1.78	2	1	2.18721	2	0	69.06	1.78	2	1	23.7075	0
gi4507729	445	49.875	4.89404	tubulin beta-2A chain [Homo sapiens]	46.29	205	14	2.18433	12	6.7772	1865.42	31.24	45	10	1349.51	44.27	160	13	TUBB2A	7280	-	NP_001060.1	tubulin, beta 2A	-	-	-	-	-	-
gi4502201	181	20.6837	6.80029	ADP-ribosylation factor 1 [Homo sapiens]	4.42	2	1	2.17471	2	0	61.6133	4.42	2	1	59.8691	0			ARF1	375	54	NP_001649.1	ADP-ribosylation factor 1	ARF;	Golgi apparatus;	Cytoplasm; Plasma membrane; Endosome; Golgi membrane;	Signal transduction; Endosome transport;	GTPase activity;	Ubiquitous; Cerebellum; Semen; Lacrimal gland; Tear; Saliva; Urine; Plasma; Leukocyte; Neutrophil;
gi9945439	369	42.7497	6.66846	septin-5 [Homo sapiens]	7.86	11	2	2.17075	9	22.8043	171.421	2.71	4	1	77.8092	7.86	7	2	2005-09-01	5413	4100	NP_002679.2	septin 5
gi17986283	451	50.1036	5.05908	tubulin alpha-1A chain [Homo sapiens]	38.36	232	11	2.16525	59	78.8835	1891.94	23.95	49	7	1827.62	36.14	183	10	TUBA1A	7846	3959	NP_006000.2	tubulin, alpha 1a	TUBULIN;	Cytoplasm;	Nucleolus; Microtubule; Nucleus;	Cell growth and/or maintenance;	Structural constituent of cytoskeleton;	Brain; Islets of Langerhans; Lacrimal gland; Tear; Monocyte;
gi9507215	449	50.0616	5.05908	tubulin alpha-8 chain [Homo sapiens]	27.62	220	8	2.15104	2	0	2067	18.49	50	5	1661.22	27.62	170	8	TUBA8	51807	5763	NP_061816.1	tubulin, alpha 8	TUBULIN;	Cytoskeleton;	Microtubule;	Cell growth and/or maintenance;	Cytoskeletal protein binding;	Heart; Muscle; Testis; Brain; Pancreas;
gi115511046	1325	147.992	8.22119	zinc finger MYM-type protein 6 [Homo sapiens]	1.43	1	1	2.13869	1	0	0	0	0	0	13.5375	1.43	1	1	ZMYM6	9204	10325	NP_009098.3	zinc finger, MYM-type 6	TRASH;	Nucleus;	-	Regulation of nucleobase, nucleoside, nucleotide and nucleic acid metabolism;	DNA binding;	Heart; Skeletal muscle; Kidney; Liver; Leukocyte; Brain; Colon;
gi4885281	558	61.3592	7.79639	glutamate dehydrogenase 1, mitochondrial precursor [Homo sapiens]	7.53	14	3	2.12978	11	56.7615	139.57	5.38	3	2	106.262	7.53	11	3	GLUD1	2746	11748	NP_005262.1	glutamate dehydrogenase 1	SP;	Mitochondrion;	Cytosol;	Metabolism; Energy pathways;	Catalytic activity;	Liver; Adrenal gland; Brain; Spleen; Ovary; Lung; Kidney; Heart; Stomach; Leukocyte;
gi222144328	154	17.7453	4.41162	myosin regulatory light chain 12B isoform B [Homo sapiens]	7.14	1	1	2.12166	1	0	23.43	0	0	0	34.5084	7.14	1	1
gi4758714	152	16.5056	9.37842	microsomal glutathione S-transferase 3 [Homo sapiens]	8.55	1	1	2.11892	1	0	28.87	0	0	0	7.7027	8.55	1	1	MGST3	4259	5192	NP_004519.1	microsomal glutathione S-transferase 3	TM;	Endoplasmic reticulum;	Cytosol;	Metabolism; Energy pathways;	Glutathione transferase activity;	Heart; Skeletal muscle; Brain; Placenta; Liver; Kidney; Small intestine; Stomach; Colon; Adrenal medulla; Pancreas; Thyroid gland; Testis; Ovary; Lung; Leukocyte; Bone marrow; Fetus; Spleen; Lymph node; Vermiform appendix; Prostate; Adrenal cortex; Monocyte;
gi19913418	831	95.6938	6.65381	V-type proton ATPase 116 kDa subunit a isoform 1 isoform c [Homo sapiens]	1.32	6	1	2.11712	6	19.2716	93.21	0	0	0	92.4444	1.32	6	1	ATP6V0A1	535	1886	NP_005168.2	ATPase, H+ transporting, lysosomal V0 subunit a1	TM; CC; SP;	Brush border;	Zymogen granule; Mitochondrion;	Transport;	Ion channel activity;	-
gi14589889	906	99.7473	4.80518	cadherin 2, type 1 preproprotein [Homo sapiens]	1.77	4	1	2.11614	4	50.8236	63.1533	0	0	0	27.9514	1.77	4	1	CDH2	1000	226	NP_001783.2	cadherin 2, type 1, N-cadherin (neuronal)	TM; SP; Cadherin;	Plasma membrane;	-	Cell communication; Signal transduction;	Cell adhesion molecule activity;	Ovary; Fetus; Skin; Testis; Urine;
gi71773329	673	75.8256	5.60498	annexin A6 isoform 1 [Homo sapiens]	11.74	10	5	2.10808	10	50.5905	107.821	0	0	0	164.159	11.74	10	5	ANXA6	309	231	NP_001146.2	annexin A6	ANX;	Endoplasmic reticulum;	Plasma membrane; Cytoplasm; Mitochondrion; Caveola;	Cell communication; Signal transduction;	Calcium ion binding;	Bone marrow; Heart; Mammary gland; T Cell; Cartilage; B Cell; Skin; Semen; Urine; Leukocyte; Monocyte; Neutrophil;
gi56549117	851	95.9803	7.00537	dynamin-1 isoform 2 [Homo sapiens]	9.4	31	7	2.10526	14	30.434	456.391	5.76	11	4	193.529	9.4	20	7	DNM1	1759	3851	NP_001005336.1	dynamin 1	DYNC; GED; PH;	Mitochondrion;	Endocytic vesicle; Cytoplasmic vesicle; Cytoskeleton; Cell surface; Perinuclear region; Microtubule; Cytoplasm;	Cell communication; Signal transduction;	GTPase activity;	Heart; Brain; Placenta; Lung; Kidney; Liver; Skeletal muscle;
gi4557647	76	8.53818	4.36084	heat shock factor-binding protein 1 [Homo sapiens]	14.47	1	1	2.10281	1	0	0	0	0	0	2.94899	14.47	1	1	HSBP1	3281	5185	NP_001528.1	heat shock factor binding protein 1	CC;	Nucleus;	-	Regulation of nucleobase, nucleoside, nucleotide and nucleic acid metabolism;	Transcription regulator activity;	Placenta;
gi7657056	535	60.8487	6.56592	EH domain-containing protein 3 [Homo sapiens]	5.05	2	1	2.09546	2	0	0	0	0	0	11.1594	5.05	2	1	EHD3	30845	16170	NP_055415.1	EH-domain containing 3	EH; NLS;	Cytoplasmic vesicle;	Nucleus;	Cell communication; Signal transduction;	Cytoskeletal protein binding;	Fetus; Brain; Heart; Placenta; Lung; Liver; Skeletal muscle; Kidney; Pancreas; Ovary; Spleen; Prostate; Testis; Intestine; Colon; Leukocyte;
gi194248072	641	70.009	5.65576	heat shock 70 kDa protein 1A/1B [Homo sapiens]	7.49	29	4	2.0944	15	13.705	473.174	3.74	12	2	177.815	7.49	17	4	HSPA1A	3303	774	NP_005336.3	heat shock 70kDa protein 1A	CC;	Cytoplasm;	Nucleolus; Cytosol; Nucleus;	Protein metabolism;	Chaperone activity;	Ubiquitous; Islets of Langerhans;
gi11497612	844	95.088	8.47021	gamma-aminobutyric acid (GABA) B receptor 1 isoform b precursor [Homo sapiens]	2.49	2	1	2.09409	1	0	0	0	0	0	25.0706	2.49	2	1	GABBR1	2550	4644	NP_068703.1	gamma-aminobutyric acid (GABA) B receptor, 1	SUSHI; TM; CC; SP;	Plasma membrane;	Nucleus;	Cell communication; Signal transduction;	G-protein coupled receptor activity;	Brain; Small intestine; Uterus; Serum;
gi4503379	570	61.9241	6.49365	dihydropyrimidinase-like 3 [Homo sapiens]	7.54	20	3	2.08925	3	0	106.881	1.23	2	1	235.687	6.32	18	2	DPYSL3	1809	3104	NP_001378.1	dihydropyrimidinase-like 3	-	Cytoplasm;	Nucleus;	Metabolism; Energy pathways;	Hydrolase activity;	Skeletal muscle; Fetus; Heart; Brain; Placenta; Lung; Liver; Kidney; Pancreas; Colon; Ovary;
gi260763955	144	16.6876	8.42627	NADH dehydrogenase [ubiquinone] 1 alpha subcomplex subunit 13 [Homo sapiens]	15.28	4	2	2.08175	4	25.8508	34.4024	0	0	0	78.6577	15.28	4	2	NDUFA13	51079	9452	NP_057049.5	NADH dehydrogenase (ubiquinone) 1 alpha subcomplex, 13	TM;	Mitochondrion;	Nucleus; Perinuclear region; Cytoplasm;	Metabolism; Energy pathways;	Oxidoreductase activity;	Heart; Skeletal muscle; Liver; Kidney; Placenta; Spleen; Colon; Lung; Leukocyte; Small intestine; Lymph node; Bone marrow;
gi38679946	500	56.4026	7.95752	4-aminobutyrate aminotransferase, mitochondrial precursor [Homo sapiens]	5.4	9	2	2.07087	7	0.985485	100.67	2.4	5	1	92.0321	5.4	4	2	ABAT	18	661	NP_065737.2	4-aminobutyrate aminotransferase	SP;	Mitochondrion;	-	Metabolism; Energy pathways;	Transaminase activity;	Urinary bladder; Frontal lobe; Temporal lobe; Occipital lobe; Caudate nucleus; Brain; Putamen; Nucleus accumbens; Hippocampus; Amygdala; Ovary; Testis; Prostate; Uterus; Kidney; Liver; Thalamus; Cerebral cortex; Substantia nigra; Medulla oblongata; Cerebellum; Spinal cord; Pancreas; Bone marrow; Spleen; Lymph node; Leukocyte; Fetus; Placenta; Vermiform appendix; Salivary gland; Stomach; Small int…
gi237858675	1240	137.523	6.13818	neurofascin isoform 1 precursor [Homo sapiens]	6.05	30	6	2.0699	21	32.9132	276.84	4.92	12	5	146.711	6.05	18	6	NFASC	23114	12372	NP_001005388.2	neurofascin	FN3; IG; IGC2; TM; SP;	Plasma membrane;	-	Cell communication; Signal transduction;	Cell adhesion molecule activity;	Heart; Brain; Skeletal muscle; Liver; Lung; Kidney; Pancreas; Testis; Ovary;
gi32528286	329	36.5446	7.78174	cytosolic acyl coenzyme A thioester hydrolase isoform hBACHd [Homo sapiens]	3.65	1	1	2.06669	1	0	38.6101	0	0	0	20.4449	3.65	1	1	ACOT7	11332	12517	NP_863656.1	acyl-CoA thioesterase 7	NLS;	Cytoplasm; Mitochondrion; Cytosol;	Nucleus; Mitochondrion;	Lipid metabolism; Metabolism; Energy pathways;	Hydrolase activity;	Brain;
gi251831110	227	25.5482	4.81787	cytochrome c oxidase subunit II [Homo sapiens]	7.05	2	1	2.06523	2	0	0	0	0	0	17.0224	7.05	2	1	COX2	4513	-	YP_003024029.1	cytochrome c oxidase subunit II	-	-	-	-	-	-
gi5729877	646	70.8542	5.51611	heat shock cognate 71 kDa protein isoform 1 [Homo sapiens]	18.11	60	8	2.06514	40	35.5478	684.816	11.92	18	5	314.949	18.11	42	8	HSPA8	3312	7205	NP_006588.1	heat shock 70kDa protein 8	CC; NES; NLS;	Nucleolus; Cytoplasm;	Cytoplasm; Nucleus; Mitochondrion; Cytosol;	Protein metabolism;	Heat shock protein activity;	Brain; Heart; Kidney; Liver; Lung; Trachea; Brain; Heart; Kidney; Liver; Lung; Trachea; Brain; Heart; Kidney; Liver; Lung; Trachea; Placenta; Islets of Langerhans; Semen; Lacrimal gland; Tear; Bronchoalveolar fluid; Urine; Plasma; Leukocyte; Neutrophil;
gi4506413	184	20.9737	6.66846	RAP1A, member of RAS oncogene family precursor [Homo sapiens]	6.52	14	1	2.06097	14	32.1471	58.47	0	0	0	80.4308	6.52	14	1	RAP1A	5906	1545	NP_002875.1	RAP1A, member of RAS oncogene family	RAS;	Plasma membrane;	Nucleus; Late endosome; Lysosome; Perinuclear region; Cytoplasm; Mitochondrion;	Cell communication; Signal transduction;	GTPase activity;	Neutrophil; Monocyte;
gi262118227	115	12.8357	9.12939	cytochrome c oxidase subunit VIIa polypeptide 2 (liver) precursor [Homo sapiens]	8.7	1	1	2.05196	1	0	22.93	0	0	0	9.86618	8.7	1	1	COX7A2	1347	482	NP_001856.2	cytochrome c oxidase subunit VIIa polypeptide 2 (liver)	TM; SP;	Mitochondrion;	Cytoplasm;	Metabolism; Energy pathways;	Oxidoreductase activity;	Heart; Skeletal muscle; Brain; Kidney; Liver; Smooth muscle; Monocyte;
gi21361112	388	41.9183	6.46826	zinc transporter 3 [Homo sapiens]	8.51	4	2	2.05187	3	12.2292	49.8167	2.58	1	1	18.6411	8.51	3	2	SLC30A3	7781	11924	NP_003450.2	solute carrier family 30 (zinc transporter), member 3	TM;	Endosome;	-	Transport;	Auxiliary transport protein activity;	Temporal cortex;
gi21361370	843	96.6345	6.85889	glycogen phosphorylase, brain form [Homo sapiens]	5.93	30	4	2.04669	23	128.366	290.937	4.39	7	3	140.666	5.93	23	4	PYGB	5834	720	NP_002853.2	phosphorylase, glycogen; brain	-	Cytoplasm;	Nucleus;	Metabolism; Energy pathways;	Phosphorylase activity;	Brain; Fetus; Liver; Retina; Muscle; Semen; Saliva; Urine; Plasma;
gi218931148	315	35.6265	5.08447	tropomodulin-2 isoform b [Homo sapiens]	13.02	3	2	2.04306	3	118.964	30.73	0	0	0	35.9541	13.02	3	2	TMOD2	29767	4237	NP_001136357.1	tropomodulin 2 (neuronal)	CC;	Cytoplasm;	-	Cell growth and/or maintenance;	Cytoskeletal protein binding;	Cerebellum; Brain; Medulla oblongata; Spinal cord; Occipital lobe; Temporal lobe; Putamen; Fetus; Lung; Liver; Kidney;
gi25188179	283	30.6393	8.66064	voltage-dependent anion-selective channel protein 3 isoform b [Homo sapiens]	3.89	4	1	2.02778	4	3.54716	65.12	0	0	0	47.5332	3.89	4	1	VDAC3	7419	6750	NP_005653.3	voltage-dependent anion channel 3	LZ;	Mitochondrion;	-	Transport;	Voltage-gated ion channel activity;	Spleen; Prostate; Testis; Ovary; Colon; Small intestine; Leukocyte; Heart; Brain; Placenta; Lung; Liver; Skeletal muscle; Kidney; Pancreas; Monocyte;
gi68509928	171	18.5795	11.3706	myelin basic protein isoform 3 [Homo sapiens]	32.75	22	4	2.02641	18	17.3287	416.848	19.88	12	3	127.375	32.75	10	4	MBP	4155	1158	NP_001020261.1	myelin basic protein	-	Plasma membrane; Cytoplasm;	Cytoplasm; Nucleus;	Immune response; Neurogenesis;	Structural constituent of myelin sheath;	Fetus; White matter; Brain; Lymphocyte; Hippocampus;
gi14249342	499	55.3574	5.40186	alpha-internexin [Homo sapiens]	18.04	40	7	2.02494	29	127.148	179.431	8.42	6	3	235.13	18.04	34	7	INA	9118	5628	NP_116116.1	internexin neuronal intermediate filament protein, alpha	CC;	Cytoplasm;	-	Cell growth and/or maintenance;	Structural constituent of cytoskeleton;	Purkinje cell; Dentate nucleus;
gi45331213	1105	124.633	5.0083	ran-binding protein 6 [Homo sapiens]	1.81	6	1	2.02225	6	19.0715	0	0	0	0	29.207	1.81	6	1	RANBP6	26953	-	NP_036548.1	RAN binding protein 6	HEAT; CC;	-	-	Transport;	Transporter activity;	-
gi4504183	210	23.341	5.64307	glutathione S-transferase P [Homo sapiens]	9.05	18	1	2.01043	11	173.746	351.38	9.05	7	1	68.1783	9.05	11	1	GSTP1	2950	614	NP_000843.1	glutathione S-transferase pi 1	-	Cytoplasm;	Nucleus; Mitochondrion;	Metabolism; Energy pathways;	Glutathione transferase activity;	Liver; Lung; Oesophagus; Placenta; Heart; Prostate; Muscle; Red blood cell; Islets of Langerhans; Semen; Lacrimal gland; Tear; Saliva; Bronchoalveolar fluid; Urine; Plasma; Leukocyte; Neutrophil;
gi148762940	2028	228.091	6.22705	protein Daple [Homo sapiens]	0.44	1	1	1.99846	1	0	59.1264	0.44	1	1	53.3883	0			CCDC88C	440193	-	NP_001073883.2	coiled-coil domain containing 88C	C-C;	Cytoplasm;	-	Biological_process unknown;	Protease inhibitor activity;	-
gi4503051	572	62.1447	7.03467	collapsin response mediator protein 1 isoform 2 [Homo sapiens]	4.55	7	2	1.99711	5	137.365	210.474	1.75	4	1	75.2892	4.55	3	2	CRMP1	1400	3913	NP_001304.1	collapsin response mediator protein 1	-	Cytoplasm;	Nucleus; Centrosome;	Cell growth and/or maintenance;	Protein binding; Hydrolase activity;	Brain; Fetus;
gi20143480	445	51.3841	7.09326	phosphatidate cytidylyltransferase 2 [Homo sapiens]	4.27	5	1	1.99606	3	583.496	84.7553	4.27	2	1	22.0679	4.27	3	1	CDS2	8760	9150	NP_003809.1	CDP-diacylglycerol synthase (phosphatidate cytidylyltransferase) 2	TM;	Mitochondrion; Nucleus; Cytoplasm;	-	Metabolism; Energy pathways;	Nucleotidyltransferase activity;	Heart; Brain; Placenta; Lung; Liver; Skeletal muscle; Kidney; Pancreas; Monocyte;
gi48255949	1198	132.509	5.96045	plasma membrane calcium-transporting ATPase 2 isoform 2 [Homo sapiens]	2.67	11	2	1.9892	10	18.2268	124.063	1.17	1	1	70.4329	2.67	10	2	ATP2B2	491	160	NP_001674.2	ATPase, Ca++ transporting, plasma membrane 2	TM; CC;	Plasma membrane;	-	Transport;	ATPase activity;	Nervous system;
gi19923362	161	17.9233	8.73389	Thy-1 cell surface antigen preproprotein [Homo sapiens]	8.7	8	1	1.9858	7	45.0055	67.5033	8.7	1	1	76.1122	8.7	7	1	THY1	7070	1769	NP_006279.2	Thy-1 cell surface antigen	IG; SP;	Plasma membrane;	-	Immune response;	Molecular function unknown;	Umbilical vein endothelial cell; Vascular endothelial cell; Spleen; Dermal microvascular endothelial cell; Neutrophil; Skin fibroblast; Monocyte; Lymphocyte; Urine;
gi6005846	349	39.5233	6.84424	twinfilin-2 [Homo sapiens]	5.44	4	1	1.97875	2	10.85	73.08	5.44	2	1	16.5242	5.44	2	1	TWF2	11344	ENSG00000247596	NP_009215.1	twinfilin, actin-binding protein, homolog 2 (Drosophila)	ADF; CC;	Cytoplasm;	-	Cell communication; Signal transduction;	Protein-tyrosine kinase activity;	Leukocyte; Neutrophil;
gi4501885	375	41.7097	5.47803	beta actin [Homo sapiens]	23.73	122	5	1.97575	82	99.7891	1625.37	23.73	39	5	818.761	23.73	83	5	ACTB	60	32	NP_001092.1	actin, beta	ACTIN;	Cytoplasm;	Golgi apparatus; Plasma membrane; Nucleolus; Cytosol; Extracellular; Cytoskeleton; Mitochondrion;	Cell growth and/or maintenance;	Structural constituent of cytoskeleton;	Kidney; Testis; Muscle; Liver; Prostate; Brain; Uterus; Skin; Thyroid gland; Heart; Lung; Intestine; Ovary; Islets of Langerhans; Serum; Leukocyte; Colon; Small intestine; Spleen; Pancreas; Skeletal muscle; Placenta; Hippocampus; Semen; Mammary gland; Saliva; Urine; Plasma; Monocyte; Endometrium; Neutrophil;
gi4503971	447	50.5501	5.13525	rab GDP dissociation inhibitor alpha [Homo sapiens]	23.94	58	7	1.96672	32	41.4104	698.53	12.53	23	4	231.661	21.92	35	6	GDI1	2664	2114	NP_001484.1	GDP dissociation inhibitor 1	-	Cytoplasm;	-	Cell communication; Signal transduction;	GTPase activator activity;	Nervous system; Pancreas; Placenta; Liver; Kidney; Skeletal muscle; Lung; Brain; Saliva; Plasma; Leukocyte;
gi262359914	497	55.1133	9.01221	solute carrier family 1 (glial high affinity glutamate transporter), member 3 isoform 2 [Homo sapiens]	9.05	45	3	1.96555	38	50.0923	367.684	6.44	7	2	233.647	9.05	38	3	SLC1A3	6507	2523	NP_001160167.1	solute carrier family 1 (glial high affinity glutamate transporter), member 3	TM;	Plasma membrane;	Nucleus;	Transport;	Transporter activity;	Brain; Liver; Muscle; Ovary; Testis; Substantia nigra; Red nucleus; Hippocampus; Cerebral cortex; Basal nuclei; Cerebellum; Frontal cortex; Heart; Placenta; Lung; Kidney; Pancreas; Astrocyte;
gi238859541	503	55.0829	6.80029	delta-1-pyrroline-5-carboxylate dehydrogenase, mitochondrial isoform b [Homo sapiens]	2.58	6	1	1.95769	6	4.85516	52.5	0	0	0	37.3496	2.58	6	1	ALDH4A1	8659	6009	NP_001154976.1	aldehyde dehydrogenase 4 family, member A1	-	Mitochondrion;	-	Metabolism; Energy pathways;	Catalytic activity;	Heart; Brain; Pancreas; Placenta; Lung; Liver; Skeletal muscle; Kidney;
gi38683836	305	33.1708	7.91357	CD47 antigen isoform 2 precursor [Homo sapiens]	2.62	4	1	1.95716	4	16.0894	56.515	2.62	2	1	19.5194	2.62	2	1	CD47	961	3017	NP_942088.1	CD47 molecule	Ig_LIKE; TM; SP;	Plasma membrane; Cell surface;	-	Immune response;	Molecular function unknown;	Monocyte; Lymphocyte; Red blood cell; Platelet; Placenta; Semen; Umbilical cord;
gi66392203	267	30.1176	8.92432	nucleoside diphosphate kinase B [Homo sapiens]	5.99	4	1	1.95391	4	5.88091	68.5698	5.99	4	1	16.3951	0			NME1-NME2	654364	-	NP_001018146.1	NME1-NME2 readthrough	-	-	-	-	-	-
gi5803227	245	27.7468	4.77979	14-3-3 protein theta [Homo sapiens]	19.59	14	4	1.94674	4	43.5104	205.221	7.35	8	2	159.852	16.33	6	3	YWHAQ	10971	886	NP_006817.1	tyrosine 3-monooxygenase/tryptophan 5-monooxygenase activation protein, theta polypeptide	-	Cytoplasm;	Nucleus; Cytosol;	Cell communication; Signal transduction;	Receptor signaling complex scaffold activity;	Semen; Lacrimal gland; Tear; Urine; Leukocyte;
gi148352329	436	50.5489	8.63135	septin-7 isoform 2 [Homo sapiens]	9.86	18	3	1.94387	13	16.6502	183.08	4.59	10	2	103.413	7.57	8	2	2007-09-01	989	4398	NP_001011553.2	septin 7
gi194353979	331	34.6428	8.38232	3-ketoacyl-CoA thiolase, peroxisomal isoform b [Homo sapiens]	5.74	1	1	1.93498	1	0	0	0	0	0	14.3156	5.74	1	1	ACAA1	30	6815	NP_001123882.1	acetyl-CoA acyltransferase 1	SP;	Peroxisome;	Cytoplasm; Mitochondrion;	Metabolism; Energy pathways;	Acyltransferase activity;	Hepatocyte; Fetus; Leukocyte;
gi34147513	207	23.4748	6.69775	ras-related protein Rab-7a [Homo sapiens]	4.83	5	1	1.93211	4	15.633	95.89	4.83	2	1	30.1157	4.83	3	1	RAB7A	7879	3805	NP_004628.4	RAB7A, member RAS oncogene family	RAB;	Endosome;	Lysosome; Mitochondrion;	Cell communication; Signal transduction;	GTPase activity;	Umbilical vein endothelial cell; Brain; Heart; Colon; Spleen; Kidney; Liver; Small intestine; Placenta; Lung; Leukocyte; Skeletal muscle; Semen; Saliva; Urine; Plasma; Neutrophil;
gi5031777	366	39.5661	6.91748	isocitrate dehydrogenase 3 (NAD+) alpha precursor [Homo sapiens]	3.28	3	1	1.92823	3	0	50.52	0	0	0	45.4963	3.28	3	1	IDH3A	3419	3094	NP_005521.1	isocitrate dehydrogenase 3 (NAD+) alpha	-	Mitochondrion;	Extracellular;	Metabolism; Energy pathways;	Catalytic activity;	Heart; Plasma; Serum; Bronchoalveolar fluid;
gi271398239	475	52.8449	5.97314	cytosolic non-specific dipeptidase isoform 1 [Homo sapiens]	10.11	12	3	1.92793	11	43.1456	81.2659	3.37	1	1	118.541	10.11	11	3	CNDP2	55748	9893	NP_060705.2	CNDP dipeptidase 2 (metallopeptidase M20 family)	-	Cytoplasm;	-	Protein metabolism;	Metallopeptidase activity;	Liver; Brain; Lung; Kidney; Spleen; Testis; Ovary; Pancreas; Heart; Ubiquitous; Semen; Urine; Leukocyte; Endometrium;
gi4507879	283	30.7536	8.54346	voltage-dependent anion-selective channel protein 1 [Homo sapiens]	19.79	19	4	1.92663	14	8.73367	277.167	10.6	5	2	96.5328	19.79	14	4	VDAC1	7416	5137	NP_003365.1	voltage-dependent anion channel 1	-	Mitochondrion;	Plasma membrane; Endosome; Nucleolus; Zymogen granule;	Transport;	Voltage-gated ion channel activity;	Liver; Pituitary gland; Hippocampus; Thyroid gland; Heart; Ovary; Islets of Langerhans; Urine; Monocyte;
gi6598323	445	50.6309	6.46826	rab GDP dissociation inhibitor beta isoform 1 [Homo sapiens]	20.9	34	6	1.92614	14	59.1017	390.506	8.99	16	3	150.278	18.88	18	5	GDI2	2665	2863	NP_001485.2	GDP dissociation inhibitor 2	SP;	Cytoplasm;	Plasma membrane; Endoplasmic reticulum; Centrosome;	Transport;	Auxiliary transport protein activity;	Ubiquitous; Ovary; Semen; Lacrimal gland; Tear; Saliva; Plasma; Leukocyte; Neutrophil;
gi164698496	422	47.4712	6.48096	septin-9 isoform e [Homo sapiens]	9	12	2	1.92294	11	63.983	71.0066	4.74	1	1	70.9512	9	11	2	2009-09-01	10801	10360	NP_001106964.1	septin 9
gi154354966	747	82.5738	6.56592	mitochondrial inner membrane protein isoform 3 [Homo sapiens]	5.35	3	2	1.91924	3	0	0	0	0	0	38.2053	5.35	3	2	IMMT	10989	2658	NP_001093640.1	inner membrane protein, mitochondrial	TM; CC; SP;	Mitochondrion;	-	Cell growth and/or maintenance;	Motor activity;	Heart; Ovary; Leukocyte; Monocyte;
gi19913428	511	56.4649	5.80811	V-type proton ATPase subunit B, brain isoform [Homo sapiens]	16.83	35	4	1.91687	34	99.8924	111.112	4.31	1	1	272.632	16.83	34	4	ATP6V1B2	526	6088	NP_001684.2	ATPase, H+ transporting, lysosomal 56/58kDa, V1 subunit B2	-	Endosome;	-	Transport;	Transporter activity;	Ubiquitous; Leukocyte; Neutrophil;
gi5453603	535	57.4521	6.45557	chaperonin containing TCP1, subunit 2 [Homo sapiens]	4.11	4	1	1.90788	4	127.689	40.9529	0	0	0	42.5072	4.11	4	1	CCT2	10576	6895	NP_006422.1	chaperonin containing TCP1, subunit 2 (beta)	-	Cytoplasm;	Nucleolus; Microtubule; Mitochondrion;	Protein metabolism;	Chaperone activity;	Semen; Leukocyte;
gi4557237	427	45.1706	8.85107	acetyl-CoA acetyltransferase, mitochondrial precursor [Homo sapiens]	3.98	6	1	1.8978	4	73.7375	67.6147	3.98	2	1	25.3611	3.98	4	1	ACAT1	38	1946	NP_000010.1	acetyl-CoA acetyltransferase 1	SP;	Mitochondrion;	Cytoplasm;	Metabolism; Energy pathways;	Acyltransferase activity;	Liver; Kidney; Adrenal gland; Brain; Lung; Heart;
gi6912394	75	8.29916	7.78174	guanine nucleotide-binding protein G(I)/G(S)/G(O) subunit gamma-3 precursor [Homo sapiens]	20	12	1	1.89277	8	13.7639	251.567	20	4	1	37.4539	20	8	1	GNG3	2785	12337	NP_036334.1	guanine nucleotide binding protein (G protein), gamma 3	-	-	-	Cell communication; Signal transduction;	GTPase activity;	Temporal cortex; Frontal cortex; Cerebral cortex; Neuropil; Hippocampus; Neuron;
gi4504981	135	14.7062	5.50342	galectin-1 [Homo sapiens]	5.93	2	1	1.88497	2	0	98.1687	5.93	2	1	28.623	0			LGALS1	3956	1040	NP_002296.1	lectin, galactoside-binding, soluble, 1	-	Extracellular;	Nucleus; Cytoplasm; Plasma membrane;	Immune response;	Receptor binding;	Bone marrow stromal cell; Nasal tissue epithelial cell; Thymic epithelial cell; Corneal epithelial cell; Vascular endothelial cell; Pancreas; Sertoli cell; Placenta; Smooth muscle; Skeletal muscle; Skin; Renal tubular epithelium; Ovary; Urine; Leukocyte;
gi42740907	449	52.461	6.26514	clusterin isoform 2 preproprotein [Homo sapiens]	6.24	5	2	1.88377	4	71.7491	53.0892	3.79	1	1	25.8781	6.24	4	2	CLU	1191	1706	NP_976084.1	clusterin	NLS;	Cytoplasm;	Extracellular; Nucleus; Zymogen granule;	Immune response;	Complement activity;	Serum; Semen; Plasma; Ovary; Testis; Liver; Heart; Spleen; Mammary gland; Lung; Brain; Pancreatic fluid; Cerebrospinal fluid; Aqueous Humor; Vitreous Humor; Retina; Milk; Ciliary body; Spermatozoa; Cartilage; Corneal epithelial cell; Endometrium; Lacrimal gland; Tear; Serum; Urine; Saliva;
gi31543380	189	19.8785	6.78564	Parkinson disease protein 7 [Homo sapiens]	19.05	7	3	1.87874	7	3.10322	138.086	3.7	4	1	68.3016	15.34	3	2	PARK7	11315	3961	NP_009193.2	Parkinson disease (autosomal recessive, early onset) 7	-	Cytoplasm;	Nucleus; Mitochondrion; Extracellular;	Regulation of nucleobase, nucleoside, nucleotide and nucleic acid metabolism;	RNA binding;	Brain; Heart; Placenta; Pancreas; Kidney; Liver; Skeletal muscle; Testis; Plasma; Semen; Lacrimal gland; Tear; Saliva; Urine; Leukocyte;
gi122939155	1086	113.823	8.08936	nicotinamide nucleotide transhydrogenase precursor [Homo sapiens]	1.01	2	1	1.87745	2	8.34896	36.6	0	0	0	11.8077	1.01	2	1	NNT	23530	9715	NP_036475.3	nicotinamide nucleotide transhydrogenase	TM;	Mitochondrial membrane;	Mitochondrion;	Energy pathways;	Oxidoreductase activity;	Heart; Brain; Putamen; Temporal lobe; Frontal lobe; Occipital pole; Medulla oblongata; Cerebral cortex; Cerebellum; Spinal cord; Monocyte;
gi4557469	937	104.486	5.37646	AP-2 complex subunit beta isoform b [Homo sapiens]	6.51	32	4	1.87662	25	38.3259	173.489	3.09	7	2	233.777	5.66	25	3	AP2B1	163	3015	NP_001273.1	adaptor-related protein complex 2, beta 1 subunit	ADAP;	Plasma membrane;	Mitochondrion;	Biological_process unknown; Transport;	Molecular function unknown; Transporter activity;	Bronchoalveolar fluid;
gi31711992	647	68.9531	7.84033	dihydrolipoamide S-acetyltransferase precursor [Homo sapiens]	5.1	2	1	1.87474	2	45.2547	0	0	0	0	32.0292	5.1	2	1	DLAT	1737	10578	NP_001922.2	dihydrolipoamide S-acetyltransferase	-	Mitochondrion;	-	Metabolism; Energy pathways;	Acyltransferase activity;	Liver; Heart;
gi61744483	529	57.9089	5.35107	solute carrier family 3, member 2 isoform f [Homo sapiens]	6.24	4	3	1.87042	3	18.2964	63.26	3.97	2	2	61.6949	4.35	2	2	SLC3A2	6520	1148	NP_001013269.1	solute carrier family 3 (activators of dibasic and neutral amino acid transport), member 2	AMY; TM;	Plasma membrane; Nucleus; Cytoplasm;	Mitochondrion; Extracellular;	Transport;	Auxiliary transport protein activity;	Monocyte; Kidney; Intestine; T Cell; Chorionic villus; Umbilical vein; Placental membrane; Trophoblast; Lymphocyte; Placenta; Semen; Urine; Plasma;
gi68051721	440	49.0314	7.92822	arylacetamide deacetylase-like 1 isoform b [Homo sapiens]	2.73	3	1	1.86929	2	9.40627	54.24	2.73	1	1	11.0874	2.73	2	1	NCEH1	57552	7489	NP_065843.3	neutral cholesterol ester hydrolase 1	SP;	-	-	Biological_process unknown;	Molecular function unknown;	Brain; Fetus;
gi149363664	369	43.4922	6.34131	septin-8 isoform d [Homo sapiens]	2.98	1	1	1.86771	1	0	0	0	0	0	21.6943	2.98	1	1	2008-09-01	23176	-	NP_001092283.1	septin 8
gi4505773	272	29.7859	5.75732	prohibitin [Homo sapiens]	19.12	15	4	1.85979	15	194.945	110.384	3.68	2	1	100.849	19.12	13	4	PHB	5245	1454	NP_002625.1	prohibitin	PHB; CC;	Mitochondrion;	Plasma membrane; Nucleus; Nucleolus; Extracellular; Cytoplasm; Nuclear matrix; Intermediate filament; Cytosol;	Cell communication; Signal transduction;	Receptor signaling complex scaffold activity;	Ubiquitous; Ovary; Leukocyte; Monocyte; Neutrophil;
gi4826659	272	30.6094	5.99854	F-actin-capping protein subunit beta [Homo sapiens]	5.15	1	1	1.85958	1	0	49.05	5.15	1	1	15.9379	0			CAPZB	832	11872	NP_004921.1	capping protein (actin filament) muscle Z-line, beta	-	Cytoskeleton;	Mitochondrion;	Cell growth and/or maintenance;	Structural constituent of cytoskeleton;	Semen; Semen; Lacrimal gland; Tear; Plasma; Leukocyte; Neutrophil;
gi17921989	448	49.8924	5.05908	tubulin alpha-4A chain [Homo sapiens]	40.85	283	11	1.85646	28	60.3304	2611.1	23.88	66	7	1896.85	40.85	217	11	TUBA4A	7277	1851	NP_005991.1	tubulin, alpha 4a	TUBULIN;	Cytoplasm;	Microtubule;	Cell growth and/or maintenance;	Structural constituent of cytoskeleton;	Nervous system; Semen; Lacrimal gland; Tear; Plasma; Leukocyte;
gi46593007	480	52.6124	6.3667	cytochrome b-c1 complex subunit 1, mitochondrial precursor [Homo sapiens]	10.63	23	3	1.8486	17	39.4378	316.449	4.58	12	2	64.0864	10.63	11	3	UQCRC1	7384	1875	NP_003356.2	ubiquinol-cytochrome c reductase core protein I	-	Mitochondrion;	Nucleus;	Metabolism; Energy pathways;	Catalytic activity;	Brain; Leukocyte;
gi32455264	199	22.0963	8.1333	peroxiredoxin-1 [Homo sapiens]	15.58	20	3	1.84534	6	18.6344	464.851	15.58	12	3	81.0171	15.58	8	3	PRDX1	5052	1458	NP_859047.1	peroxiredoxin 1	-	Cytoplasm;	Nucleus; Nucleolus; Mitochondrion;	Metabolism; Energy pathways;	Peroxidase activity;	Umbilical cord; Thyroid gland; Brain; Vascular endothelial cell; Semen; Lacrimal gland; Tear; Saliva; Bronchoalveolar fluid; Urine; Plasma; Leukocyte;
gi21361559	191	22.128	5.14795	visinin-like protein 1 [Homo sapiens]	4.71	3	1	1.83874	3	2.40452	87.6767	4.71	3	1	149.496	0			VSNL1	7447	2890	NP_003376.2	visinin-like 1	EF;	Plasma membrane;	Cytoplasm;	Cell communication; Signal transduction;	Calcium ion binding;	Subthalamus; Granular cell; Stellate cell; Basket cell; Dentate nucleus; Brain; Cerebral cortex; Cerebellum; Hippocampus;
gi48762932	548	59.5825	5.60498	T-complex protein 1 subunit theta [Homo sapiens]	4.01	4	2	1.82716	4	98.2682	31.33	0	0	0	41.5946	4.01	4	2	CCT8	10694	-	NP_006576.2	chaperonin containing TCP1, subunit 8 (theta)	-	Cytoplasm;	Microtubule; Mitochondrion;	Protein metabolism;	Chaperone activity;	Heart; Brain; Placenta; Lung; Liver; Skeletal muscle; Kidney; Pancreas; Spleen; Prostate; Testis; Ovary; Small intestine; Colon; Leukocyte; Semen; Urine;
gi12667788	1960	226.392	5.60498	myosin-9 [Homo sapiens]	0.87	6	1	1.81882	4	80.1173	90.45	0.87	2	1	93.2894	0.87	4	1	MYH9	4627	1177	NP_002464.1	myosin, heavy chain 9, non-muscle	IQ; MYOSIN; CC;	Cytoplasm;	Cytosol; Nucleus; Mitochondrion;	Cell growth and/or maintenance;	Structural molecule activity;	Platelet; Kidney; Liver; Lung; Spleen; Heart; Brain; Semen; Lacrimal gland; Tear; Saliva; Urine; Plasma; Leukocyte; Monocyte; Neutrophil;
gi207028494	274	30.1858	7.15186	L-lactate dehydrogenase A chain isoform 2 [Homo sapiens]	13.14	13	2	1.80737	13	90.9124	127.018	0	0	0	102.759	13.14	13	2	LDHA	3939	1025	NP_001128711.1	lactate dehydrogenase A	-	Cytoplasm;	Nucleolus; Cytosol;	Metabolism; Energy pathways;	Catalytic activity;	Kidney; Red blood cell; Muscle; Ovary; Mammary gland; Colon; Oesophagus; Liver; Skeletal muscle; Lung; Testis; Parotid gland; Spleen; Stomach; Semen; Semen; Lacrimal gland; Tear; Saliva; Plasma; Leukocyte; Neutrophil;
gi5902018	219	23.6792	9.43701	tubulin polymerization-promoting protein [Homo sapiens]	23.29	41	3	1.80719	33	73.8816	401.313	23.29	7	3	174.491	19.18	34	2	TPPP	11076	18522	NP_008961.1	tubulin polymerization promoting protein	-	Cytoskeleton;	Microtubule cytoskeleton;	Cell growth and/or maintenance;	Structural constituent of cytoskeleton;	Ubiquitous;
gi32171249	190	21.0153	7.79639	prostaglandin D2 synthase, brain [Homo sapiens]	8.95	2	1	1.80651	2	0	0	0	0	0	8.80976	8.95	2	1	PTGDS	5730	8904	NP_000945.3	prostaglandin D2 synthase 21kDa (brain)	SP;	Endoplasmic reticulum;	Extracellular;	Metabolism; Energy pathways;	Ligase activity;	Brain; Cerebrospinal fluid; Serum; Semen; Hematopoietic stem cell; Urine; Plasma;
gi21361794	1230	136.289	5.78271	cullin-associated NEDD8-dissociated protein 1 [Homo sapiens]	3.5	11	4	1.8044	11	21.6908	38.4267	0.57	2	1	109.316	2.93	9	3	CAND1	55832	6983	NP_060918.2	cullin-associated and neddylation-dissociated 1	-	Nucleus;	Mitochondrion;	Regulation of nucleobase, nucleoside, nucleotide and nucleic acid metabolism;	Transcription regulator activity;	Semen; Lacrimal gland; Tear; Urine; Leukocyte;
gi4557032	334	36.6151	6.04932	L-lactate dehydrogenase B chain [Homo sapiens]	10.18	8	3	1.79897	6	50.2717	145.078	5.69	3	2	60.2371	7.49	5	2	LDHB	3945	1026	NP_002291.1	lactate dehydrogenase B	-	Cytoplasm;	-	Metabolism; Energy pathways;	Catalytic activity;	Heart; Ovary; Mammary gland; Colon; Oesophagus; Liver; Skeletal muscle; Lung; Testis; Parotid gland; Spleen; Stomach; Semen; Lacrimal gland; Tear; Saliva; Urine; Plasma; Leukocyte; Neutrophil;
gi10567816	354	40.0249	5.52881	guanine nucleotide-binding protein G(o) subunit alpha isoform a [Homo sapiens]	15.54	32	4	1.79108	22	36.9909	412.621	11.3	12	3	205.954	13.28	20	3	GNAO1	2775	757	NP_066268.1	guanine nucleotide binding protein (G protein), alpha activating activity polypeptide O	-	Plasma membrane;	Cytoplasm;	Cell communication; Signal transduction;	GTPase activity;	Uterine myometrium; Glomerulus; Vascular endothelial cell; Semen;
gi38327625	466	51.6795	8.32373	citrate synthase precursor [Homo sapiens]	7.73	9	3	1.79105	5	58.4242	113.646	5.79	4	2	56.4298	7.73	5	3	CS	1431	349	NP_004068.2	citrate synthase	SP;	Mitochondrial matrix;	Mitochondrion; Cytosol;	Metabolism; Energy pathways;	Acyltransferase activity;	Testis; Skeletal muscle; Brain; Kidney; Pancreas; Testis; Skeletal muscle; Brain; Kidney; Pancreas; Heart; Urine; Leukocyte;
gi21464101	247	28.2849	4.89404	14-3-3 protein gamma [Homo sapiens]	24.29	39	5	1.78976	22	21.9668	739.21	16.6	19	4	215.71	17.41	20	3	YWHAG	7532	5639	NP_036611.2	tyrosine 3-monooxygenase/tryptophan 5-monooxygenase activation protein, gamma polypeptide	-	Cytoplasm;	Endoplasmic reticulum; Golgi apparatus; Nucleus;	Cell communication; Signal transduction;	Receptor signaling complex scaffold activity;	Semen; Urine; Plasma; Leukocyte;
gi5174735	445	49.799	4.89404	tubulin beta-2C chain [Homo sapiens]	48.99	197	15	1.7877	4	13.7647	1815.94	33.93	46	11	1291.79	46.97	151	14	TUBB2C	10383	4043	NP_006079.1	tubulin, beta 2C	TUBULIN;	Cytoplasm;	Nucleolus; Microtubule;	Cell growth and/or maintenance;	Structural molecule activity;	Brain; Islets of Langerhans; Lacrimal gland; Tear; Bronchoalveolar fluid; Saliva; Urine; Plasma; Leukocyte; Monocyte;
gi21614499	586	69.3697	6.26514	ezrin [Homo sapiens]	2.9	1	1	1.78593	1	0	14.98	0	0	0	33.4503	2.9	1	1	EZR	7430	475	NP_003370.2	ezrin	ERM; B41; CC;	Cytoplasm;	Plasma membrane; Mitochondrion;	Cell growth and/or maintenance;	Cytoskeletal anchoring activity;	Placenta; Lymphocyte; Brain; Nervous system; Eye; Monocyte; Neutrophil; Semen; Lacrimal gland; Tear; Urine; Leukocyte; Endometrium;
gi157384973	1358	149.467	4.81787	tenascin-R precursor [Homo sapiens]	5.6	16	5	1.78488	16	65.7361	99.1617	0	0	0	161.719	5.6	16	5	TNR	7143	3589	NP_003276.3	tenascin R (restrictin, janusin)	EGF; FBG; FN3; CC; SP;	Extracellular;	Nucleus;	Cell growth and/or maintenance;	Extracellular matrix structural constituent;	Brain; Urine;
gi10800140	126	13.9416	10.3159	histone H2B type 1-B [Homo sapiens]	11.9	54	1	1.78436	46	76.1422	478.9	11.9	10	1	212.715	11.9	44	1	HIST1H2BB	3018	7536	NP_066406.1	histone cluster 1, H2bb	-	Nucleus;	-	Regulation of nucleobase, nucleoside, nucleotide and nucleic acid metabolism;	DNA binding;	Monocyte;
gi110825963	570	64.7638	8.67529	poly [ADP-ribose] polymerase 2 isoform 2 [Homo sapiens]	2.63	1	1	1.78181	1	0	0	0	0	0	24.7099	2.63	1	1	PARP2	10038	-	NP_001036083.1	poly (ADP-ribose) polymerase 2	-	Nucleus;	-	DNA repair;	Catalytic activity;	Pancreas; Kidney; Skeletal muscle; Liver; Lung; Placenta; Heart; Brain; Leukocyte; Ovary; Testis; Colon; Small intestine; Prostate; Spleen;
gi58331175	284	32.7628	4.84326	ermin, ERM-like protein isoform b [Homo sapiens]	10.21	4	1	1.78093	4	199.108	0	0	0	0	33.6128	10.21	4	1	ERMN	57471	13838	NP_065762.1	ermin, ERM-like protein	ERM;	Cytoplasm;	-	Cytoskeleton organization and biogenesis;	Cytoskeletal protein binding;	Subthalamic nucleus; Cerebral cortex; Cerebellum; Testis; Ovary; Brain; Lung; Liver; Skeletal muscle; Kidney; Spleen; Amygdala; Corpus callosum; Caudate nucleus; Hippocampus; Substantia nigra; Thalamus; Spinal cord; Fetus; Putamen; Temporal lobe; Frontal lobe; Occipital lobe; Medulla oblongata;
gi32490572	1087	120.603	5.18604	band 4.1-like protein 3 [Homo sapiens]	3.77	10	3	1.76937	8	62.607	165.322	2.39	3	2	94.9675	3.77	7	3	EPB41L3	23136	5622	NP_036439.2	erythrocyte membrane protein band 4.1-like 3	B41; CC;	Plasma membrane;	Nucleus;	Cell growth and/or maintenance;	Structural molecule activity;	Lung; Mammary gland; Brain;
gi4501867	780	85.3719	7.60596	aconitate hydratase, mitochondrial precursor [Homo sapiens]	10.9	18	6	1.76527	11	36.2193	245.956	4.87	7	3	136.144	10.9	11	6	ACO2	50	12	NP_001089.1	aconitase 2, mitochondrial	-	Mitochondrion;	-	Metabolism; Energy pathways;	Catalytic activity;	Ubiquitous; Ovary; Islets of Langerhans; Urine; Leukocyte;
gi221307584	299	33.2759	9.83252	prohibitin-2 isoform 1 [Homo sapiens]	5.69	2	1	1.72463	2	0	0	0	0	0	30.2329	5.69	2	1	PHB2	11331	17843	NP_001138303.1	prohibitin 2	PHB; CC; NLS;	Nucleus;	Mitochondrion; Cytoplasm; Cytosol;	Regulation of nucleobase, nucleoside, nucleotide and nucleic acid metabolism;	Transcription regulator activity;	Lymphocyte; Leukocyte; Monocyte; Neutrophil;
gi25777713	163	18.6462	4.53857	S-phase kinase-associated protein 1 isoform b [Homo sapiens]	7.36	5	1	1.71951	4	65.3707	68.82	7.36	1	1	14.3676	7.36	4	1	SKP1	6500	3255	NP_733779.1	S-phase kinase-associated protein 1	SKP1;	Nucleus;	Cytoplasm; Nucleolus;	Protein metabolism; Regulation of cell cycle; Chromosome segregation;	Ubiquitin-specific protease activity;	Cochlea; Fetus;
gi7662146	913	99.9335	7.25439	putative tyrosine-protein phosphatase auxilin [Homo sapiens]	1.2	1	1	1.71497	1	0	0	0	0	0	14.0848	1.2	1	1	DNAJC6	9829	16326	NP_055602.1	DnaJ (Hsp40) homolog, subfamily C, member 6	DNAJ;	Nucleus;	Cytoplasm;	Protein metabolism;	Chaperone activity;	Brain; Heart; Placenta; Lung; Liver; Skeletal muscle; Kidney; Pancreas; Spleen; Prostate; Testis; Ovary; Small intestine;
gi195539337	610	66.5504	7.35693	putative adenosylhomocysteinase 3 isoform b [Homo sapiens]	2.95	3	1	1.71353	3	146.512	92.162	2.95	2	1	14.3868	2.95	1	1	AHCYL2	23382	-	NP_001124192.1	adenosylhomocysteinase-like 2	CC;	-	-	Metabolism;	Molecular function unknown;	Lung; Heart; Brain; Liver; Skeletal muscle; Kidney; Pancreas; Spleen; Testis; Ovary; Amygdala; Corpus callosum; Cerebellum; Caudate nucleus; Hippocampus; Substantia nigra; Subthalamic nucleus; Spinal cord; Fetus; Colon;
gi19923142	876	97.108	4.77979	importin subunit beta-1 [Homo sapiens]	1.83	5	1	1.71228	5	32.6296	0	0	0	0	38.5152	1.83	5	1	KPNB1	3837	4114	NP_002256.2	karyopherin (importin) beta 1	IBN_NT; ARM;	Cytoplasm;	Nucleus; Extracellular; Mitochondrion; Centrosome;	Transport;	Transporter activity;	Plasma; Semen; Lacrimal gland; Tear; Saliva; Leukocyte; Neutrophil;
gi4758328	133	14.8487	6.80029	fatty acid-binding protein, heart [Homo sapiens]	9.77	7	1	1.70962	5	35.695	141.302	9.77	2	1	45.3343	9.77	5	1	FABP3	2170	613	NP_004093.1	fatty acid binding protein 3, muscle and heart (mammary-derived growth inhibitor)	-	Cytoplasm;	-	Transport;	Transporter activity;	Skeletal muscle; Cardiomyocyte; Stomach; Salivary gland; Leydig cell; Kidney epithelium; Adipocyte; Vascular endothelial cell; Serum; Urine; Corpus luteum;
gi73760415	594	67.5259	6.96143	syntaxin binding protein 1 isoform b [Homo sapiens]	18.52	47	8	1.70735	39	34.187	499.38	11.28	11	5	427.557	18.52	36	8	STXBP1	6812	4235	NP_001027392.1	syntaxin binding protein 1	-	Plasma membrane; Cytosol;	Cytoplasm; Nucleolus;	Neurotransmitter transport;	Transporter activity;	Brain; Cerebellum; Retina; Kidney; B-lymphoblast; T-lymphoblast;
gi11321601	784	85.5415	7.54736	6-phosphofructokinase type C [Homo sapiens]	7.65	12	4	1.70574	10	25.8153	109.74	2.42	2	1	58.9501	7.65	10	4	PFKP	5214	1384	NP_002618.1	phosphofructokinase, platelet	-	Cytoplasm;	-	Metabolism; Energy pathways;	Catalytic activity;	Pancreas; Brain; Heart; Kidney; Colon; Testis; Platelet; Leukocyte; Intestine; Blood; Placenta; Liver; Ovary; Prostate; Semen;
gi21359867	325	35.367	8.99756	cytochrome c1, heme protein, mitochondrial [Homo sapiens]	4.92	1	1	1.70518	1	0	0	0	0	0	39.6998	4.92	1	1	CYC1	1537	480	NP_001907.2	cytochrome c-1	-	Mitochondrion;	-	Metabolism; Energy pathways;	Molecular function unknown;	Leukocyte;
gi10092677	296	31.6783	6.55127	pyridoxal phosphatase [Homo sapiens]	6.76	4	1	1.69913	4	48.2589	0	0	0	0	24.8505	6.76	4	1	PDXP	57026	ENSG00000241360	NP_064711.1	pyridoxal (pyridoxine, vitamin B6) phosphatase	-	-	-	Metabolism; Energy pathways;	Acid phosphatase activity;	Brain; Cerebellum; Heart; Oesophagus; Transverse mesocolon; Kidney; Lung; Liver; Fetus; Cerebral cortex; Nucleus accumbens; Aorta; Stomach; Descending colon; Skeletal muscle; Placenta; Pancreas; Frontal lobe; Corpus callosum; Thalamus; Atrium; Duodenum; Rectum; Spleen; Adrenal gland; Parietal lobe; Amygdala; Jejunum; Uterus; Thyroid gland; Occipital lobe; Caudate nucleus; Ventricle; Spinal cord; …
gi4758442	142	16.7025	5.2876	glia maturation factor beta [Homo sapiens]	16.2	2	1	1.69555	2	0	0	0	0	0	7.42175	16.2	2	1	GMFB	2764	-	NP_004115.1	glia maturation factor, beta	ADF;	Cytoplasm;	Plasma membrane;	Cell differentiation; Cell proliferation;	Growth factor activity;	Brain; Lung; Liver; Spleen; Colon; Saliva;
gi237681111	992	109.48	5.31299	sodium/potassium-transporting ATPase subunit alpha-1 isoform d [Homo sapiens]	16.13	66	10	1.68916	28	162.465	872.438	4.94	13	3	507.986	16.13	53	10	ATP1A1	476	1662	NP_001153706.1	ATPase, Na+/K+ transporting, alpha 1 polypeptide	TM;	Plasma membrane;	Mitochondrion;	Transport;	ATPase activity;	Skeletal muscle; Heart; Bone marrow; Cerebellum; Ventricle; Retinal pigmented epithelial cell; Reticulocyte; Urine; Monocyte;
gi158937236	919	103.211	5.71924	aminopeptidase puromycin sensitive [Homo sapiens]	1.96	1	1	1.68644	1	0	0	0	0	0	32.1867	1.96	1	1	NPEPPS	9520	7366	NP_006301.3	aminopeptidase puromycin sensitive	-	Cytoplasm;	Golgi apparatus; Nucleus; Mitochondrion; Endosome;	Protein metabolism;	Aminopeptidase activity;	Skeletal muscle; Brain; Heart; Kidney; Liver; Placenta; Colon; Spleen; Small intestine; Lung; Leukocyte; Pancreas; Adrenal medulla; Adrenal cortex; Thyroid gland; Testis; Stomach; Embryo; Cerebellum; Prostate; Semen; Lacrimal gland; Tear; Saliva; Urine; Neutrophil;
gi93141029	343	37.1345	4.97021	paralemmin isoform 2 [Homo sapiens]	16.33	6	3	1.68242	5	283.495	38.343	5.25	1	1	26.9459	16.33	5	3	PALM	5064	9734	NP_001035224.1	paralemmin	CC;	Plasma membrane; Cytoplasm;	-	Biological_process unknown;	Molecular function unknown;	Heart; Brain; Placenta; Lung; Liver; Skeletal muscle; Kidney; Pancreas; Adrenal medulla; Thyroid gland; Adrenal cortex; Testis; Small intestine; Stomach;
gi112382250	2364	274.439	5.56689	spectrin beta chain, brain 1 isoform 1 [Homo sapiens]	7.91	80	12	1.67377	58	60.8592	1251.22	4.74	22	7	514.34	7.91	58	12	SPTBN1	6711	1683	NP_003119.2	spectrin, beta, non-erythrocytic 1	PH; SPECTRIN; CC; CH;	Cytoskeleton;	Cytoplasm; Plasma membrane; Nucleus;	Cell growth and/or maintenance;	Structural constituent of cytoskeleton;	Brain; Lymphoid stem cell; Brain; Lymphoid stem cell; Lens; Keratinocyte; Saliva; Leukocyte;
gi4503571	434	47.1393	7.38623	alpha-enolase [Homo sapiens]	17.51	41	4	1.66919	33	111.745	185.644	4.15	2	1	483.197	17.51	39	4	ENO1	2023	1400	NP_001419.1	enolase 1, (alpha)	-	Cytoplasm;	Plasma membrane; Nucleus; Extracellular;	Metabolism; Energy pathways;	Catalytic activity;	Ubiquitous; Placenta; Kidney; Ovary; Islets of Langerhans; Serum; Semen; Lacrimal gland; Tear; Saliva; Urine; Plasma; Leukocyte; Endometrium; Neutrophil;
gi82617634	1253	145.579	7.04932	cytoplasmic FMR1-interacting protein 2 [Homo sapiens]	0.88	10	1	1.66156	10	16.3679	33.0322	0	0	0	57.7238	0.88	10	1	CYFIP2	26999	7556	NP_001032410.1	cytoplasmic FMR1 interacting protein 2	-	Cytoplasm;	Synapse;	Biological_process unknown;	Molecular function unknown;	Leukocyte;
gi18765735	206	23.3002	4.76709	synaptosomal-associated protein 25 isoform SNAP25B [Homo sapiens]	33.98	39	5	1.65665	13	49.5875	467.932	24.76	11	4	131.509	33.98	28	5	SNAP25	6616	2637	NP_570824.1	synaptosomal-associated protein, 25kDa	t_SNARE; CC;	Plasma membrane;	Cytoplasm; Nucleus;	Transport;	Auxiliary transport protein activity;	Ovary; Brain; Pancreas; Skeletal muscle; Adipose tissue; Granulosa lutein cell; Oocyte;
gi28373119	1007	111.796	5.77002	contactin 1 isoform 2 precursor [Homo sapiens]	8.44	26	5	1.65009	21	164.45	422.954	3.87	11	3	299.392	8.44	15	5	CNTN1	1272	7189	NP_778203.1	contactin 1	FN3; Ig_LIKE; IGC2; SP;	Plasma membrane;	Cytoplasm; Secretory granule;	Cell growth and/or maintenance;	Cell adhesion molecule activity;	Fetus; Brain; Kidney; Pancreas; Lung; Skeletal muscle; Neuron; Urine;
gi197313763	182	20.1763	5.84619	n(G),N(G)-dimethylarginine dimethylaminohydrolase 1 isoform 2 [Homo sapiens]	18.13	44	3	1.64416	28	38.5626	603.215	8.79	15	1	141.314	18.13	29	3	DDAH1	23576	ENSG00000250352	NP_001127917.1	dimethylarginine dimethylaminohydrolase 1	CC; CYCLIN;	Cytoplasm;	Integral to membrane;	Metabolism; Energy pathways;	Hydrolase activity;	Brain; Liver; Placenta; Lung; Heart; Amygdala; Caudate nucleus; Cerebellum; Cerebellar cortex; Frontal lobe; Hippocampus; Medulla oblongata; Occipital lobe; Putamen; Substantia nigra; Temporal lobe; Thalamus; Subthalamic nucleus; Spinal cord; Aorta; Colon; Urinary bladder; Uterus; Prostate; Stomach; Testis; Ovary; Pituitary gland; Adrenal gland; Thyroid gland; Salivary gland; Mammary gland; Splee…
gi4502107	320	35.9144	5.04639	annexin A5 [Homo sapiens]	21.25	22	4	1.64379	18	71.5491	173.391	16.56	4	3	139.808	21.25	18	4	ANXA5	308	568	NP_001145.1	annexin A5	ANX; SP;	Cytoplasm;	Extracellular; Nucleus; Plasma membrane; Endoplasmic reticulum; Caveola;	Cell communication; Signal transduction;	Calcium ion binding;	Cartilage; Placenta; Lung; Liver; Kidney; Skin; Heart; Uterus; Spleen; Muscle; Ovary; Islets of Langerhans; Semen; Lacrimal gland; Tear; Urine; Bronchoalveolar fluid; Leukocyte; Endometrium; Neutrophil;
gi5803225	255	29.1554	4.7417	14-3-3 protein epsilon [Homo sapiens]	30.59	27	6	1.63468	13	156.28	447.744	25.49	14	5	251.678	23.14	13	4	YWHAE	7531	5457	NP_006752.1	tyrosine 3-monooxygenase/tryptophan 5-monooxygenase activation protein, epsilon polypeptide	-	Cytoplasm;	Nucleus; Golgi apparatus; Nucleolus; Mitochondrion;	Cell communication; Signal transduction;	Receptor signaling complex scaffold activity;	Semen; Lacrimal gland; Tear; Saliva; Plasma; Leukocyte; Monocyte; Endometrium;
gi16418379	288	33.2238	5.37646	syntaxin-1B [Homo sapiens]	18.06	28	4	1.6344	19	19.2556	387.561	4.86	9	1	105.807	18.06	19	4	STX1B	112755	18126	NP_443106.1	syntaxin 1B	SynN; t_SNARE; TM;	Integral to membrane;	-	Transport;	Auxiliary transport protein activity;	-
gi4758340	508	57.5275	7.79639	phenylalanyl-tRNA synthetase alpha chain [Homo sapiens]	4.92	9	2	1.63356	9	45.2742	30.3	0	0	0	88.3388	4.92	9	2	FARSA	2193	4227	NP_004452.1	phenylalanyl-tRNA synthetase, alpha subunit	-	Cytoplasm;	-	Protein metabolism;	Ligase activity;	Heart; Brain; Placenta; Lung; Liver; Skeletal muscle; Kidney; Pancreas; Leukocyte;
gi4506931	352	39.9371	5.45264	endophilin-A1 [Homo sapiens]	10.51	13	2	1.62885	12	238.273	45.8867	5.68	1	1	123.313	10.51	12	2	SH3GL2	6456	5125	NP_003017.1	SH3-domain GRB2-like 2	BAR; SH3;	Cytoplasm;	Nucleus;	Cell communication; Signal transduction;	Molecular function unknown;	Brain; Urine;
gi4759140	358	38.8446	5.77002	na(+)/H(+) exchange regulatory cofactor NHE-RF1 [Homo sapiens]	3.91	2	1	1.62641	2	0	0	0	0	0	13.0147	3.91	2	1	SLC9A3R1	9368	5406	NP_004243.1	solute carrier family 9 (sodium/hydrogen exchanger), member 3 regulator 1	PDZ;	Cytoplasm; Membrane fraction;	-	Cell communication; Signal transduction;	Receptor binding;	Kidney; Intestine; Placenta; Liver; Pancreas; Colon; Ovary; Testis; Prostate; Spleen; Heart; Brain; Lung; Skeletal muscle; Urine;
gi50592996	450	50.4003	4.93213	tubulin beta-3 chain [Homo sapiens]	40.67	95	13	1.62539	16	175.834	992.852	20.22	18	7	740.688	36	77	11	TUBB3	10381	4044	NP_006077.2	tubulin, beta 3	TUBULIN; CC;	Cytoplasm;	-	Cell growth and/or maintenance;	Structural molecule activity;	Nervous system;
gi19913432	351	40.3032	4.99561	V-type proton ATPase subunit d 1 [Homo sapiens]	3.42	1	1	1.62514	1	0	0	0	0	0	7.37169	3.42	1	1	ATP6V0D1	9114	6121	NP_004682.2	ATPase, H+ transporting, lysosomal 38kDa, V0 subunit d1	-	-	-	Transport;	ATPase activity;	Kidney; Placenta; Pancreas; Skeletal muscle; Liver; Lung; Brain; Heart; Leukocyte;
gi19923748	453	48.7245	8.95361	dihydrolipoyllysine-residue succinyltransferase component of 2-oxoglutarate dehydrogenase complex, mitochondrial [Homo sapiens]	5.74	14	2	1.62284	11	28.6199	157.705	5.74	3	2	51.4253	5.74	11	2	DLST	1743	520	NP_001924.2	dihydrolipoamide S-succinyltransferase (E2 component of 2-oxo-glutarate complex)	CC;	Mitochondrion;	Plasma membrane;	Metabolism; Energy pathways;	Acyltransferase activity;	Brain; Skeletal muscle;
gi41406064	1976	228.858	5.5415	myosin-10 [Homo sapiens]	2.48	16	3	1.62241	12	84.9668	187.24	0.86	4	1	130.766	2.48	12	3	MYH10	4628	1178	NP_005955.1	myosin, heavy chain 10, non-muscle	IQ; MYOSIN; CC;	Cytoplasm;	-	Cell growth and/or maintenance;	Structural molecule activity;	Aorta; Skin fibroblast; Fetus; Prostate; Monocyte;
gi188497750	905	101.02	6.90283	hexokinase-1 isoform HKI-td [Homo sapiens]	9.5	72	6	1.62051	53	57.8992	718.368	6.63	21	4	282.771	9.5	51	6	HK1	3098	809	NP_277035.2	hexokinase 1	-	Cytoplasm;	Mitochondrial membrane; Plasma membrane; Mitochondrion;	Metabolism; Energy pathways;	Catalytic activity;	Placenta; Kidney; Red blood cell; Liver; Reticulocyte; Red blood cell; Testis; Spermatozoa; Plasma; Monocyte;
gi17999541	796	91.6489	5.49072	vacuolar protein sorting-associated protein 35 [Homo sapiens]	4.15	5	2	1.61994	5	23.8748	0	0	0	0	63.1039	4.15	5	2	VPS35	55737	6085	NP_060676.2	vacuolar protein sorting 35 homolog (S. cerevisiae)	-	Cytoplasm;	Plasma membrane; Endoplasmic reticulum; Golgi apparatus; Endosome; Membrane fraction;	Transport;	Transporter activity;	Brain; Heart; Skeletal muscle; Colon; Spleen; Kidney; Liver; Small intestine; Placenta; Lung; Leukocyte; Prostate; Testis; Ovary;
gi29171740	311	35.093	9.14404	phosphatidic acid phosphatase type 2B [Homo sapiens]	3.54	1	1	1.61669	1	0	0	0	0	0	8.43413	3.54	1	1	PPAP2B	8613	6179	NP_003704.3	phosphatidic acid phosphatase type 2B	TM;	Plasma membrane;	-	Lipid metabolism;	Acid phosphatase activity;	Heart; Brain; Placenta; Lung; Liver; Skeletal muscle; Kidney; Pancreas; Spleen; Prostate; Testis; Ovary; Small intestine; Colon; Blood; Leukocyte;
gi29788785	444	49.639	4.89404	tubulin beta chain [Homo sapiens]	43.02	186	13	1.6042	1	0	1537.04	27.93	41	9	1151.48	40.99	145	12	TUBB	203068	-	NP_821133.1	tubulin, beta	TUBULIN; CC;	Cytoplasm; Plasma membrane;	Kinetochore;	Cell growth and/or maintenance;	Structural constituent of cytoskeleton;	Brain; Ovary; Plasma; Leukocyte; Monocyte;
gi19913416	955	105.295	7.66455	AP-2 complex subunit alpha-1 isoform 2 [Homo sapiens]	4.71	16	3	1.59523	15	26.7642	83.2633	1.88	1	1	119.511	4.71	15	3	AP2A1	160	3016	NP_570603.2	adaptor-related protein complex 2, alpha 1 subunit	CC;	Plasma membrane;	Mitochondrion;	Transport;	Transporter activity;	Heart; Brain; Muscle; Nervous system; Salivary gland; Bone marrow; Adrenal gland; Lung; Stomach; Uterus; Prostate; Fetus; Mammary gland; Colon; Thyroid gland; Spleen; Placenta; Skeletal muscle; Trachea; Testis; Liver; Pancreas; Small intestine; Spinal cord; Kidney; Ovary; Cerebellum; Skin; Lacrimal gland; Tear;
gi4758638	224	25.0192	6.37939	peroxiredoxin-6 [Homo sapiens]	11.61	13	2	1.5945	11	15.8131	142.118	6.25	4	1	124.11	11.61	9	2	PRDX6	9588	3817	NP_004896.1	peroxiredoxin 6	-	Lysosome;	Cytoplasm;	Metabolism; Energy pathways;	Peroxidase activity;	Frontal cortex; Lung; Decidua; Ovary; Semen; Lacrimal gland; Tear; Saliva; Bronchoalveolar fluid; Urine; Plasma; Leukocyte; Monocyte; Neutrophil;
gi19913424	617	68.2605	5.51611	V-type proton ATPase catalytic subunit A [Homo sapiens]	10.53	46	4	1.59061	33	56.0984	524.925	5.35	13	2	208.623	10.53	33	4	ATP6V1A	523	6120	NP_001681.2	ATPase, H+ transporting, lysosomal 70kDa, V1 subunit A	-	Endosome;	Plasma membrane; Lysosome; Secretory vesicle;	Metabolism; Energy pathways;	Transporter activity;	Ubiquitous; Islets of Langerhans; Saliva; Leukocyte;
gi193794814	364	39.3953	8.08936	fructose-bisphosphate aldolase A [Homo sapiens]	37.09	97	7	1.58053	65	137.534	1500.71	11.81	24	3	461.542	34.62	73	6	ALDOA	226	70	NP_001121089.1	aldolase A, fructose-bisphosphate	-	Cytoplasm;	Cytosol; Mitochondrion; Nucleus;	Metabolism; Energy pathways;	Lyase activity;	Muscle; Kidney; Ovary; Islets of Langerhans; Liver; Placenta; Semen; Lacrimal gland; Tear; Saliva; Bronchoalveolar fluid; Urine; Plasma; Leukocyte; Neutrophil;
gi33286418	531	57.9	7.84033	pyruvate kinase isozymes M1/M2 isoform M2 [Homo sapiens]	22.41	52	8	1.57926	34	61.6962	890.356	15.07	21	6	333.792	22.41	31	8	PKM2	5315	1529	NP_002645.3	pyruvate kinase, muscle	-	Cytoplasm;	Perinuclear region; Extracellular; Cytosol;	Energy pathways; Metabolism;	Catalytic activity; Kinase activity;	Muscle; Lymphocyte; Plasma; Small intestine; Brain; Testis; Leukocyte; Adipose tissue; Serum; Colon; Red blood cell; Kidney; Lung; Islets of Langerhans; Semen; Semen; Lacrimal gland; Tear; Liver; Neutrophil;
gi18201905	558	63.1072	8.32373	glucose-6-phosphate isomerase [Homo sapiens]	14.34	26	6	1.57837	26	116.342	165.391	1.61	2	1	209.736	12.72	24	5	GPI	2821	1394	NP_000166.2	glucose-6-phosphate isomerase	-	Cytoplasm;	Mitochondrion;	Metabolism; Energy pathways;	Isomerase activity;	Testis; Ubiquitous; Brain; Reticulocyte; Red blood cell; Bone marrow; Fetus; Semen; Lacrimal gland; Tear; Saliva; Urine; Leukocyte; Neutrophil;
gi10880989	206	22.9626	5.23682	ras-related protein Rab-18 [Homo sapiens]	6.31	1	1	1.57596	1	0	0	0	0	0	5.39349	6.31	1	1	RAB18	22931	3731	NP_067075.1	RAB18, member RAS oncogene family	RAB;	Plasma membrane;	-	Cell communication; Signal transduction;	GTPase activity;	Monocyte; Brain; Placenta; Heart; Liver; Pancreas; Kidney; Lung; Umbilical vein endothelial cell; Aorta; Neutrophil; Smooth muscle; Ubiquitous; Semen;
gi221316762	316	34.9628	6.96143	neurotrimin isoform 4 [Homo sapiens]	6.33	3	1	1.57288	2	176.955	58.3775	6.33	1	1	29.9087	6.33	2	1	NTM	50863	6398	NP_001137531.1	neurotrimin	Ig_LIKE; IG; IGC2; SP;	Plasma membrane;	-	Biological_process unknown;	Cell adhesion molecule activity;	Urine;
gi4758012	1675	191.493	5.69385	clathrin heavy chain 1 [Homo sapiens]	16.66	81	16	1.57083	66	105.292	604.94	1.91	10	2	830.194	16.66	71	16	CLTC	1213	350	NP_004850.1	clathrin, heavy chain (Hc)	CLH;	Cytoplasm;	Plasma membrane; Golgi apparatus; Endosome; Microtubule; Mitochondrion;	Cell growth and/or maintenance;	Structural molecule activity;	Heart; Placenta; Brain; Lung; Liver; Skeletal muscle; Kidney; Pancreas; Spleen; Prostate; Testis; Ovary; Small intestine; Colon; Leukocyte; Semen; Lacrimal gland; Tear; Plasma; Monocyte;
gi4503471	462	50.1091	9.01221	elongation factor 1-alpha 1 [Homo sapiens]	11.9	9	3	1.56544	5	56.1028	71.14	2.6	2	1	66.8057	11.9	7	3	EEF1A1	1915	559	NP_001393.1	eukaryotic translation elongation factor 1 alpha 1	-	Cytoplasm;	Nucleus; Nucleolus; Mitochondrion; Ribosome;	Regulation of cell cycle;	Transcription regulator activity;	Skeletal muscle; B Cell; Islets of Langerhans; Semen; Lacrimal gland; Tear; Saliva; Plasma; Leukocyte; Monocyte; Neutrophil;
gi59859885	295	32.8334	4.86865	40S ribosomal protein SA [Homo sapiens]	4.41	1	1	1.56524	1	0	0	0	0	0	13.2565	4.41	1	1	RPSA	3921	1038	NP_001012321.1	ribosomal protein SA	-	Cytoplasm;	Ribosome; Nucleolus; Cytosol;	Cell communication; Signal transduction; Cell adhesion;	Structural constituent of ribosome; Cell adhesion molecule activity;	Lung; Colon; Prostate; Mammary gland; Ovary; Stomach; Blood vessel; Retina; Monocyte; Macrophage; Semen; Lacrimal gland; Tear;
gi18087855	89	10.3431	7.37158	dynein light chain 2, cytoplasmic [Homo sapiens]	7.87	2	1	1.56105	2	0	36.08	0	0	0	7.67955	7.87	2	1	DYNLL2	140735	6489	NP_542408.1	dynein, light chain, LC8-type 2	-	Cytoplasm;	-	Cell growth and/or maintenance;	Motor activity;	Kidney; Heart; Brain; Spleen; Lung; Liver; Skeletal muscle; Testis; Leukocyte;
gi50592988	453	48.4129	8.63135	cytochrome b-c1 complex subunit 2, mitochondrial precursor [Homo sapiens]	3.97	19	1	1.55873	17	89.9891	88.4792	3.97	2	1	122.075	3.97	17	1	UQCRC2	7385	1876	NP_003357.2	ubiquinol-cytochrome c reductase core protein II	SP;	Mitochondrion;	-	Metabolism; Energy pathways;	Catalytic activity;	Brain;
gi108773799	290	33.4587	8.98291	ganglioside-induced differentiation-associated protein 1 isoform b [Homo sapiens]	3.79	1	1	1.55762	1		44.11	3.79	1	1	4.29576	0			GDAP1	54332	5963	NP_001035808.1	ganglioside-induced differentiation-associated protein 1	TM; CC;	Plasma membrane;	-	Biological_process unknown;	Molecular function unknown;	Ubiquitous; Brain; Spinal cord; Thyroid gland; Trachea; Cerebellum; Dorsal root ganglion; Skeletal muscle; Heart; Liver; Pancreas;
gi205277412	242	27.316	8.22119	mitogen-activated protein kinase 9 isoform JNK2 gamma [Homo sapiens]	5.37	2	1	1.54936	2	28.3061	0	0	0	0	6.89253	5.37	2	1	MAPK9	5601	4206	NP_001128516.1	mitogen-activated protein kinase 9	S_T_kinase;	Nucleus;	Cytoplasm;	Regulation of cell cycle; Apoptosis; Signal transduction;	Protein serine/threonine kinase activity;	Ubiquitous; Ovary; Placenta;
gi215277000	191	22.6293	5.31299	glutathione S-transferase mu 2 isoform 2 [Homo sapiens]	8.9	2	1	1.54857	2	61.2876	0	0	0	0	18.4532	8.9	2	1	GSTM2	2946	710	NP_001135840.1	glutathione S-transferase mu 2 (muscle)	-	Cytoplasm;	-	Metabolism; Energy pathways;	Glutathione transferase activity;	Substantia nigra; Skeletal muscle; Myoblast; Ovary; Urine;
gi216548223	742	82.6419	5.56689	synaptic vesicle glycoprotein 2 [Homo sapiens]	1.62	2	1	1.54799	2	1.24484	31.68	0	0	0	13.7815	1.62	2	1	SV2A	9900	8922	NP_055664.3	synaptic vesicle glycoprotein 2A	TM;	-	-	Biological_process unknown;	Neurotransmitter transporter activity;	-
gi4504347	142	15.2479	8.67529	hemoglobin subunit alpha [Homo sapiens]	15.49	6	2	1.54691	6	0.953177	162.487	4.93	4	1	71.9352	10.56	2	1	HBA1	3039	784	NP_000549.1	hemoglobin, alpha 1	-	-	-	Transport;	Transporter activity;	Red blood cell; Saliva; Urine; Plasma;
gi187607300	655	74.2446	7.37158	versican isoform 2 precursor [Homo sapiens]	1.53	2	1	1.54398	2	0	36.7	0	0	0	13.8124	1.53	2	1	VCAN	1462	340	NP_001119808.1	versican	EGF; EGFCA; EGFL; IG; LECTIN_C; LINK; SUSHI; SP;	Extracellular;	-	Cell growth and/or maintenance;	Extracellular matrix structural constituent;	Artery; Liver; Prostate; Uterus; PNS; Cartilage; Smooth muscle; Vein; Tunica adventitia; Epidermis; Neuropil; Urine;
gi21361399	589	65.2669	5.10986	serine/threonine-protein phosphatase 2A 65 kDa regulatory subunit A alpha isoform [Homo sapiens]	5.77	11	2	1.5439	9	75.0707	83.5613	3.06	2	1	73.5825	5.77	9	2	PPP2R1A	5518	16184	NP_055040.2	protein phosphatase 2, regulatory subunit A, alpha	HEAT;	Cytoplasm;	Chromosome; Membrane fraction; Microtubule;	Cell communication; Signal transduction;	Protein serine/threonine phosphatase activity;	Leukocyte; Endometrium;
gi189571583	924	97.0557	5.94775	intercellular adhesion molecule 5 precursor [Homo sapiens]	3.9	7	2	1.54308	6	108.641	0	0	0	0	68.3196	3.9	7	2	ICAM5	7087	3509	NP_003250.3	intercellular adhesion molecule 5, telencephalin	IG; IGC2; TM; SP;	Plasma membrane;	-	Cell communication; Signal transduction;	Cell adhesion molecule activity;	Putamen; Thalamus; Brain; Hippocampus; Cerebellum; Basal nuclei; Cerebral cortex; Amygdala; Caudate nucleus; Corpus callosum; Hypothalamus; Subthalamic nucleus; Occipital pole; Frontal lobe; Temporal lobe;
gi209915561	859	96.6214	8.22119	dynamin-3 isoform b [Homo sapiens]	5.12	20	4	1.54285	12	64.3876	155.686	1.05	2	1	109.083	5.12	18	4	DNM3	26052	13241	NP_001129599.1	dynamin 3	DYNC; GED; PH;	-	-	Cell communication; Signal transduction;	GTPase activity;	-
gi55770846	905	100.384	5.96045	catenin alpha-2 isoform 1 [Homo sapiens]	4.53	10	2	1.5427	8	171.474	131.476	1.66	4	1	77.8475	4.53	6	2	CTNNA2	1496	228	NP_004380.2	catenin (cadherin-associated protein), alpha 2	CC;	Cytoplasm;	-	Cell growth and/or maintenance;	Structural constituent of cytoskeleton;	Brain;
gi21735625	245	27.7277	4.79248	14-3-3 protein zeta/delta [Homo sapiens]	20	34	4	1.54046	15	31.8134	604.797	15.1	17	3	268.672	16.73	17	3	YWHAZ	7534	3183	NP_663723.1	tyrosine 3-monooxygenase/tryptophan 5-monooxygenase activation protein, zeta polypeptide	CC;	Cytoplasm;	Cytosol; Plasma membrane;	Regulation of cell cycle;	Receptor signaling complex scaffold activity;	Brain; Semen; Lacrimal gland; Tear; Mammary gland; Saliva; Plasma; Leukocyte; Monocyte; Neutrophil;
gi32189392	198	21.8782	5.97314	peroxiredoxin-2 isoform a [Homo sapiens]	19.7	32	4	1.5404	22	51.4081	527.255	10.61	12	2	169.913	19.7	20	4	PRDX2	7001	2763	NP_005800.3	peroxiredoxin 2	-	Cytoplasm;	Plasma membrane;	Metabolism; Energy pathways;	Peroxidase activity;	Red blood cell; Monocyte; Plasma; Ovarian follicle; Brain; Semen; Saliva; Bronchoalveolar fluid; Urine; Leukocyte;
gi4506013	360	41.5385	4.90674	protein phosphatase 1 regulatory subunit 7 [Homo sapiens]	5	6	1	1.53998	6	14.7251	34.8147	0	0	0	33.0361	5	6	1	PPP1R7	5510	4192	NP_002703.1	protein phosphatase 1, regulatory (inhibitor) subunit 7	LRR;	Nucleus;	Cytoplasm;	Regulation of nucleobase, nucleoside, nucleotide and nucleic acid metabolism;	Protein serine/threonine phosphatase activity;	Pancreas; Kidney; Skeletal muscle; Liver; Lung; Placenta; Brain; Heart; Ubiquitous; Semen; Lacrimal gland; Tear; Urine; Leukocyte;
gi19718746	437	50.2209	6.66846	oxysterol-binding protein-like 1A isoform A [Homo sapiens]	3.66	2	1	1.52716	2	19.7247		0	0	0	18.1692	3.66	2	1	OSBPL1A	114876	9472	NP_060500.3	oxysterol binding protein-like 1A	ANK; PH; CC;	Cytoplasm; Nucleus;	Nucleus;	Vesicle-mediated transport;	Lipid binding;	Cerebellum; Spinal cord; Cerebral cortex; Frontal lobe; Temporal lobe; Occipital pole; Heart; Brain; Skeletal muscle; Kidney; Liver; Small intestine; Colon; Spleen; Leukocyte; Placenta; Lung;
gi4557395	260	29.2279	7.40088	carbonic anhydrase 2 [Homo sapiens]	10	5	2	1.52715	5	59.1469	32.34	0	0	0	19.7656	10	5	2	CA2	760	2023	NP_000058.1	carbonic anhydrase II	-	Cytoplasm;	Plasma membrane; Golgi apparatus; Nucleus; Extracellular;	Metabolism; Energy pathways;	Catalytic activity;	Kidney; Red blood cell; Osteoclast; Renal tubule; Brain; Collecting duct; Urine; Plasma; Leydig cell; Liver; Pancreas; Salivary gland; Testis; Monocyte; Pancreatic duct epithelium; Gall bladder; Parietal cell; Vas deferens; Epididymis; Nasal mucosa; Ovary; Islets of Langerhans; Semen; Lacrimal gland; Tear; Colon; Leukocyte;
gi5729804	172	19.4587	6.34131	diphosphoinositol polyphosphate phosphohydrolase 1 [Homo sapiens]	5.81	1	1	1.52649	1	0	0	0	0	0	2.72121	5.81	1	1	NUDT3	11165	14849	NP_006694.1	nudix (nucleoside diphosphate linked moiety X)-type motif 3	-	-	-	Metabolism; Energy pathways;	Hydrolase activity;	Heart; Brain; Placenta; Lung; Liver; Skeletal muscle; Kidney; Pancreas;
gi13899342	315	33.8265	9.24658	mitochondrial glutamate carrier 2 [Homo sapiens]	2.54	1	1	1.52029	1	0	0	0	0	0	21.7209	2.54	1	1	SLC25A18	83733	15355	NP_113669.1	solute carrier family 25 (mitochondrial carrier), member 18	TM;	Mitochondrion;	-	Transport;	Auxiliary transport protein activity;	Brain; Heart; Kidney; Liver; Lung; Pancreas; Small intestine; Spleen; Testis; Fetus;
gi50345984	553	59.7136	9.12939	ATP synthase, H+ transporting, mitochondrial F1 complex, alpha subunit precursor [Homo sapiens]	17.54	50	6	1.51813	34	30.9294	713.993	9.76	17	4	352.591	17.54	33	6	ATP5A1	498	1258	NP_001001937.1	ATP synthase, H+ transporting, mitochondrial F1 complex, alpha subunit 1, cardiac muscle	SP;	Mitochondrion;	Extracellular; Zymogen granule;	Metabolism; Energy pathways;	Transporter activity;	Heart; Ovary; Islets of Langerhans; Serum; Saliva; Plasma; Leukocyte; Monocyte; Neutrophil;
gi4502805	457	50.6577	4.60205	chromogranin A precursor [Homo sapiens]	4.38	4	1	1.51797	4	86.1833	32.4662	0	0	0	21.3442	4.38	4	1	CHGA	1113	7170	NP_001266.1	chromogranin A (parathyroid secretory protein 1)	SP;	Extracellular;	Endoplasmic reticulum;	Cell communication; Signal transduction;	Defense/immunity protein activity;	Pancreas; Adrenal medulla; Chromaffin cell; Beta cell; Adenohypophysis; Fetus; Monocyte; Neutrophil; Cerebrospinal fluid; Pituitary gland; Urine;
gi4503143	412	44.5236	6.53662	cathepsin D preproprotein [Homo sapiens]	4.13	2	1	1.50921	2	0	26.34	0	0	0	34.9251	4.13	2	1	CTSD	1509	291	NP_001900.1	cathepsin D	SP;	Lysosome;	Extracellular; Golgi apparatus; Endoplasmic reticulum; Mitochondrion;	Protein metabolism;	Aspartic-type signal peptidase activity;	Ubiquitous; Odontoclast; Hippocampus; Spleen; Placenta; Mammary epithelium; Endometrium; Liver; Iris; Ciliary body; Kidney; Retinal pigmented epithelial cell; Serum; Semen; Lacrimal gland; Tear; Mammary gland; Saliva; Urine; Plasma; Leukocyte;
gi4557263	357	39.4814	6.52197	[Protein ADP-ribosylarginine] hydrolase [Homo sapiens]	4.2	2	1	1.50579	2	0	0	0	0	0	10.6559	4.2	2	1	ADPRH	141	4359	NP_001116.1	ADP-ribosylarginine hydrolase	SP;	Cytoplasm;	-	Metabolism; Energy pathways;	Hydrolase activity;	Cerebellum; Heart; Lung; Placenta; Fetus; Brain;
gi4504351	147	16.0453	8.04541	hemoglobin subunit delta [Homo sapiens]	19.73	10	2	1.49476	4	0.896804	188	8.84	4	1	124.001	19.73	6	2	HBD	3045	787	NP_000510.1	hemoglobin, delta	-	-	-	Transport;	Transporter activity;	Urine; Plasma; Leukocyte;
gi87578396	1827	199.404	4.90674	microtubule-associated protein 2 isoform 1 [Homo sapiens]	1.75	12	2	1.48885	11	53.2908	80.0231	1.15	1	1	107.99	1.75	11	2	MAP2	4133	1140	NP_002365.3	microtubule-associated protein 2	-	Cytoplasm; Nucleus;	Cytoskeleton;	Cell growth and/or maintenance;	Cytoskeletal protein binding;	Brain; Retina;
gi41322910	4515	512.292	5.77002	plectin-1 isoform 1d [Homo sapiens]	1.17	10	3	1.48303	9	64.9878	66.4318	0.42	1	1	207.76	1.17	9	3	PLEC	5339	3180	NP_958783.1	plectin	-	-	-	-	-	-
gi156523246	340	34.9233	4.70361	proline-rich transmembrane protein 2 [Homo sapiens]	2.94	16	1	1.47483	8	13.2648	285.73	2.94	8	1	30.178	2.94	8	1	PRRT2	112476	-	NP_660282.2	proline-rich transmembrane protein 2	TM;	Integral to membrane;	-	Biological_process unknown;	Molecular function unknown;	-
gi47717100	465	54.1162	6.48096	V-type proton ATPase subunit H isoform 2 [Homo sapiens]	3.44	7	1	1.47478	6	46.2378	48.113	3.44	1	1	58.9382	3.44	6	1	ATP6V1H	51606	10591	NP_998784.1	ATPase, H+ transporting, lysosomal 50/57kDa, V1 subunit H	ARM;	-	-	Transport;	ATPase activity;	Urine; Leukocyte;
gi7019519	260	27.3558	6.62451	proprotein convertase subtilisin/kexin type 1 inhibitor precursor [Homo sapiens]	10.38	7	2	1.47079	5	17.4229	136.1	5.77	2	1	28.4865	10.38	5	2	PCSK1N	27344	2320	NP_037403.1	proprotein convertase subtilisin/kexin type 1 inhibitor	CC; SP;	Extracellular;	Nucleus; Cytoplasmic vesicle;	Hormone metabolism;	Molecular function unknown;	Amygdala; Caudate nucleus; Corpus callosum; Hippocampus; Hypothalamus; Substantia nigra; Subthalamic nucleus; Thalamus; Pancreas; Brain; Urine;
gi7662502	181	20.5418	8.82178	malignant T cell-amplified sequence 1 isoform 1 [Homo sapiens]	9.39	2	1	1.47061	2	0	0	0	0	0	8.85764	9.39	2	1	MCTS1	28985	6634	NP_054779.1	malignant T cell amplified sequence 1	-	Cytoplasm;	-	Cell communication; Signal transduction;	DNA binding;	Ubiquitous;
gi95147555	2803	305.298	4.91943	microtubule-associated protein 1A [Homo sapiens]	1.14	16	2	1.46631	11	154.228	198.703	1.14	5	2	85.8029	1.14	11	2	MAP1A	4130	2549	NP_002364.5	microtubule-associated protein 1A	CC;	Cytoplasm;	Plasma membrane; Nucleus; Perinuclear region;	Cell growth and/or maintenance;	Cytoskeletal protein binding;	Brain; Fetus; Heart; Amygdala; Caudate nucleus; Corpus callosum; Hippocampus; Substantia nigra; Subthalamic nucleus; Thalamus;
gi48255947	1176	129.434	6.16357	plasma membrane calcium-transporting ATPase 1 isoform 1a [Homo sapiens]	2.47	8	2	1.46433	8	38.5655	111.153	0	0	0	86.2988	2.47	8	2	ATP2B1	490	158	NP_001001323.1	ATPase, Ca++ transporting, plasma membrane 1	TM; CC;	Plasma membrane;	Mitochondrion; Nucleus; Cytoplasm;	Transport;	ATPase activity;	Cerebral cortex; Skeletal muscle; Cardiac muscle; Stomach; Liver; Kidney; Lung; Fetus;
gi51479156	103	11.4212	9.64209	ATP synthase subunit g, mitochondrial [Homo sapiens]	12.62	3	1	1.45699	2	4.81922	88.3997	12.62	2	1	10.0546	12.62	1	1	ATP5L	10632	-	NP_006467.4	ATP synthase, H+ transporting, mitochondrial Fo complex, subunit G	-	Mitochondrion;	-	Metabolism; Energy pathways;	ATPase activity;	-
gi33519475	727	79.4165	6.22705	NADH dehydrogenase (ubiquinone) Fe-S protein 1, 75kDa precursor [Homo sapiens]	7.84	19	3	1.45146	16	256.383	141.111	5.23	2	2	134.938	7.84	17	3	NDUFS1	4719	1145	NP_004997.4	NADH dehydrogenase (ubiquinone) Fe-S protein 1, 75kDa (NADH-coenzyme Q reductase)	-	Mitochondrion;	-	Metabolism; Energy pathways;	Oxidoreductase activity;	Skin; Ovary;
gi238624147	394	43.9034	8.52881	neuroplastin isoform c precursor [Homo sapiens]	6.6	17	2	1.44702	11	40.0009	232.37	2.54	6	1	58.831	6.6	11	2	NPTN	27020	18033	NP_001154835.1	neuroplastin	Ig_LIKE; IGC2; TM; SP;	Plasma membrane;	-	Immune response;	Antigen binding;	Urine;
gi11321585	340	37.353	5.99854	guanine nucleotide-binding protein G(I)/G(S)/G(T) subunit beta-1 [Homo sapiens]	12.35	62	2	1.44582	25	199.338	477.307	5.59	14	1	363.438	12.35	48	2	GNB1	2782	766	NP_002065.1	guanine nucleotide binding protein (G protein), beta polypeptide 1	WD40; CC;	Plasma membrane;	Mitochondrion;	Cell communication; Signal transduction;	GTPase activity;	Red blood cell; Semen; Lacrimal gland; Tear; Urine; Leukocyte; Neutrophil;
gi16753227	288	32.7076	10.5796	ribosomal protein L6 [Homo sapiens]	11.11	6	2	1.44219	6	163.94	26.5	0			54.3898	11.11	6	2	RPL6	6128	4745	NP_000961.2	ribosomal protein L6	-	Nucleolus;	Mitochondrion; Ribosome;	Protein metabolism;	Structural constituent of ribosome;	Thyroid gland; Leukocyte; Monocyte;
gi105990539	543	61.4792	4.65283	neurofilament light polypeptide [Homo sapiens]	19.34	31	9	1.4405	21	39.0044	266.462	6.08	8	3	196.073	17.86	23	8	NEFL	4747	1206	NP_006149.2	neurofilament, light polypeptide	CC;	Cytoplasm;	-	Cell growth and/or maintenance;	Structural molecule activity;	Brain; Urine;
gi31542947	573	61.0164	5.87158	60 kDa heat shock protein, mitochondrial [Homo sapiens]	14.14	38	4	1.43714	27	94.8049	615.925	4.36	11	1	292.282	14.14	27	4	HSPD1	3329	318	NP_002147.2	heat shock 60kDa protein 1 (chaperonin)	CC;	Mitochondrial matrix;	Mitochondrion; Cytoplasm; Plasma membrane; Endoplasmic reticulum; Peroxisomal matrix; Secretory granule; Extracellular; Golgi apparatus; Nucleolus; Cytosol;	Protein metabolism; Protein folding; Apoptosis; Regulation of immune response; Signal transduction;	Heat shock protein activity;	Urothelium; Pre B-lymphocyte; Blood; Heart; Adrenal gland; Tooth; Pancreas; Skeletal muscle; Placenta; Kidney; Vagina; Endometrium; Macrophage; Monocyte; Thyroid gland; Liver; Retina; Intestine; Ovary; Islets of Langerhans; Leukocyte;
gi33356544	1173	133.619	6.41748	1-phosphatidylinositol-4,5-bisphosphate phosphodiesterase beta-1 isoform b [Homo sapiens]	2.05	5	2	1.43301	5	22.2566	0	0	0	0	114.167	2.05	5	2	PLCB1	23236	6177	NP_877398.1	phospholipase C, beta 1 (phosphoinositide-specific)	PLCXc; PLCYc; CC; C2;	Cytoplasm;	Plasma membrane; Nucleus;	Signal transduction;	Phospholipase activity;	Brain; Brain; Fetus; Fetus; Brain; Amygdala; Amygdala; Caudate nucleus; Caudate nucleus; Cerebellum; Cerebellum; Corpus callosum; Corpus callosum; Hippocampus; Hippocampus; Thalamus; Thalamus; Spinal cord; Spinal cord; Kidney; Kidney; Liver; Liver; Lung; Lung; Pancreas; Pancreas; Placenta; Placenta; Skeletal muscle; Skeletal muscle; Spleen; Spleen; Uterus; Uterus; Testis; Testis;
gi156416003	664	72.6453	7.38623	succinate dehydrogenase complex, subunit A, flavoprotein precursor [Homo sapiens]	2.11	4	1	1.4315	4	84.0795	0	0	0	0	26.1051	2.11	4	1	SDHA	6389	2914	NP_004159.2	succinate dehydrogenase complex, subunit A, flavoprotein (Fp)	-	Mitochondrion;	Cytosol;	Metabolism; Energy pathways;	Catalytic activity;	Heart; Liver;
gi209447070	422	47.5428	8.11865	synaptotagmin-1 [Homo sapiens]	9.95	17	3	1.42958	14	112.267	267.927	6.87	5	2	101.273	9.95	12	3	SYT1	6857	1710	NP_001129277.1	synaptotagmin I	TM; C2;	Cytoplasmic vesicle;	Chromaffin granule;	Cell communication; Signal transduction;	Calcium ion binding;	Brain; Mast cell; Caudate nucleus; Semen;
gi4504349	147	15.9883	7.28369	hemoglobin subunit beta [Homo sapiens]	46.94	45	5	1.42954	31	16.7747	727.771	14.97	19	2	274.717	46.94	26	5	HBB	3043	ENSG00000244734	NP_000509.1	hemoglobin, beta	-	Extracellular;	-	Transport;	Transporter activity;	Red blood cell; Fetus; Ovary; Serum; Saliva; Bronchoalveolar fluid; Plasma; Leukocyte; Neutrophil;
gi40254462	359	42.1153	5.68115	guanine nucleotide-binding protein G(q) subunit alpha [Homo sapiens]	5.29	6	1	1.4268	5	40.348	44.07	5.29	1	1	44.2432	5.29	5	1	GNAQ	2776	2998	NP_002063.2	guanine nucleotide binding protein (G protein), q polypeptide	CC;	Plasma membrane;	Cytoplasm; Golgi apparatus;	Cell communication; Signal transduction;	GTPase activity;	Frontal cortex; Platelet; Neutrophil; Prostate; Ovary; Testis; Red blood cell; Pluripotent stem cell; Monocyte; Dental pulp; Ventricle; Thyroid gland; Placenta; Thymocyte; Uterine myometrium; Urine;
gi91208428	2315	254.429	4.88135	protein tyrosine phosphatase, receptor-type, zeta1 precursor [Homo sapiens]	1.47	11	3	1.42456	9	61.0038	136.253	0.95	4	2	51.1709	1.47	7	3	PTPRZ1	5803	1481	NP_002842.2	protein tyrosine phosphatase, receptor-type, Z polypeptide 1	FN3; TM; Tyr_Phos; SP;	Plasma membrane;	Cell surface;	Cell communication; Signal transduction;	Receptor signaling protein tyrosine phosphatase activity;	Fetus; Brain;
gi25952118	478	54.0535	7.07861	calcium/calmodulin-dependent protein kinase type II subunit alpha isoform 2 [Homo sapiens]	17.57	41	6	1.4241	39	124.155	123.879	6.9	4	2	316.085	15.9	37	5	CAMK2A	815	6532	NP_741960.1	calcium/calmodulin-dependent protein kinase II alpha	S_T_kinase;	Centrosome;	Nucleus; Cytoplasm;	Cell communication; Signal transduction;	Protein serine/threonine kinase activity;	Brain; Fetus;
gi21735621	338	35.4807	8.67529	mitochondrial malate dehydrogenase precursor [Homo sapiens]	15.38	23	4	1.42268	19	31.1363	240.811	11.54	6	3	175.245	15.38	17	4	MDH2	4191	1099	NP_005909.2	malate dehydrogenase 2, NAD (mitochondrial)	-	Mitochondrion;	Nucleolus; Extracellular;	Metabolism; Energy pathways;	Catalytic activity;	Skeletal muscle; Ovary; Serum; Semen; Saliva; Urine; Plasma; Leukocyte; Neutrophil;
gi19924101	478	52.2774	7.72314	synapsin-2 isoform IIb [Homo sapiens]	7.53	7	2	1.42238	5	5.54939	196.754	3.35	2	1	41.0419	7.53	5	2	SYN2	6854	2857	NP_003169.2	synapsin II	-	Synaptic vesicle;	-	Cell communication; Signal transduction;	Molecular function unknown;	Brain;
gi194097323	290	31.3671	8.07471	mitochondrial short-chain enoyl-coenzyme A hydratase 1 precursor [Homo sapiens]	5.86	8	1	1.42093	6	63.5975	92.9609	5.86	2	1	40.966	5.86	6	1	ECHS1	1892	3799	NP_004083.3	enoyl CoA hydratase, short chain, 1, mitochondrial	SP;	Mitochondrion;	-	Metabolism; Energy pathways;	Catalytic activity;	Liver; Muscle; Placenta; Heart; Skin fibroblast; Ovary;
gi44917606	298	33.5355	5.46533	N-ethylmaleimide-sensitive factor attachment protein, beta [Homo sapiens]	7.72	4	2	1.41963	4	67.716	0	0	0	0	80.5526	7.72	4	2	NAPB	63908	17627	NP_071363.1	N-ethylmaleimide-sensitive factor attachment protein, beta	CC;	Integral to membrane;	-	Transport;	Molecular function unknown;	Brain;
gi21536417	409	45.5348	5.49072	myc box-dependent-interacting protein 1 isoform 10 [Homo sapiens]	7.33	5	2	1.41648	5	61.5137	0	0	0	0	27.005	7.33	5	2	BIN1	274	3150	NP_647601.1	bridging integrator 1	BAR; SH3; CC;	Cytoplasm; Nucleus;	Nucleus; Plasma membrane;	Cell communication; Signal transduction;	Receptor signaling complex scaffold activity;	Skeletal muscle; Heart; Kidney; Lung; Liver; Pancreas; Placenta; Cerebellum; Spinal cord; Liver; Pancreas; Placenta; Hair follicle; Tonsil; Bone marrow; Large intestine; Small intestine; Stomach; Prostate; Mammary gland; Blood; Fetus; Spinal cord; Alveolar macrophage; T Cell; B Cell; Cerebral cortex; Brain; Skeletal muscle; Heart; Kidney; Lung; Cerebellum;
gi38016907	123	13.466	8.01611	erythrocyte band 7 integral membrane protein isoform b [Homo sapiens]	16.26	2	1	1.41538	2	0	0	0	0	0	12.5622	16.26	2	1	STOM	2040	585	NP_937837.1	stomatin	PHB; TM;	Cytoplasmic vesicle;	Cytoplasm; Plasma membrane; Nucleus;	Cell communication; Signal transduction;	Channel regulator activity;	Platelet; Red blood cell; Leukocyte; Colon; Small intestine; Ovary; Testis; Prostate; Spleen; Heart; Placenta; Lung; Liver; Skeletal muscle; Pancreas; Kidney; Megakaryocyte; Bone marrow; Lacrimal gland; Tear; Urine; Plasma; Monocyte; Neutrophil;
gi4505621	187	21.0437	7.53271	phosphatidylethanolamine-binding protein 1 [Homo sapiens]	7.49	22	1	1.41439	13	96.4849	512.235	7.49	10	1	119.784	7.49	12	1	PEBP1	5037	6850	NP_002558.1	phosphatidylethanolamine binding protein 1	-	Cytoplasm;	Plasma membrane;	Cell communication; Signal transduction;	Protease inhibitor activity;	Oligodendrocyte; Schwann cell; Neuron; Brain; T Cell; Ovary; Lacrimal gland; Tear; Saliva; Urine; Plasma; Liver; Leukocyte;
gi18105054	792	91.1465	5.08447	kinesin-associated protein 3 [Homo sapiens]	2.53	1	1	1.4135	1	0	0	0	0	0	26.6658	2.53	1	1	KIFAP3	22920	3499	NP_055785.2	kinesin-associated protein 3	ARM;	Cytoplasm;	Nucleus; Endoplasmic reticulum;	Transport;	Transporter activity;	Brain;
gi5031789	277	30.1692	5.26221	inositol monophosphatase 1 isoform 1 [Homo sapiens]	3.97	1	1	1.40906	1	0	30.57	0	0	0	5.07249	3.97	1	1	IMPA1	3612	3641	NP_005527.1	inositol(myo)-1(or 4)-monophosphatase 1	I_Phosphatase;	Cytoplasm;	-	Metabolism; Energy pathways;	Phosphoprotein phosphatase activity;	Brain; Lymphocyte; Hippocampus; Leukocyte; Semen; Lacrimal gland; Tear;
gi266453748	780	85.1284	7.98682	6-phosphofructokinase, muscle type isoform 2 [Homo sapiens]	2.18	4	1	1.40629	4	32.2844	0	0	0	0	40.5845	2.18	4	1	PFKM	5213	1988	NP_001160159.1	phosphofructokinase, muscle	SP;	-	-	Metabolism; Energy pathways;	Catalytic activity;	Muscle; Red blood cell;
gi4885063	364	39.4312	6.87354	fructose-bisphosphate aldolase C [Homo sapiens]	30.49	82	7	1.40189	45	47.1568	1323.51	14.29	17	3	484.477	30.49	65	7	ALDOC	230	2386	NP_005156.1	aldolase C, fructose-bisphosphate	-	Mitochondrion;	-	Metabolism; Energy pathways;	Lyase activity;	Semen; Saliva; Leukocyte; Neutrophil;
gi94557308	314	34.2719	8.85107	hydroxyacyl-coenzyme A dehydrogenase, mitochondrial precursor [Homo sapiens]	4.46	1	1	1.40018	1	0	0	0	0	0	6.0637	4.46	1	1
gi4504483	218	24.5636	6.68311	hypoxanthine-guanine phosphoribosyltransferase [Homo sapiens]	4.59	2	1	1.3938	2	0	0	0	0	0	31.796	4.59	2	1	HPRT1	3251	2388	NP_000185.1	hypoxanthine phosphoribosyltransferase 1	-	Cytoplasm;	-	Metabolism; Energy pathways;	Catalytic activity;	Brain; Semen; Lacrimal gland; Tear; Saliva; Urine; Leukocyte; Neutrophil;
gi73486658	430	47.4873	9.01221	aspartate aminotransferase, mitochondrial precursor [Homo sapiens]	10.23	10	4	1.38485	8	40.2672	72.3041	3.26	2	1	78.764	10.23	8	4	GOT2	2806	684	NP_002071.2	glutamic-oxaloacetic transaminase 2, mitochondrial (aspartate aminotransferase 2)	SP;	Mitochondrion;	Nucleolus;	Metabolism; Energy pathways;	Transaminase activity;	Kidney; Placenta; Stomach; Spleen; Liver; Fetus; Heart; Urine;
gi4507951	246	28.201	4.84326	14-3-3 protein eta [Homo sapiens]	24.8	36	5	1.38386	18	43.5974	608.562	13.01	16	3	213.881	21.54	20	4	YWHAH	7533	215	NP_003396.1	tyrosine 3-monooxygenase/tryptophan 5-monooxygenase activation protein, eta polypeptide	-	Cytoplasm;	Nucleus;	Cell communication; Signal transduction;	Receptor signaling complex scaffold activity;	Brain; Substantia nigra; Lacrimal gland; Tear; Plasma; Leukocyte;
gi19923206	373	42.0373	6.88818	glutamine synthetase [Homo sapiens]	7.51	8	2	1.3767	6	57.9781	91.0556	7.51	4	2	61.0755	5.36	4	1	GLUL	2752	701	NP_002056.2	glutamate-ammonia ligase	-	Cytosol;	-	Metabolism; Energy pathways;	Transaminase activity;	Liver; Cerebrospinal fluid; Brain; Spinal cord; Lung; Serum; Stomach; Semen; Lacrimal gland; Tear; Saliva; Urine;
gi19924097	669	69.9895	9.87646	synapsin-1 isoform Ib [Homo sapiens]	8.07	11	4	1.37016	9	46.936	271.089	3.89	6	2	84.2953	6.58	5	3	SYN1	6853	2433	NP_598006.1	synapsin I	-	Cytoplasm;	-	Transport;	Transporter activity;	Lymphocyte; Bronchoalveolar fluid;
gi7669492	335	36.0304	8.45557	glyceraldehyde-3-phosphate dehydrogenase [Homo sapiens]	24.18	140	5	1.36693	123	79.9702	668.488	10.45	14	2	1097.47	24.18	126	5	GAPDH	2597	713	NP_002037.2	glyceraldehyde-3-phosphate dehydrogenase	-	Cytoplasm;	Nucleus; Nucleolus; Extracellular; Mitochondrion;	Metabolism; Energy pathways;	Catalytic activity;	Lens; Colon; Skeletal muscle; Bronchoalveolar fluid; Lung; Glomerulus; Endocardium; Myocardium; Placenta; Liver; Prostate; Umbilical vein endothelial cell; Pituitary gland; Heart; Kidney; Ubiquitous; Red blood cell; Ovary; Islets of Langerhans; Serum; Semen; Lacrimal gland; Tear; Urine; Plasma; Leukocyte; Neutrophil;
gi226530908	285	30.2956	7.51807	protein-L-isoaspartate(D-aspartate) O-methyltransferase [Homo sapiens]	10.53	5	2	1.35782	5	69.0143	58.2522	3.86	1	1	49.6565	6.67	4	1	PCMT1	5110	8908	NP_005380.2	protein-L-isoaspartate (D-aspartate) O-methyltransferase	-	Cytoplasm;	-	Protein metabolism;	Methyltransferase activity;	Red blood cell; Semen;
gi32189394	529	56.5246	5.40186	mitochondrial ATP synthase beta subunit precursor [Homo sapiens]	26.28	136	9	1.35218	100	79.7973	1340.53	21.55	37	7	805.453	26.28	99	9	ATP5B	506	44	NP_001677.2	ATP synthase, H+ transporting, mitochondrial F1 complex, beta polypeptide	AAA;	Mitochondrion;	Plasma membrane; Nucleolus; Extracellular; Zymogen granule;	Metabolism; Energy pathways;	Transporter activity;	Heart; Liver; Kidney; Skeletal muscle; Ovary; Islets of Langerhans; Serum; Lacrimal gland; Tear; Saliva; Urine; Leukocyte; Monocyte; Neutrophil;
gi4503377	572	62.2546	6.37939	dihydropyrimidinase-related protein 2 [Homo sapiens]	29.37	136	10	1.35072	91	72.0543	1348.68	17.48	35	7	871.706	28.15	101	9	DPYSL2	1808	3914	NP_001377.1	dihydropyrimidinase-like 2	-	Cytoplasm;	Nucleus; Microtubule;	Cell communication; Signal transduction;	Cytoskeletal protein binding;	Brain; Heart; Lung; Placenta; Skeletal muscle; Kidney; Pancreas; Ubiquitous; Ovary; Leukocyte;
gi31377548	622	70.3965	7.15186	glucose 1,6-bisphosphate synthase [Homo sapiens]	1.77	14	1	1.34508	7	11.1677	271.6	1.77	7	1	57.702	1.77	7	1	PGM2L1	283209	11427	NP_775853.2	phosphoglucomutase 2-like 1	-	Cytoplasm;	-	Metabolism; Energy pathways;	Catalytic activity;	Leukocyte;
gi4503065	314	33.7544	5.13525	mu-crystallin homolog isoform 1 [Homo sapiens]	17.2	17	3	1.34492	16	180.546	94.641	12.42	3	2	101.755	14.01	14	2	CRYM	1428	8831	NP_001879.1	crystallin, mu	-	Cytoplasm;	-	Osmoregulation; Hormone metabolism;	Hormone binding;	Kidney; Retina; Brain; Skeletal muscle; Heart; Liver; Kidney; Retina; Internal ear;
gi4502981	169	19.564	9.51025	cytochrome c oxidase subunit IV isoform 1 precursor [Homo sapiens]	7.1	2	1	1.34032	2	22.0982	47.06	0	0	0	18.3062	7.1	2	1	COX4I1	1327	466	NP_001852.1	cytochrome c oxidase subunit IV isoform 1	TM; SP;	Mitochondrion;	Nucleus; Cytoplasm;	Metabolism; Energy pathways;	Oxidoreductase activity;	Liver; Muscle; Brain; Lung; Skeletal muscle; Pancreas; Kidney; Heart; Fetus; Monocyte;
gi109148542	968	106.743	5.52881	alanyl-tRNA synthetase, cytoplasmic [Homo sapiens]	1.65	12	1	1.33364	11	80.4747	37.3618	1.65	1	1	71.7221	1.65	11	1	AARS	16	3042	NP_001596.2	alanyl-tRNA synthetase	CC;	Cytoplasm;	Mitochondrion; Cytosol;	Protein metabolism; Translation;	Ligase activity;	-
gi22748667	1013	111.677	5.37646	sodium/potassium-transporting ATPase subunit alpha-3 [Homo sapiens]	16.49	59	10	1.32305	21	29.0474	930.59	6.42	13	4	418.73	16.49	46	10	ATP1A3	478	1666	NP_689509.1	ATPase, Na+/K+ transporting, alpha 3 polypeptide	TM; CC;	Plasma membrane;	-	Transport;	Transporter activity;	Nervous system; Placenta;
gi19923883	252	27.6475	6.32861	hypothetical protein LOC150678 isoform 1 [Homo sapiens]	9.92	1	1	1.32218	1	0	0	0	0	0	8.9121	9.92	1	1	MYEOV2	150678	-	NP_612209.1	myeloma overexpressed 2	-	-	-	Biological_process unknown;	Molecular function unknown;	-
gi31541941	839	94.4525	5.88428	heat shock 70 kDa protein 4L [Homo sapiens]	1.67	10	1	1.32066	6	87.8434	171.656	1.67	4	1	47.399	1.67	6	1	HSPA4L	22824	-	NP_055093.2	heat shock 70kDa protein 4-like	-	Cytoplasm;	-	Protein metabolism;	Heat shock protein activity;	Testis; Brain; Lung; Liver; Spleen; Kidney; Semen;
gi5729875	195	21.6578	4.70361	membrane-associated progesterone receptor component 1 [Homo sapiens]	10.26	4	1	1.32012	2	96.1336	93.9267	10.26	2	1	10.6706	10.26	2	1	PGRMC1	10857	2338	NP_006658.1	progesterone receptor membrane component 1	TM; CC;	Plasma membrane;	-	Cell communication; Signal transduction;	Receptor activity;	Liver; Kidney; Urine; Monocyte; Endometrium;
gi260656025	113	12.8679	4.25928	calmodulin isoform 2 [Homo sapiens]	30.09	49	2	1.31871	35	42.4979	543.162	30.09	14	2	248.503	30.09	35	2	CALM1	801	241	NP_001159578.1	calmodulin 1 (phosphorylase kinase, delta)	EF;	Cytoplasm;	Nucleus; Plasma membrane;	Cell communication; Signal transduction;	Calcium ion binding;	Brain; Muscle;
gi4826898	140	15.0446	8.26514	profilin 1 [Homo sapiens]	21.43	4	2	1.31537	4	29.7898	0	0	0	0	25.4841	21.43	4	2	PFN1	5216	1452	NP_005013.1	profilin 1	PROF;	Cytoplasm;	Extracellular;	Cell growth and/or maintenance;	Cytoskeletal protein binding;	Uterus; Muscle; Kidney; Serum; Islets of Langerhans; Semen; Lacrimal gland; Tear; Saliva; Urine; Plasma; Leukocyte; Neutrophil;
gi40068518	483	53.106	7.2251	phosphogluconate dehydrogenase [Homo sapiens]	5.38	8	2	1.31422	8	89.6691	37.1267	1.24	2	1	61.8403	4.14	6	1	PGD	5226	1391	NP_002622.2	phosphogluconate dehydrogenase	-	Cytoplasm;	-	Metabolism; Energy pathways;	Catalytic activity;	Tooth; Hair; Heart; Red blood cell; Semen; Lacrimal gland; Tear; Saliva; Urine; Leukocyte; Neutrophil;
gi4758280	986	109.79	6.60986	ephrin receptor EphA4 precursor [Homo sapiens]	3.96	8	2	1.31248	7	123.344	48.21	0	0	0	55.1556	3.96	8	2	EPHA4	2043	3719	NP_004429.1	EPH receptor A4	FN3; SAM; TM; Tyr_Kinase; SP;	Plasma membrane;	-	Cell communication; Signal transduction;	Transmembrane receptor protein tyrosine kinase activity;	Fetus; Platelet; Bone marrow; B Cell; Brain; Heart; Lung; Muscle; Kidney; Placenta; Pancreas; Tonsil;
gi49574489	301	34.8708	8.646	sodium/potassium-transporting ATPase subunit beta-1 isoform b [Homo sapiens]	11.96	9	2	1.31226	9	78.2095	53.5129	0	0	0	130.165	11.96	9	2
gi4557325	317	36.1318	5.73193	apolipoprotein E precursor [Homo sapiens]	5.36	2	1	1.31169	2	277.484	0	0	0	0	31.0429	5.36	2	1	APOE	348	135	NP_000032.1	apolipoprotein E	CC; SP;	Extracellular;	Cytoplasm;	Transport;	Transporter activity;	Monocyte; Plasma; Cerebrospinal fluid; Hippocampus; Frontal cortex; Temporal cortex; Cerebellum; Saliva; Blood; Serum; Semen; Serum; Mammary gland; Urine;
gi4758768	355	40.7249	8.48486	NADH dehydrogenase (ubiquinone) 1 alpha subcomplex, 10 precursor [Homo sapiens]	6.2	4	1	1.30683	4	39.3823	0	0	0	0	21.3866	6.2	4	1	NDUFA10	4705	11950	NP_004535.1	NADH dehydrogenase (ubiquinone) 1 alpha subcomplex, 10, 42kDa	SP;	Mitochondrion;	-	Metabolism; Energy pathways;	Oxidoreductase activity;	-
gi221316760	1248	138.821	6.21436	L1 cell adhesion molecule isoform 3 precursor [Homo sapiens]	1.92	7	1	1.30418	3	96.8399	69.7605	1.92	2	1	34.9619	1.92	5	1	L1CAM	3897	2394	NP_001137435.1	L1 cell adhesion molecule	FN3; Ig_LIKE; IG; IGC2; TM; SP;	Plasma membrane; Nucleus; Cytoplasm;	-	Biological_process unknown;	Cell adhesion molecule activity;	Nervous system; Brain; T Cell; B Cell; Kidney; Semen; Urine;
gi261878575	318	36.442	5.59229	guanine nucleotide-binding protein G(i) subunit alpha-2 isoform 2 [Homo sapiens]	11.95	6	3	1.29881	4	43.6648	123.627	7.23	3	2	34.2819	9.12	3	2	GNAI2	2771	764	NP_001159897.1	guanine nucleotide binding protein (G protein), alpha inhibiting activity polypeptide 2	-	Plasma membrane;	Cytoplasm; Endoplasmic reticulum; Cytosol;	Cell communication; Signal transduction;	GTPase activity; G-protein-coupled receptor binding;	Adrenal gland; Thyroid gland; Leukocyte; Platelet; Heart; Liver; Intestine; Brain; Hematopoietic stem cell; Monocyte; Neutrophil;
gi56549636	361	41.4613	6.59521	septin-2 [Homo sapiens]	8.31	19	2	1.29626	17	31.448	100.93	3.88	2	1	97.1089	8.31	17	2	2002-09-01	4735	3297	NP_001008491.1	septin 2
gi4557817	520	56.1219	7.45947	3-oxoacid CoA transferase 1 precursor [Homo sapiens]	4.04	2	1	1.28555	2	0	0	0	0	0	21.1932	4.04	2	1	OXCT1	5019	2001	NP_000427.1	3-oxoacid CoA transferase 1	SP;	Mitochondrion;	-	Metabolism; Energy pathways;	CoA-transferase activity;	Heart; Leukocyte; Brain; Kidney; Adrenal gland; Placenta;
gi15812198	296	33.3068	4.37354	F-box only protein 2 [Homo sapiens]	5.07	3	1	1.28493	3	0	0	0	0	0	41.6756	5.07	3	1	FBXO2	26232	6171	NP_036300.2	F-box protein 2	F_BOX;	Cytoplasm;	-	Protein metabolism;	Ubiquitin-specific protease activity;	Brain;
gi6005942	806	89.2657	5.26221	valosin-containing protein [Homo sapiens]	5.96	26	3	1.28472	20	53.4893	280.547	5.96	6	3	214.426	5.96	20	3	VCP	7415	3013	NP_009057.1	valosin containing protein	AAA;	Cytoplasm; Nucleus; Nucleolus; Perinuclear region;	Endoplasmic reticulum; Golgi apparatus; Mitochondrion;	Metabolism; Energy pathways;	ATPase activity;	Spermatozoa; Ovary; Islets of Langerhans; Semen; Lacrimal gland; Tear; Saliva; Urine; Leukocyte;
gi156938336	1130	123.337	5.42725	class II transactivator [Homo sapiens]	1.24	2	1	1.27002	2	0	0	0	0	0	35.0596	1.24	2	1	CIITA	4261	2475	NP_000237.2	class II, major histocompatibility complex, transactivator	LRR;	Nucleus;	-	Immune response;	Transcription regulator activity;	Blood vessel; Skin;
gi217330646	127	14.3864	9.59814	activated RNA polymerase II transcriptional coactivator p15 [Homo sapiens]	8.66	1	1	1.25768	1	0	37.91	0	0	0	3.07057	8.66	1	1	SUB1	10923	2737	NP_006704.3	SUB1 homolog (S. cerevisiae)	-	Nucleus;	Cytoplasm; Nucleolus; Mitochondrion;	Regulation of nucleobase, nucleoside, nucleotide and nucleic acid metabolism;	Transcription factor activity;	Leukocyte;
gi256222019	200	22.5266	8.38232	ras-related protein Rab-10 [Homo sapiens]	5.5	10	1	1.25362	8	23.0811	106.553	5.5	2	1	62.055	5.5	8	1	RAB10	10890	6692	NP_057215.3	RAB10, member RAS oncogene family	RAB;	Nucleus; Golgi vesicle;	Cytoplasm; Golgi apparatus; Endosome; Mitochondrion;	Cell communication; Signal transduction;	GTPase activity;	Skeletal muscle; Semen; Urine; Leukocyte; Monocyte; Neutrophil;
gi23510338	1058	117.774	5.75732	ubiquitin-like modifier-activating enzyme 1 [Homo sapiens]	1.23	2	1	1.25179	2	56.4034	0	0	0	0	35.3319	1.23	2	1	UBA1	7317	2440	NP_003325.2	ubiquitin-like modifier activating enzyme 1	-	Nucleus;	Cytoplasm; Cytosol;	Proteolysis and peptidolysis;	Ubiquitin-specific protease activity;	Placenta; Liver; Lung; Skeletal muscle; Colon; Stomach; Semen; Lacrimal gland; Tear; Saliva; Leukocyte;
gi114155146	247	28.9378	4.80518	tropomyosin alpha-3 chain isoform 3 [Homo sapiens]	18.62	15	4	1.251	7	7.90823	333.16	13.77	7	3	52.9444	14.57	8	3	TPM3	7170	1840	NP_001036817.1	tropomyosin 3	CC;	Cytoplasm;	Extracellular; Cytosol;	Cell growth and/or maintenance;	Cytoskeletal protein binding;	Skeletal muscle; Plasma; Placental tissue; Urine; Bronchoalveolar fluid; Leukocyte;
gi21328448	246	28.0648	4.83057	tyrosine 3-monooxygenase/tryptophan 5-monooxygenase activation protein, beta polypeptide [Homo sapiens]	18.7	17	4	1.24288	7	104.526	252.313	10.98	10	3	163.007	11.79	7	2	YWHAB	7529	3184	NP_647539.1	tyrosine 3-monooxygenase/tryptophan 5-monooxygenase activation protein, beta polypeptide	CC;	Cytoplasm;	Mitochondrion;	Signal transduction;	Receptor signaling complex scaffold activity;	Semen; Lacrimal gland; Tear; Mammary gland; Saliva; Urine; Plasma; Leukocyte; Monocyte;
gi4505143	572	64.1091	6.12549	cytosolic malic enzyme 1 [Homo sapiens]	3.67	1	1	1.24032	1	0	0	0	0	0	20.8086	3.67	1	1	ME1	4199	1102	NP_002386.1	malic enzyme 1, NADP(+)-dependent, cytosolic	CC;	Cytoplasm;	-	Metabolism; Energy pathways;	Carboxy-lyase activity;	Skin fibroblast; Brain; Liver; White adipose tissue; Skeletal muscle; Cardiac muscle;
gi208973246	244	25.773	7.37158	quinoid dihydropteridine reductase [Homo sapiens]	9.84	18	1	1.23783	9	151.619	164.893	9.84	2	1	113.6	9.84	16	1	QDPR	5860	2025	NP_000311.2	quinoid dihydropteridine reductase	-	Extracellular;	-	Metabolism; Energy pathways;	Catalytic activity;	Liver; Lymphocyte; Red blood cell; Brain; Skin fibroblast; T Cell; Plasma; Serum; Urine;
gi192447426	721	80.0756	5.93506	disks large homolog 4 isoform 2 [Homo sapiens]	1.39	7	1	1.23694	5	32.1534	53.64	1.39	2	1	24.6066	1.39	5	1	DLG4	1742	4199	NP_001122299.1	discs, large homolog 4 (Drosophila)	GuKinase; PDZ; SH3;	Plasma membrane;	Cytoplasm; Dendrite; Synapse;	Cell communication;	Cell adhesion molecule activity;	Heart; Brain; Placenta; Lung; Liver; Skeletal muscle; Kidney; Pancreas; Spleen; Prostate; Testis; Ovary; Small intestine; Colon; Leukocyte; Mammary gland; Large intestine;
gi58761500	396	44.7153	7.81104	Obg-like ATPase 1 isoform 1 [Homo sapiens]	3.79	2	1	1.23354	2	73.4601	27.46	0	0	0	19.8925	3.79	2	1	OLA1	29789	15194	NP_037473.3	Obg-like ATPase 1	-	Nucleolus;	-	Biological_process unknown;	Molecular function unknown;	Lacrimal gland; Tear; Leukocyte;
gi4502901	211	23.1671	4.69092	clathrin light chain B isoform a [Homo sapiens]	4.74	4	1	1.22208	4	10.383	42.46	0	0	0	14.993	4.74	4	1	CLTB	1212	352	NP_001825.1	clathrin, light chain B	-	Cytoplasm;	Plasma membrane; Golgi apparatus;	Cell growth and/or maintenance;	Structural molecule activity;	Neuron; Retina; Cerebellum; Spinal cord; Frontal cortex; Occipital cortex; Brain;
gi4507645	249	26.6527	6.90283	triosephosphate isomerase 1 isoform 1 [Homo sapiens]	36.95	22	5	1.21903	18	124.87	229.094	14.46	3	2	195.192	36.95	19	5	TPI1	7167	1833	NP_000356.1	triosephosphate isomerase 1	-	Cytoplasm;	-	Metabolism; Energy pathways;	Isomerase activity;	Ubiquitous; Ovary; Islets of Langerhans; Semen; Lacrimal gland; Tear; Pituitary gland; Leukocyte; Neutrophil;
gi75677327	457	49.9327	4.65283	TOM1-like protein 2 isoform 1 [Homo sapiens]	4.38	2	1	1.21861	1		48.31	4.38	1	1	11.2629	4.38	1	1	TOM1L2	146691	-	NP_001028723.1	target of myb1-like 2 (chicken)	VHS; CC;	-	-	Transport;	Transporter activity;	Heart; Brain; Placenta; Lung; Liver; Skeletal muscle; Kidney; Pancreas; Fetus;
gi4826852	156	17.406	4.93213	acyl carrier protein, mitochondrial precursor [Homo sapiens]	12.82	4	2	1.21632	4	32.0343	85.3931	12.82	3	2	18.065	8.97	1	1	NDUFAB1	4706	11951	NP_004994.1	NADH dehydrogenase (ubiquinone) 1, alpha/beta subcomplex, 1, 8kDa	-	Mitochondrion;	-	Metabolism; Energy pathways;	Oxidoreductase activity;	-
gi83627705	91	10.7319	4.43701	cytochrome b-c1 complex subunit 6, mitochondrial [Homo sapiens]	19.78	1	1	1.21459	1		31.11	0	0	0	7.91667	19.78	1	1	UQCRH	7388	-	NP_005995.2	ubiquinol-cytochrome c reductase hinge protein	SP;	Mitochondrion;	-	Metabolism; Energy pathways;	Catalytic activity;	Heart; Brain; Placenta; Liver; Muscle; Kidney; Pancreas; Lung; Stomach; Skeletal muscle; Colon; Parotid gland; Blood;
gi38569423	1091	119.695	7.32764	ATP-citrate synthase isoform 2 [Homo sapiens]	2.84	10	2	1.21311	10	82.0361	45.3111	0	0	0	95.7358	2.84	10	2	ACLY	47	155	NP_942127.1	ATP citrate lyase	-	Cytoplasm;	Mitochondrion;	Metabolism; Energy pathways;	ATPase activity;	Brain; Adipose tissue; Semen; Liver; Leukocyte; Neutrophil;
gi21536286	381	42.6173	5.59229	creatine kinase B-type [Homo sapiens]	28.61	235	6	1.20531	187	101.915	2534.79	16.8	50	4	1291.96	25.98	185	5	CKB	1152	423	NP_001814.2	creatine kinase, brain	-	Cytoplasm;	-	Metabolism; Energy pathways;	Catalytic activity;	Heart; Brain; Spermatozoa; CNS; Prostate; Gastrointestinal Tract; Uterus; Urinary bladder; Endometrium; Astrocyte; Muscle; Serum; Skin fibroblast; Lens; Cardiac muscle; Ovary; Semen; Urine;
gi10518344	183	20.6023	4.81787	ras-related protein Rap-2a precursor [Homo sapiens]	6.56	2	1	1.20405	2	0	0	0	0	0	16.8981	6.56	2	1	RAP2A	5911	1547	NP_066361.1	RAP2A, member of RAS oncogene family	RAS;	Plasma membrane;	-	Cell communication; Signal transduction;	GTPase activity;	-
gi4502027	609	69.3215	6.27783	albumin preproprotein [Homo sapiens]	9.85	10	5	1.20104	9	201.062	160.927	3.94	3	2	112.436	8.7	7	4	ALB	213	62	NP_000468.1	albumin	Albumin; SP;	Extracellular;	-	Transport;	Transporter activity;	Serum; Liver; Ovary; Islets of Langerhans; Semen; Serum; Urine; Mammary gland; Saliva; Tear; Plasma; Leukocyte; Endometrium; Neutrophil;
gi21361091	223	24.8085	5.47803	ubiquitin carboxyl-terminal esterase L1 [Homo sapiens]	12.56	16	2	1.19821	10	201.935	283.923	8.07	6	1	54.0948	12.56	10	2	UCHL1	7345	1877	NP_004172.2	ubiquitin carboxyl-terminal esterase L1 (ubiquitin thiolesterase)	-	Cytoplasm;	-	Protein metabolism;	Ubiquitin-specific protease activity;	Nervous system; Retina; T Cell; Kidney; Brain;
gi23065547	181	21.2388	7.85498	glutathione S-transferase mu 1 isoform 2 [Homo sapiens]	9.39	1	1	1.19238	1	0	0	0	0	0	7.30047	9.39	1	1	GSTM1	2944	707	NP_666533.1	glutathione S-transferase mu 1	-	Cytoplasm;	-	Energy pathways; Metabolism; Xenobiotic metabolism;	Glutathione transferase activity;	Liver; Kidney; Stomach; Adrenal gland; Lung; Brain; Fetus; Testis; Skeletal muscle; Cardiac muscle; Aorta;
gi4505357	81	9.36391	9.37842	NADH dehydrogenase [ubiquinone] 1 alpha subcomplex subunit 4 [Homo sapiens]	14.81	1	1	1.18538	1	0	0	0	0	0	10.5966	14.81	1	1	NDUFA4	4697	4831	NP_002480.1	NADH dehydrogenase (ubiquinone) 1 alpha subcomplex, 4, 9kDa	TM;	Mitochondrion;	-	Metabolism; Energy pathways;	Oxidoreductase activity;	Heart; Skeletal muscle; Brain; Fetus; Monocyte;
gi14210536	446	49.825	4.88135	tubulin beta-6 chain [Homo sapiens]	21.08	61	7	1.17945	7	5.19699	661.088	11.88	10	4	657.405	16.37	51	5	TUBB6	84617	-	NP_115914.1	tubulin, beta 6	TUBULIN;	-	-	Cell growth and/or maintenance;	Structural constituent of cytoskeleton;	-
gi4505753	254	28.7858	7.18115	phosphoglycerate mutase 1 [Homo sapiens]	11.81	8	2	1.17882	8	136.281	0	0	0	0	93.3046	11.81	8	2	PGAM1	5223	1392	NP_002620.1	phosphoglycerate mutase 1 (brain)	-	Cytoplasm;	-	Metabolism; Energy pathways;	Catalytic activity;	Red blood cell; Liver; Brain; Heart; Semen; Lacrimal gland; Tear; Saliva; Plasma; Leukocyte;
gi4506195	201	22.8217	7.02002	proteasome subunit beta type-2 [Homo sapiens]	7.46	1	1	1.16706	1	0	19.54	0	0	0	21.1602	7.46	1	1	PSMB2	5690	3708	NP_002785.1	proteasome (prosome, macropain) subunit, beta type, 2	-	Cytoplasm;	-	Protein metabolism;	Ubiquitin-specific protease activity;	Ovary; Semen; Plasma; Leukocyte;
gi5174529	395	43.6333	6.48096	S-adenosylmethionine synthetase isoform type-2 [Homo sapiens]	3.8	1	1	1.16667	1	0	35.57	0	0	0	13.3255	3.8	1	1	MAT2A	4144	3275	NP_005902.1	methionine adenosyltransferase II, alpha	-	Cytoplasm;	-	Metabolism; Energy pathways;	Catalytic activity;	Ubiquitous; Plasma;
gi30795231	227	22.68	4.62744	brain acid soluble protein 1 [Homo sapiens]	24.67	8	2	1.16192	8	40.3886	0	0	0	0	37.3455	24.67	8	2	BASP1	10409	8389	NP_006308.3	brain abundant, membrane attached signal protein 1	-	Nucleus;	Plasma membrane; Cytoplasm;	Regulation of nucleobase, nucleoside, nucleotide and nucleic acid metabolism;	Transcription regulator activity;	Brain; Kidney; Lung; Spleen; Testis; Ovary; Heart; Semen; Saliva; Urine; Leukocyte; Monocyte;
gi4504067	413	46.2185	7.00537	aspartate aminotransferase, cytoplasmic [Homo sapiens]	11.62	8	3	1.15731	8	54.2983	23.98	0	0	0	118.011	11.62	8	3	GOT1	2805	687	NP_002070.1	glutamic-oxaloacetic transaminase 1, soluble (aspartate aminotransferase 1)	-	Cytoplasm;	Mitochondrion;	Metabolism; Energy pathways;	Transaminase activity;	Liver; Serum; Semen; Lacrimal gland; Tear; Urine; Plasma;
gi4507363	331	34.2494	8.01611	T-cell acute lymphocytic leukemia protein 1 [Homo sapiens]	4.53	1	1	1.14749	1	0	0	0	0	0	13.2345	4.53	1	1	TAL1	6886	1753	NP_003180.1	T-cell acute lymphocytic leukemia 1	HLH;	Nucleus;	-	Regulation of nucleobase, nucleoside, nucleotide and nucleic acid metabolism;	Transcription factor activity;	Hematopoietic stem cell; Megakaryocyte; Mast cell; Red blood cell; Umbilical vein endothelial cell; Spleen; Liver; Bone marrow; Smooth muscle; Macrophage;
gi289547507	1123	119.705	9.0415	tc10/CDC42 GTPase-activating protein isoform 2 [Homo sapiens]	1.42	1	1	1.14466	1	0	0	0	0	0	21.5668	1.42	1	1	ARHGAP33	115703	-	NP_001166101.1	Rho GTPase activating protein 33	-	-	-	-	-	-
gi34147630	455	49.8433	7.60596	Tu translation elongation factor, mitochondrial precursor [Homo sapiens]	3.08	3	1	1.14201	2	99.0909	42.27	3.08	1	1	19.105	3.08	2	1	TUFM	7284	3861	NP_003312.3	Tu translation elongation factor, mitochondrial	GTP_EFTU_D2; GTP_EFTU_D3; GTP_EFTU;	Mitochondrion;	Nucleolus;	Protein metabolism;	Translation regulator activity;	Liver; Islets of Langerhans; Leukocyte; Monocyte;
gi41147170	136	15.4136	11.5171	PREDICTED: similar to HIStone family member (his-72) [Homo sapiens]	5.15	2	1	1.14035	2	0	43.9667	0	0	0	19.9929	5.15	2	1
gi171460918	699	78.0512	6.81494	dynamin-1-like protein isoform 3 [Homo sapiens]	5.44	6	2	1.13508	6	140.236	0	0	0	0	53.029	5.44	6	2	DNM1L	10059	4833	NP_005681.2	dynamin 1-like	DYNC; GED;	Cytoplasm;	Endoplasmic reticulum; Golgi apparatus;	Mitochondrion organization and biogenesis;	GTPase activity;	Heart; Brain; Muscle; Liver; Lung; Placenta; Kidney; Pancreas; Spleen; Testis; Ovary; Intestine; Colon; Leukocyte; Skeletal muscle; Fetus; Monocyte;
gi10835220	994	109.213	5.17334	ATPase, Ca++ transporting, fast twitch 1 isoform b [Homo sapiens]	2.82	4	2	1.13457	1		59.9403	2.82	3	2	39.7686	2.31	1	1	ATP2A1	487	157	NP_004311.1	ATPase, Ca++ transporting, cardiac muscle, fast twitch 1	TM;	Sarcoplasmic reticulum;	Endoplasmic reticulum; Extracellular; Mitochondrion;	Metabolism; Energy pathways;	ATPase activity;	Muscle; Fetus; Serum;
gi5174391	325	36.5499	6.78564	alcohol dehydrogenase [Homo sapiens]	5.85	2	1	1.13119	2	135.527	0	0	0	0	15.9893	5.85	2	1	AKR1A1	10327	69	NP_006057.1	aldo-keto reductase family 1, member A1 (aldehyde reductase)	ALDKR;	Cytoplasm;	Plasma membrane; Mitochondrion;	Metabolism;	Oxidoreductase activity;	Cerebral cortex; Hippocampus; Basal nuclei; Midbrain; Kidney; Retinal pigmented epithelial cell; Testis; Liver; Placenta; Adrenal gland; Skeletal muscle; Brain; Liver; Placenta; Ovary; Small intestine; Pancreas; Stomach; Thyroid gland; Adrenal cortex; Adrenal medulla; Lung; Heart; Semen; Lacrimal gland; Tear; Urine; Leukocyte; Neutrophil;
gi38372935	911	99.056	4.64014	brevican core protein isoform 1 [Homo sapiens]	2.74	2	2	1.1293	2	34.1561	37.1	0	0	0	27.6253	2.74	2	2	BCAN	63827	2644	NP_068767.3	brevican	EGF; IGV; LECTIN_C; LINK; SUSHI; CC; SP;	Extracellular;	Plasma membrane;	Cell communication; Signal transduction;	Cell adhesion molecule activity;	Brain; Brain; Brain; Urine;
gi5453704	188	21.6004	9.77393	PRA1 family protein 3 [Homo sapiens]	10.11	16	1	1.12757	16	92.6606	35.85	0	0	0	84.0559	10.11	16	1	ARL6IP5	10550	9303	NP_006398.1	ADP-ribosylation-like factor 6 interacting protein 5	TM;	Cytoplasm;	Plasma membrane;	Cell communication; Signal transduction;	Molecular function unknown;	Leukocyte; Monocyte;
gi67191208	685	76.9815	7.66455	ubiquitin C [Homo sapiens]	11.82	8	1	1.12263	6	4.41214	98.1067	11.82	2	1	31.4243	11.82	6	1	UBC	7316	7038	NP_066289.2	ubiquitin C	UBQ;	Cytoplasm;	-	Protein metabolism;	Ubiquitin-specific protease activity;	Kidney; Lacrimal gland; Tear; Plasma;
gi18104957	582	63.925	4.97021	myelin associated glycoprotein isoform b precursor [Homo sapiens]	2.41	2	1	1.1187	2	0	31.8067	0	0	0	22.4995	2.41	2	1	MAG	4099	1160	NP_542167.1	myelin associated glycoprotein	Ig_LIKE; IGC2; TM; SP;	Plasma membrane;	-	Immune response;	Cell adhesion molecule activity;	Brain; Urine;
gi10334859	417	47.0072	8.33838	creatine kinase, mitochondrial 1B precursor [Homo sapiens]	13.19	34	4	1.11773	22	66.6964	533.501	6.47	13	2	142.273	11.75	21	3	CKMT1B	1159	424	NP_066270.1	creatine kinase, mitochondrial 1B	SP;	Mitochondrion;	-	Metabolism; Energy pathways;	Catalytic activity;	Skin; Skeletal muscle; Smooth muscle; Heart; Brain; Placenta; Ventricle; Small intestine; Ubiquitous;
gi4505763	417	44.5861	8.104	phosphoglycerate kinase 1 [Homo sapiens]	16.31	26	5	1.11578	22	124.203	190.2	6.47	4	2	178.224	16.31	22	5	PGK1	5230	2412	NP_000282.1	phosphoglycerate kinase 1	PGK;	Cytoplasm;	Cytoplasmic vesicle; Nucleus; Mitochondrion;	Metabolism; Energy pathways;	Catalytic activity;	Ubiquitous; Ovary; Islets of Langerhans; Semen; Lacrimal gland; Tear; Bronchoalveolar fluid; Urine; Plasma; Leukocyte; Neutrophil;
gi4502303	213	23.2627	9.96436	mitochondrial ATP synthase, O subunit precursor [Homo sapiens]	7.98	12	1	1.1138	10	107.719	81.7535	7.98	2	1	67.2027	7.98	10	1	ATP5O	539	ENSG00000241837	NP_001688.1	ATP synthase, H+ transporting, mitochondrial F1 complex, O subunit	-	Mitochondrion;	-	Metabolism; Energy pathways;	Transporter activity;	Heart; Brain; Lung; Liver; Skeletal muscle; Kidney; Placenta;
gi40254478	574	62.0638	6.53662	excitatory amino acid transporter 2 [Homo sapiens]	10.8	76	5	1.11208	53	109.515	873.158	10.8	25	5	383.571	9.93	51	4	SLC1A2	6506	2625	NP_004162.2	solute carrier family 1 (glial high affinity glutamate transporter), member 2	TM;	Plasma membrane;	-	Transport;	Auxiliary transport protein activity;	Brain; Pancreas; Fetus; Cerebellum; Frontal cortex; Spinal cord; Liver; Adrenal gland; Placenta; Retina; Astrocyte; Cerebral cortex; Macrophage; Medulla oblongata; Occipital lobe; Frontal lobe; Temporal lobe; Putamen; Amygdala; Caudate nucleus; Hippocampus; Thalamus; Basal nucleus;
gi38455427	539	57.8878	7.82568	T-complex protein 1 subunit delta [Homo sapiens]	5.57	3	2	1.10914	3	128.655	37.9	0	0	0	55.0459	5.57	3	2	CCT4	10575	5506	NP_006421.2	chaperonin containing TCP1, subunit 4 (delta)	-	Cytoplasm;	Nucleolus; Microtubule; Mitochondrion;	Protein metabolism;	Chaperone activity;	Brain; Heart; Kidney; Liver; Lung; Pancreas; Placenta; Skeletal muscle; Semen; Leukocyte; Monocyte;
gi20127408	763	82.9469	9.0415	trifunctional enzyme subunit alpha, mitochondrial precursor [Homo sapiens]	5.77	9	3	1.10756	9	143.23	21.95	0	0	0	59.8726	5.77	9	3	HADHA	3030	2934	NP_000173.2	hydroxyacyl-CoA dehydrogenase/3-ketoacyl-CoA thiolase/enoyl-CoA hydratase (trifunctional protein), alpha subunit	CC;	Mitochondrion;	Nucleus;	Metabolism; Energy pathways;	Catalytic activity;	Liver; Islets of Langerhans; Monocyte;
gi31621303	325	35.9557	9.08545	sideroflexin-3 [Homo sapiens]	4.62	1	1	1.10024	1	0	0	0	0	0	11.8243	4.62	1	1	SFXN3	81855	-	NP_112233.2	sideroflexin 3	TM;	Integral to membrane;	-	Biological_process unknown;	Molecular function unknown;	Monocyte;
gi251831116	459	51.5466	9.34912	NADH dehydrogenase subunit 4 [Homo sapiens]	3.49	18	1	1.09702	13	70.1351	77.5334	3.49	5	1	79.7486	3.49	13	1	ND4	4538	-	YP_003024035.1	NADH dehydrogenase, subunit 4 (complex I)	-	-	-	-	-	-
gi58219014	727	80.9483	5.98584	orphan sodium- and chloride-dependent neurotransmitter transporter NTT4 [Homo sapiens]	1.65	1	1	1.09466	1		28.69	0	0	0	8.22793	1.65	1	1	SLC6A17	388662	18061	NP_001010898.1	solute carrier family 6, member 17	TM;	Integral to membrane;	-	Transport;	Auxiliary transport protein activity;	-
gi38327039	840	94.2712	5.18604	heat shock 70 kDa protein 4 [Homo sapiens]	3.81	3	2	1.08653	3	4.682	33.07	0	0	0	40.0035	3.81	3	2	HSPA4	3308	9025	NP_002145.3	heat shock 70kDa protein 4	CC; SP;	Golgi apparatus; Cytoplasm;	Plasma membrane; Extracellular; Nucleus; Cell surface;	Protein metabolism;	Chaperone activity;	Lymphocyte; Monocyte; Granulocyte; Leukocyte; Testis; Ovary; Spleen; Brain; Prostate; Colon; Small intestine; Plasma; Semen; Lacrimal gland; Tear; Saliva; Urine;
gi81158224	1183	130.964	5.8208	neuronal cell adhesion molecule isoform B precursor [Homo sapiens]	1.61	3	1	1.08652	3	923.098	0	0	0	0	64.8558	1.61	3	1	NRCAM	4897	7207	NP_005001.3	neuronal cell adhesion molecule	FN3; IG; TM; SP;	Plasma membrane;	-	Signal transduction;	Cell adhesion molecule activity;	Fetus; Brain; Amygdala; Caudate nucleus; Corpus callosum; Hippocampus; Hypothalamus; Thalamus; Substantia nigra; Subthalamic nucleus; Semen; Urine;
gi119874213	675	74.9315	6.771	heat shock 70kDa protein 12A [Homo sapiens]	4.44	8	2	1.08439	4	205.822	203.835	4.44	4	2	45.4617	4.44	4	2	HSPA12A	259217	-	NP_079291.2	heat shock 70kDa protein 12A	-	-	-	Protein folding;	Heat shock protein activity;	Brain; Muscle; Heart; Kidney; Testis;
gi4502297	168	17.4792	5.49072	ATP synthase, H+ transporting, mitochondrial F1 complex, delta subunit precursor [Homo sapiens]	8.33	5	1	1.07616	3	0	210.85	8.33	2	1	26.3176	8.33	3	1	ATP5D	513	4397	NP_001678.1	ATP synthase, H+ transporting, mitochondrial F1 complex, delta subunit	CC; SP;	Mitochondrial membrane;	Mitochondrion;	Ion transport;	ATPase activity;	-
gi7662228	907	92.444	4.85596	synaptosomal-associated protein, 91kDa homolog [Homo sapiens]	2.76	3	1	1.06389	2	214.86	39.05	2.76	1	1	43.6241	2.76	2	1	SNAP91	9892	6391	NP_055656.1	synaptosomal-associated protein, 91kDa homolog (mouse)	-	Cytoplasm;	Plasma membrane;	Cell communication; Signal transduction;	Receptor signaling complex scaffold activity;	Brain; Hippocampus; Dentate gyrus;
gi5031635	166	18.4907	8.08936	cofilin-1 [Homo sapiens]	12.05	7	1	1.0636	7	119.103	17.24	0			84.1403	12.05	7	1	CFL1	1072	3261	NP_005498.1	cofilin 1 (non-muscle)	ADF; NLS;	Cytoplasm;	Nucleus; Plasma membrane; Extracellular; Microsome; Cytosol; Mitochondrion;	Cell growth and/or maintenance;	Cytoskeletal protein binding;	Leukocyte; Platelet; Ubiquitous; Plasma; Islets of Langerhans; Serum; Semen; Lacrimal gland; Tear; Saliva; Neutrophil;
gi156564403	359	39.208	6.65381	pyruvate dehydrogenase E1 component subunit beta, mitochondrial precursor [Homo sapiens]	8.08	12	2	1.06313	10	27.2565	129.7	3.62	2	1	62.8011	8.08	10	2	PDHB	5162	1530	NP_000916.2	pyruvate dehydrogenase (lipoamide) beta	-	Mitochondrion;	-	Metabolism; Energy pathways;	Carboxy-lyase activity;	Skin fibroblast; Liver; Heart;
gi4506607	188	21.6211	11.7222	ribosomal protein L18 [Homo sapiens]	6.91	2	1	1.03935	2	128.288	47.37	0	0	0	14.3782	6.91	2	1	RPL18	6141	16046	NP_000970.1	ribosomal protein L18	-	Ribosome;	Nucleolus; Mitochondrion;	Protein metabolism;	Structural constituent of ribosome;	Colon; Saliva; Leukocyte; Monocyte;
gi88703066	553	61.8251	5.33838	copine-9 [Homo sapiens]	2.53	2	1	1.03854	2	174.158	32.11	0	0	0	31.3745	2.53	2	1	CPNE9	151835	-	NP_705899.2	copine family member IX	VWA; C2;	-	-	Transport;	Transporter activity;	-
gi154759259	2472	284.364	5.35107	spectrin alpha chain, brain isoform 2 [Homo sapiens]	9.59	92	16	1.02936	75	81.2889	997.178	2.67	21	5	542.249	9.18	71	15	SPTAN1	6709	1684	NP_003118.2	spectrin, alpha, non-erythrocytic 1 (alpha-fodrin)	SPECTRIN; CC;	Cytoplasm; Nucleus;	Plasma membrane; Cytosol; Nucleus;	Cell growth and/or maintenance;	Structural constituent of cytoskeleton;	Red blood cell; Brain; Lacrimal gland; Tear; Urine; Leukocyte;
gi40805862	186	19.8891	5.47803	tumor protein D54 isoform f [Homo sapiens]	10.22	1	1	1.02615	1	0	0	0	0	0	16.2746	10.22	1	1	TPD52L2	7165	11947	NP_955391.1	tumor protein D52-like 2	CC;	Cytoplasm; Nucleus;	-	Cell growth and/or maintenance; Biological_process unknown;	Molecular function unknown;	Leukocyte;
gi5803011	434	47.239	5.03369	gamma-enolase [Homo sapiens]	43.55	101	10	1.02533	64	66.9592	914.273	18.2	32	5	613.232	40.32	69	9	ENO2	2026	573	NP_001966.1	enolase 2 (gamma, neuronal)	-	Cytoplasm;	-	Metabolism; Energy pathways;	Catalytic activity;	Leukocyte; Pituitary gland; Lymphocyte; Spermatogonia; Plasma cell; Blood; Bone marrow; Heart; Fallopian tube; Lung; Platelet; Uterus; Loop of Henle; Kidney; Smooth muscle; Aorta; Prostate; Bronchial epithelial cell; Placenta; Umbilical cord; Saliva; Urine; Plasma;
gi5454034	92	10.7061	4.58936	protein S100-B [Homo sapiens]	32.61	6	2	1.02302	6	7.43503	27.6033	0	0	0	63.5737	32.61	6	2	S100B	6285	1505	NP_006263.1	S100 calcium binding protein B	EF; S_100;	Cytoplasm;	Extracellular; Nucleus;	Cell communication; Signal transduction;	Calcium ion binding;	Brain; Fetus; Astrocyte; Amniotic fluid;
gi157041224	339	37.415	8.27979	SH2 domain-containing protein 5 isoform 2 [Homo sapiens]	3.54	1	1	1.02039	1	0	0	0	0	0	3.30269	3.54	1	1	SH2D5	400745	-	NP_001096630.1	SH2 domain containing 5	PTB; SH2;	-	-	Biological_process unknown;	Protein binding;	-
gi157738649	916	102.411	4.90674	neurofilament medium polypeptide isoform 1 [Homo sapiens]	4.26	20	3	1.01201	12	104.415	109.122	0.98	4	1	182.758	4.26	16	3	NEFM	4741	1205	NP_005373.2	neurofilament, medium polypeptide	CC;	Cytoplasm;	-	Cell growth and/or maintenance;	Structural molecule activity;	CNS;
gi83700235	407	46.3728	5.47803	eukaryotic translation initiation factor 4A2 [Homo sapiens]	2.7	2	1	0.995683	2	152.918	46.85	2.7	1	1	15.7497	2.7	1	1	EIF4A2	1974	3062	NP_001958.2	eukaryotic translation initiation factor 4A2	HELIC; DEXDc;	Cytoplasm;	-	Protein metabolism;	Translation regulator activity;	Skeletal muscle; Ovary; Liver; Kidney; Pancreas;
gi285395246	406	45.4886	6.31592	tubulin alpha chain-like 3 isoform 2 [Homo sapiens]	4.19	2	1	0.993905	2	0	53.2392	0	0	0	47.028	4.19	2	1	TUBAL3	79861	-	NP_001165335.1	tubulin, alpha-like 3	TUBULIN;	-	-	Cell growth and/or maintenance;	Structural molecule activity;	-
gi42734438	324	36.7246	6.06201	hypothetical protein LOC51571 [Homo sapiens]	5.86	5	1	0.985179	4	60.0213	42.8279	5.86	1	1	39.008	5.86	4	1	FAM49B	51571	-	NP_057707.3	family with sequence similarity 49, member B	-	-	-	Biological_process unknown;	Molecular function unknown;	Lacrimal gland; Tear; Saliva; Leukocyte; Monocyte;
gi32130514	363	39.9569	5.38916	protein NDRG3 isoform b [Homo sapiens]	6.06	1	1	0.982011	1	0	0	0	0	0	12.7259	6.06	1	1	NDRG3	57446	12007	NP_071922.2	NDRG family member 3	-	Cytoplasm;	-	Cell communication; Signal transduction; Cell differentiation;	Molecular function unknown;	Heart; Brain; Placenta; Lung; Liver; Small intestine; Skeletal muscle; Leukocyte; Kidney; Spleen; Testis; Prostate; Pituitary gland; Fetus; Pancreas; Adrenal gland; Thyroid gland; Colon; Colon; Pancreas; Prostate; Testis; Ovary; Salivary gland; Mammary gland; Uterus; Urinary bladder; Ovary; Lymph node; Bone marrow; Trachea; Ascending colon; Descending colon; Transverse colon; Aorta; Atrium; Ventr…
gi239740686	1698	187.676	7.06396	PREDICTED: similar to C4A protein isoform 2 [Homo sapiens]	1.53	5	1	0.97557	4	15.0935	48.66	1.53	1	1	85.1353	1.53	4	1
gi156071462	298	32.8452	9.74463	ADP/ATP translocase 3 [Homo sapiens]	7.05	4	2	0.966635	4	118.623	116.862	0	0	0	99.0748	7.05	4	2	SLC25A6	293	ENSG00000169100	NP_001627.2	solute carrier family 25 (mitochondrial carrier; adenine nucleotide translocator), member 6	TM;	Mitochondrion;	-	Transport;	Transporter activity;	Liver; Brain; Kidney; Monocyte;
gi45594240	338	37.3702	6.97607	limbic system-associated membrane protein preproprotein [Homo sapiens]	4.73	4	1	0.964163	4	196.901	34.7	0	0	0	31.7886	4.73	4	1	LSAMP	4045	9128	NP_002329.2	limbic system-associated membrane protein	Ig_LIKE; IGC2; TM; SP;	Plasma membrane;	-	Cell communication; Signal transduction;	Cell adhesion molecule activity;	Brain; Cerebral cortex; Semen;
gi45827776	208	23.5606	8.90967	reticulon-1 isoform C [Homo sapiens]	10.1	6	2	0.956519	6	24.1998	44.5267	0	0	0	62.417	10.1	6	2	RTN1	6252	2921	NP_996734.1	reticulon 1	TM;	Endoplasmic reticulum;	-	Cell communication; Signal transduction;	Signal transducer activity;	Neuron; Adenohypophysis; Adrenal medulla; Pars intermedia; Neurohypophysis; Lung; Parathyroid;
gi56788397	171	19.3218	7.86963	myelin oligodendrocyte glycoprotein isoform beta4 precursor [Homo sapiens]	7.6	1	1	0.934457	1	0	0	0	0	0	3.03047	7.6	1	1
gi4505701	312	35.0799	6.12549	pyridoxal kinase [Homo sapiens]	6.73	17	1	0.89343	12	64.1328	123.816	6.73	5	1	74.9431	6.73	12	1	PDXK	8566	1526	NP_003672.1	pyridoxal (pyridoxine, vitamin B6) kinase	-	Cytoplasm;	-	Metabolism; Energy pathways;	Catalytic activity;	Testis; Brain; Red blood cell; Liver; Heart; Placenta; Lung; Skeletal muscle; Kidney; Pancreas; Spleen; Ovary; Small intestine; Colon; Leukocyte; Urine;
gi41872631	2511	273.254	6.44287	fatty acid synthase [Homo sapiens]	0.8	1	1	0.879668	1	0	0	0	0	0	26.2653	0.8	1	1	FASN	2194	2567	NP_004095.4	fatty acid synthase	-	Cytoplasm;	Cytosol; Mitochondrion; Nucleus;	Metabolism; Energy pathways;	Catalytic activity;	Brain; Liver; Fetus; Endometrium; Adipocyte; Hepatocyte; Adenohypophysis; Prostate; Adrenal cortex; Duodenum epithelium; Stomach; Colon; Cerebral neuron; Cerebellum; Decidua; Epididymis; Lactiferous duct; Mammary gland; Astrocyte; Large intestine; Sebaceous gland; Urinary bladder; Zona fasciculata; Urothelium; Seminiferous tubule; Vermiform appendix; Mast cell; Lung; Semen; Lacrimal gland; Tear; …
gi4758788	264	30.2227	7.50342	NADH dehydrogenase (ubiquinone) Fe-S protein 3 precursor [Homo sapiens]	10.61	14	2	0.867235	14	50.61	53.31	4.17	1	1	92.3008	10.61	13	2	NDUFS3	4722	10355	NP_004542.1	NADH dehydrogenase (ubiquinone) Fe-S protein 3, 30kDa (NADH-coenzyme Q reductase)	SP;	Mitochondrion;	-	Metabolism; Energy pathways;	Catalytic activity;	Pancreas; Kidney; Skeletal muscle; Liver; Placenta; Brain; Heart; Ovary;
gi116812630	293	31.0574	9.0415	epimerase family protein SDR39U1 [Homo sapiens]	7.17	1	1	0.863455	1	0	0	0	0	0	35.3476	7.17	1	1	SDR39U1	56948	-	NP_064580.2	short chain dehydrogenase/reductase family 39U, member 1	-	-	-	Biological_process unknown;	Molecular function unknown;	-
gi290463104	365	40.2573	5.90967	phosphoglucomutase-1 isoform 3 [Homo sapiens]	4.38	1	1	0.861859	1	0	28.7	0	0	0	10.0937	4.38	1	1	PGM1	5236	1389	NP_001166290.1	phosphoglucomutase 1	-	Cytoplasm;	Nucleus;	Metabolism; Energy pathways;	Catalytic activity;	Brain; Kidney; Liver; Muscle; Heart; Intestine; Ovary; Semen; Semen; Lacrimal gland; Tear; Leukocyte; Neutrophil;
gi4505685	390	43.2676	8.06006	pyruvate dehydrogenase E1 alpha 1 precursor [Homo sapiens]	3.33	1	1	0.855383	1	0	0	0	0	0	22.4446	3.33	1	1	PDHA1	5160	2420	NP_000275.1	pyruvate dehydrogenase (lipoamide) alpha 1	SP;	Mitochondrion;	Nucleus;	Metabolism; Energy pathways;	Catalytic activity;	Liver; Kidney; Brain; Skin; Skin fibroblast; Heart; Skeletal muscle;
gi21493024	1684	181.58	4.43701	A-kinase anchor protein 12 isoform 2 [Homo sapiens]	1.13	4	1	0.850966	4	238.506	27.32	0	0	0	45.4039	1.13	4	1	AKAP12	9590	5263	NP_653080.1	A kinase (PRKA) anchor protein 12	PkinA_anch;	Cytoplasm; Nucleus;	Plasma membrane;	Cell growth and/or maintenance;	Cytoskeletal anchoring activity;	-
gi47132585	418	46.2729	4.91943	cAMP-dependent protein kinase type II-beta regulatory subunit [Homo sapiens]	4.78	3	1	0.827832	3	67.447	42.33	0	0	0	59.8592	4.78	3	1	PRKAR2B	5577	1486	NP_002727.2	protein kinase, cAMP-dependent, regulatory, type II, beta	CNMP;	Cytoplasm;	Nucleus; Golgi apparatus;	Cell communication; Signal transduction;	Protein serine/threonine kinase activity;	Testis; Ovary; T Cell; Urine;
gi23618867	322	35.5963	9.0708	sideroflexin-1 [Homo sapiens]	9.94	3	2	0.825556	2	184.814	74.4	3.73	1	1	36.2529	9.94	2	2	SFXN1	94081	-	NP_073591.2	sideroflexin 1	TM;	Mitochondrion;	Plasma membrane; Cytoplasm;	Transport;	Transporter activity;	Monocyte;
gi4502985	86	10.1857	7.04932	cytochrome c oxidase subunit 6B1 [Homo sapiens]	20.93	1	1	0.817149	1	0	0	0	0	0	37.4849	20.93	1	1	COX6B1	1340	493	NP_001854.1	cytochrome c oxidase subunit VIb polypeptide 1 (ubiquitous)	-	Mitochondrion;	-	Metabolism; Energy pathways;	Oxidoreductase activity;	Heart; Skeletal muscle; Liver; Leukocyte;
gi51092270	141	14.9968	7.21045	hypothetical protein LOC375057 [Homo sapiens]	12.06	17	1	0.786487	12	240.548	260.853	12.06	5	1	72.0396	12.06	12	1	C1orf95	375057	-	NP_001003665.1	chromosome 1 open reading frame 95	TM;	Integral to membrane;	-	Biological_process unknown;	Molecular function unknown;	-
gi25777732	517	56.3456	7.04932	mitochondrial aldehyde dehydrogenase 2 precursor [Homo sapiens]	3.68	4	2	0.7799	4	50.73	60.5504	0			35.6723	3.68	4	2	ALDH2	217	3	NP_000681.2	aldehyde dehydrogenase 2 family (mitochondrial)	-	Mitochondrion;	Cytoplasm;	Metabolism; Energy pathways;	Catalytic activity;	Liver; Heart; Kidney; Muscle; Brain; Lung; Spleen; Stomach; Ovary;
gi270288780	120	14.0174	9.80322	NADH dehydrogenase [ubiquinone] 1 beta subcomplex subunit 4 isoform 2 [Homo sapiens]	15	15	1	0.765271	9	62.67	267.004	15	6	1	52.8118	15	9	1	NDUFB4	4710	11955	NP_001161803.1	NADH dehydrogenase (ubiquinone) 1 beta subcomplex, 4, 15kDa	TM;	Integral to membrane;	Mitochondrion;	Metabolism; Energy pathways;	Oxidoreductase activity;	Monocyte;
gi63252904	245	28.3685	4.76709	tropomyosin alpha-1 chain isoform 6 [Homo sapiens]	15.92	13	3	0.74423	7	284.055	120.481	11.02	4	2	81.5001	15.92	9	3	TPM1	7168	1839	NP_001018008.1	tropomyosin 1 (alpha)	CC;	Actin cytoskeleton;	Perinuclear region; Cytoplasm;	Cell growth and/or maintenance;	Cytoskeletal protein binding;	Stomach; Myoepithelial cell; Urothelium; Skeletal muscle; Skeletal muscle; Myofibroblast; Myofibroblast; Heart; Kidney; Bronchoalveolar fluid; Neutrophil;
gi18105007	2225	242.829	6.45557	CAD protein [Homo sapiens]	1.12	2	1	0.740507	2	0	0	0	0	0	44.6522	1.12	2	1	CAD	790	6437	NP_004332.2	carbamoyl-phosphate synthetase 2, aspartate transcarbamylase, and dihydroorotase	-	Cytoplasm;	Nucleus;	Metabolism; Energy pathways;	Ligase activity;	-
gi4506975	1212	131.364	6.40479	solute carrier family 12 member 2 [Homo sapiens]	1.65	1	1	0.727665	1	0	0	0	0	0	39.2088	1.65	1	1	SLC12A2	6558	6775	NP_001037.1	solute carrier family 12 (sodium/potassium/chloride transporters), member 2	TM;	Plasma membrane;	Extracellular;	Transport;	Auxiliary transport protein activity;	Heart; Brain; Placenta; Liver; Lung; Skeletal muscle; Kidney; Pancreas; Colon;
gi4758274	588	66.3573	7.25439	protein 4.1 isoform 6 [Homo sapiens]	2.55	6	1	0.727506	5	357.488	100.198	2.55	2	1	40.0027	2.55	4	1	EPB41	2035	558	NP_004428.1	erythrocyte membrane protein band 4.1 (elliptocytosis 1, RH-linked)	B41; CC; NES;	Nucleus;	Plasma membrane; Cytoplasm; Centrosome; Cytoskeleton;	Cell growth and/or maintenance;	Structural molecule activity;	Medulla oblongata; Substantia nigra; Thalamus; Subthalamic nucleus; Spinal cord; Aorta; Ovary; Pituitary gland; Adrenal gland; Mammary gland; Leukocyte; Lymph node; Ubiquitous; Hindbrain; Skeletal muscle; Frontal lobe; Placenta; Cerebellum; Cerebral cortex; Amygdala; Thyroid gland; Occipital lobe; Caudate nucleus; Salivary gland; Temporal lobe; Liver; Putamen; Hippocampus; Pancreas; Fetus; Colon;…
gi74024917	553	63.0151	6.27783	atlastin GTPase 1 isoform b [Homo sapiens]	2.71	1	1	0.715518	1	0	33.1218	0	0	0	40.6256	2.71	1	1	ATL1	51062	5918	NP_853629.2	atlastin GTPase 1	TM;	Golgi apparatus;	-	Cell communication; Signal transduction;	GTPase activity;	Nervous system;
gi34577063	456	50.0658	6.55127	adenylosuccinate synthetase isozyme 2 [Homo sapiens]	4.61	1	1	0.708936	1	0	0	0	0	0	14.6487	4.61	1	1	ADSS	159	50	NP_001117.2	adenylosuccinate synthase	-	Cytoplasm;	-	Metabolism; Energy pathways;	Ligase activity;	Liver; Placenta; Lacrimal gland; Tear; Leukocyte; Neutrophil;
gi20357529	340	37.3071	5.99854	guanine nucleotide-binding protein G(I)/G(S)/G(T) subunit beta-2 [Homo sapiens]	12.35	24	2	0.696263	2	82.4969	123.479	5.59	1	1	168.404	12.35	23	2	GNB2	2783	11820	NP_005264.2	guanine nucleotide binding protein (G protein), beta polypeptide 2	WD40; CC;	Cytoplasm;	-	Cell communication; Signal transduction;	GTPase activity;	Fetus; Red blood cell; Ovary; Semen; Lacrimal gland; Tear; Urine; Leukocyte;
gi4506007	323	36.9597	6.53662	serine/threonine-protein phosphatase PP1-gamma catalytic subunit [Homo sapiens]	5.26	7	1	0.685721	7	52.9021	26.2	0	0	0	52.5491	5.26	7	1	PPP1CC	5501	8911	NP_002701.1	protein phosphatase 1, catalytic subunit, gamma isozyme	PP2A;	Nucleus;	Cytoplasm; Nucleolus; Microtubule;	Cell communication; Signal transduction;	Protein serine/threonine phosphatase activity;	Heart; Brain; Placenta; Skeletal muscle; Lung; Liver; Kidney; Pancreas; Semen;
gi24308229	444	50.9338	5.23682	protein kinase C and casein kinase substrate in neurons protein 1 [Homo sapiens]	12.61	10	3	0.680592	8	132.499	90.9718	4.95	1	1	55.9241	12.61	9	3	PACSIN1	29993	5936	NP_065855.1	protein kinase C and casein kinase substrate in neurons 1	FCH; SH3; CC;	Cytoplasm;	-	Cell communication; Signal transduction;	Receptor signaling complex scaffold activity;	Brain; Heart; Pancreas; Liver; Amygdala; Caudate nucleus; Corpus callosum; Substantia nigra; Subthalamic nucleus; Thalamus; Hippocampus; Spinal cord; Fetus; Cerebellum;
gi4502271	1020	112.193	5.65576	sodium/potassium-transporting ATPase subunit alpha-2 proprotein [Homo sapiens]	11.86	40	7	0.680387	6	131.655	660.017	3.63	9	2	287.611	11.86	31	7	ATP1A2	477	1665	NP_000693.1	ATPase, Na+/K+ transporting, alpha 2 polypeptide	TM;	Plasma membrane;	-	Transport;	ATPase activity;	Bone marrow; Ventricle;
gi4759000	219	24.2518	4.93213	ras-related protein Rab-3D [Homo sapiens]	8.68	2	1	0.673487	2	0	0	0	0	0	51.3878	8.68	2	1	RAB3D	9545	5070	NP_004274.1	RAB3D, member RAS oncogene family	RAB;	Secretory granule;	Cytoplasm; Plasma membrane; Zymogen granule;	Transport;	GTPase activity;	Fetus; Cerebellum; Frontal lobe; Occipital lobe; Thyroid gland; Stomach; Adrenal cortex; Small intestine; Pancreas; Temporal lobe; Cerebral cortex; Medulla oblongata; Spinal cord; Putamen; Heart; Kidney; Liver; Spleen; Lung; Placenta; Prostate; Testis; Ovary; Colon; Leukocyte; Lymph node; Vermiform appendix; Bone marrow; Granulocyte; Semen; Urine; Monocyte; Neutrophil;
gi4507877	1066	116.649	6.0874	vinculin isoform VCL [Homo sapiens]	1.97	1	1	0.660862	1	0	37.01	0	0	0	36.2844	1.97	1	1	VCL	7414	1900	NP_003364.1	vinculin	CC;	Cytoplasm;	Plasma membrane; Nucleus;	Cell growth and/or maintenance;	Cytoskeletal protein binding;	Heart; Platelet; Smooth muscle; Skin fibroblast; Heart; Platelet; Liver; Kidney; Fetus; Seminiferous tubule; Sertoli cell; Leydig cell; Melanocyte; Cornea; Smooth muscle; Umbilical vein endothelial cell; Uterus; Semen; Lacrimal gland; Tear; Plasma; Leukocyte; Neutrophil;
gi118600983	1321	143.003	5.37646	neurocan core protein precursor [Homo sapiens]	1.59	7	1	0.639067	7	3.28572	0	0	0	0	38.5749	1.59	7	1	NCAN	1463	2897	NP_004377.2	neurocan	EGFCA; EGFL; IG; LECTIN_C; LINK; SUSHI; SP;	Extracellular;	-	Cell communication; Signal transduction;	Extracellular matrix structural constituent;	Brain; Nervous system; Urine;
gi4503729	459	51.7721	5.42725	peptidyl-prolyl cis-trans isomerase FKBP4 [Homo sapiens]	3.05	4	1	0.636546	2	0	59.8	3.05	2	1	20.2367	3.05	2	1	FKBP4	2288	11794	NP_002005.1	FK506 binding protein 4, 59kDa	TPR; CC;	Cytoplasm;	Nucleus;	Metabolism; Energy pathways;	Isomerase activity;	Heart; Brain; Placenta; Lung; Liver; Skeletal muscle; Pancreas; Kidney; Leukocyte; Semen;
gi11128019	105	11.7411	9.56885	cytochrome c [Homo sapiens]	16.19	5	1	0.635135	5	532.359	37.91	0	0	0	41.3168	16.19	5	1	CYCS	54205	479	NP_061820.1	cytochrome c, somatic	-	Mitochondrion;	Cytoplasm; Cytosol;	Metabolism; Energy pathways;	Catalytic activity;	Testis; Heart; Liver; Semen; Urine; Leukocyte;
gi109148508	271	31.2644	4.94482	ubiquitin thioesterase OTUB1 [Homo sapiens]	5.54	1	1	0.629704	1	0	0	0	0	0	10.0998	5.54	1	1	OTUB1	55611	8493	NP_060140.2	OTU domain, ubiquitin aldehyde binding 1	-	-	-	Protein metabolism;	Ubiquitin-specific protease activity;	Tonsil; Lung; Heart; Brain; Kidney; Skeletal muscle; Testis; Prostate; Liver; Leukocyte; Spleen; Lacrimal gland; Tear;
gi4757944	236	25.7921	5.2876	CD81 antigen [Homo sapiens]	6.78	3	1	0.594442	3	0	0	0	0	0	39.7638	6.78	3	1	CD81	975	8924	NP_004347.1	CD81 molecule	TM;	Plasma membrane;	Endosome;	Metabolism; Energy pathways;	Catalytic activity;	Heart; Brain; Spleen; Lung; Liver; Skeletal muscle; Kidney; Testis; Semen;
gi18860831	924	107.501	7.98682	dynamin-like 120 kDa protein, mitochondrial isoform 2 [Homo sapiens]	1.62	2	1	0.58675	2	0	0	0	0	0	26.0993	1.62	2	1	OPA1	4976	5596	NP_570844.1	optic atrophy 1 (autosomal dominant)	DYNC; CC;	Mitochondrion;	-	Cell communication; Signal transduction;	GTPase activity;	Brain; Heart; Muscle; Liver; Testis; Eye;
gi153945728	2468	270.468	4.80518	microtubule-associated protein 1B [Homo sapiens]	1.99	5	2	0.540466	5	31.3488	79.6177	0	0	0	120.747	1.99	5	2	MAP1B	4131	1139	NP_005900.2	microtubule-associated protein 1B	CC;	Cytoplasm;	Plasma membrane; Nucleus;	Cell growth and/or maintenance;	Cytoskeletal protein binding;	Fetus; Neuron; Cerebellum; Cerebrum;
gi153267448	434	46.9023	7.7085	beta-enolase [Homo sapiens]	11.06	11	2	0.516493	3	0	106.737	4.15	2	1	114.121	11.06	9	2
gi5031973	440	48.0913	5.08447	protein disulfide-isomerase A6 precursor [Homo sapiens]	3.18	5	1	0.496881	5	171.518	0	0	0	0	25.0054	3.18	5	1	PDIA6	10130	7504	NP_005733.1	protein disulfide isomerase family A, member 6	SP;	Endoplasmic reticulum;	Endoplasmic reticulum lumen; Extracellular; Mitochondrion;	Protein metabolism;	Isomerase activity;	Placenta; Ovary; Serum; Islets of Langerhans; Semen; Lacrimal gland; Tear; Saliva; Plasma; Leukocyte;
gi81295404	439	49.8695	8.60205	acyl-coenzyme A thioesterase 9, mitochondrial isoform b [Homo sapiens]	4.56	4	1	0.48358	4	55.847	0	0	0	0	30.996	4.56	4	1	ACOT9	23597	-	NP_001028755.2	acyl-CoA thioesterase 9	-	Mitochondrion;	-	Metabolism;	Hydrolase activity;	-
gi4504901	521	57.8506	4.95752	importin subunit alpha-4 [Homo sapiens]	3.26	2	1	0.48184	2	0	0	0	0	0	9.26854	3.26	2	1	KPNA4	3840	4275	NP_002259.1	karyopherin alpha 4 (importin alpha 3)	ARM;	Cytoplasm;	Nucleus; Nucleolus;	Transport;	Transporter activity;	Testis; Ovary; Small intestine; Pancreas; Kidney; Colon; Leukocyte;
gi22202633	154	17.317	6.32861	prefoldin subunit 5 isoform alpha [Homo sapiens]	11.69	1	1	0.443829	1	0	0	0	0	0	3.68371	11.69	1	1	PFDN5	5204	-	NP_002615.2	prefoldin subunit 5	CC;	Nucleus;	Cytoplasm;	Protein metabolism;	Chaperone activity;	Pancreas; Kidney; Skeletal muscle; Placenta; Liver; Lung; Testis;
gi194097352	887	102.644	5.50342	actinin, alpha 1 isoform c [Homo sapiens]	5.64	3	3	0.435315	3	6.87186	55.4681	0	0	0	101.283	5.64	3	3	ACTN1	87	20	NP_001123477.1	actinin, alpha 1	EF; SPECTRIN; CH;	Cytoplasm;	Mitochondrial membrane; Cytosol; Cytoskeleton; Mitochondrion; Nucleus;	Cell growth and/or maintenance;	Cytoskeletal protein binding;	Skeletal muscle; Smooth muscle; Myocardium; Semen; Lacrimal gland; Tear; Saliva; Plasma; Leukocyte; Neutrophil;
gi68799814	433	49.3579	9.53955	AP-2 complex subunit mu isoform b [Homo sapiens]	5.77	4	2	0.390357	4	4501.75	42.7206	0	0	0	49.0624	5.77	4	2	AP2M1	1173	3014	NP_001020376.1	adaptor-related protein complex 2, mu 1 subunit	-	Plasma membrane;	-	Transport;	Receptor signaling complex scaffold activity;	-
gi5174539	334	36.403	7.35693	malate dehydrogenase, cytoplasmic [Homo sapiens]	10.48	16	3	0.36157	11	552.145	237.629	6.89	5	2	122.401	10.48	11	3	MDH1	4190	1100	NP_005908.1	malate dehydrogenase 1, NAD (soluble)	-	Cytoplasm;	Cytosol; Mitochondrion;	Metabolism; Energy pathways;	Catalytic activity;	Heart; Skeletal muscle; Brain; Kidney; Blood; Semen; Lacrimal gland; Tear; Liver; Saliva; Urine; Plasma; Leukocyte; Neutrophil;
gi4759224	125	14.2763	6.03662	programmed cell death protein 5 [Homo sapiens]	14.4	1	1	0.348797	1	0	0	0	0	0	30.9921	14.4	1	1	PDCD5	9141	6843	NP_004699.1	programmed cell death 5	-	Cytoplasm;	Nucleus;	Apoptosis;	Molecular function unknown;	Amygdala; Caudate nucleus; Cerebellum; Cerebral cortex; Frontal lobe; Hippocampus; Medulla oblongata; Occipital lobe; Putamen; Substantia nigra; Temporal lobe; Thalamus; Subthalamic nucleus; Spinal cord; Brain; Heart; Aorta; Skeletal muscle; Colon; Gall bladder; Uterus; Prostate; Stomach; Testis; Ovary; Pancreas; Pituitary gland; Adrenal gland; Thyroid gland; Salivary gland; Mammary gland; Kidney…
gi116805340	739	83.1126	7.03467	glycyl-tRNA synthetase [Homo sapiens]	2.71	4	1	0.329735	4	158.773	15.41	0	0	0	36.8877	2.71	4	1	GARS	2617	2617	NP_002038.2	glycyl-tRNA synthetase	SP;	Cytoplasm;	Nucleus; Mitochondrion;	Protein metabolism;	Ligase activity;	Stomach; Thyroid gland; Spinal cord; Lymph node; Trachea; Adrenal gland; Bone marrow; Heart; Brain; Placenta; Lung; Liver; Skeletal muscle; Kidney; Pancreas;
gi4502011	194	21.6213	8.63135	adenylate kinase isoenzyme 1 [Homo sapiens]	7.22	6	1	0.321435	4	1911.51	118.808	7.22	4	1	85.7831	7.22	2	1	AK1	203	46	NP_000467.1	adenylate kinase 1	-	Cytoplasm;	Plasma membrane;	Metabolism; Energy pathways;	Catalytic activity;	Ubiquitous; Heart; Skeletal muscle; Plasma;
gi153945715	1742	202.682	7.7085	myosin-Vc [Homo sapiens]	1.55	1	1	0.316523	1	0	0	0	0	0	39.3087	1.55	1	1	MYO5C	55930	11380	NP_061198.2	myosin VC	IQ; CC;	Plasma membrane;	Zymogen granule;	Cell growth and/or maintenance;	Motor activity;	Pancreas; Mammary gland; Stomach; Colon; Placenta; Trachea; Lung; Vermiform appendix; Bone marrow; Lymph node; Leukocyte; Spleen; Small intestine; Liver; Kidney; Salivary gland; Thyroid gland; Adrenal gland; Pituitary gland; Ovary; Testis; Uterus; Skeletal muscle; Aorta; Heart; Spinal cord; Cerebral cortex; Cerebellum; Brain; Bronchial epithelial cell; Prostate; Bronchoalveolar fluid;
gi51479152	137	15.7632	7.18115	ATP synthase subunit d, mitochondrial isoform b [Homo sapiens]	7.3	2	1	0.315991	2	0	25	0	0	0	27.9884	7.3	2	1	ATP5H	10476	-	NP_001003785.1	ATP synthase, H+ transporting, mitochondrial Fo complex, subunit d	CC;	Mitochondrial membrane;	Mitochondrion;	Metabolism; Energy pathways; Ion transport;	Transporter activity;	Monocyte;
gi18644883	108	12.5796	9.5249	ATP synthase, H+ transporting, mitochondrial F0 complex, subunit F6 isoform a precursor [Homo sapiens]	17.59	1	1	0.270137	1	0	38.66	0	0	0	10.3788	17.59	1	1	ATP5J	522	4399	NP_001676.2	ATP synthase, H+ transporting, mitochondrial Fo complex, subunit F6	SP;	Mitochondrion;	Extracellular;	Metabolism; Energy pathways;	ATPase activity; Protein binding;	Kidney; Fetus; Kidney; Plasma; Fetus; Urine;
gi169167309	597	65.004	6.82959	PREDICTED: similar to hCG1640714 [Homo sapiens]	3.35	1	1	0.26718	1	0	0	0	0	0	18.3502	3.35	1	1
gi47157322	671	76.8191	7.00537	protein kinase C beta type isoform 1 [Homo sapiens]	3.87	1	1	0.266797	1	0	0	0	0	0	38.825	3.87	1	1	PRKCB	5579	1499	NP_997700.1	protein kinase C, beta	S_T_kinase; C1; C2;	Cytoplasm;	Plasma membrane; Nucleus;	Signal transduction;	Protein serine/threonine kinase activity;	Uterine myometrium; Colon; Platelet; Monocyte; Neutrophil; Lung; Prostate; Placenta; Leukocyte;
gi212274337	399	45.2536	7.75244	lanC-like protein 1 [Homo sapiens]	5.51	4	1	0.258003	4	55.4657	0	0	0	0	44.2903	5.51	4	1	LANCL1	10314	16040	NP_001130046.1	LanC lantibiotic synthetase component C-like 1 (bacterial)	TM;	Plasma membrane;	-	Immune response;	G-protein coupled receptor activity;	Heart; Brain; Placenta; Kidney; Liver; Spleen; Testis; Ovary; Skeletal muscle; Red blood cell; Pancreas; Small intestine; Colon; Prostate; Fetus; Cerebellum; Cerebral cortex; Occipital pole; Frontal lobe; Temporal lobe; Putamen; Amygdala; Caudate nucleus; Corpus callosum; Hippocampus; Substantia nigra; Subthalamic nucleus; Thalamus; Spinal cord; Vermiform appendix; Trachea; Thyroid gland; Uterus;…
gi209693439	127	13.3228	4.85596	gamma-synuclein [Homo sapiens]	12.6	5	1	0.191699	3	438.249	84.63	12.6	2	1	13.2966	12.6	3	1	SNCG	6623	4297	NP_003078.2	synuclein, gamma (breast cancer-specific protein 1)	SYNUC;	Cytoplasm;	Centrosome; Nucleus;	Protein metabolism;	Chaperone activity;	PNS; Brain; Retina; Platelet; Oesophagus; Substantia nigra; Nasal mucosa;
gi23510451	732	81.1726	5.47803	acylamino-acid-releasing enzyme [Homo sapiens]	1.78	2	1	0.188811	1		49.06	1.78	1	1	7.1748	1.78	1	1	APEH	327	34	NP_001631.3	N-acylaminoacyl-peptide hydrolase	-	Cytoplasm;	-	Metabolism; Energy pathways;	Hydrolase activity;	Red blood cell; Brain; Placenta; Lens; Semen; Urine; Leukocyte;
gi54114974	71	7.84503	7.98682	guanine nucleotide binding protein (G protein), gamma 2 precursor [Homo sapiens]	19.72	2	1	0.160932	2	19824.4	48.6901	0	0	0	62.745	19.72	2	1	GNG2	54331	16234	NP_444292.1	guanine nucleotide binding protein (G protein), gamma 2	-	-	-	Cell communication; Signal transduction;	GTPase activity;	Testis; Fetus; Adrenal gland; Brain; Leukocyte; Lung;
gi38569484	1661	185.395	6.41748	kinesin-like protein KIF21A [Homo sapiens]	1.44	1	1	0.144539	1		0	0	0	0	21.8498	1.44	1	1	KIF21A	55605	10506	NP_060111.2	kinesin family member 21A	KISC; WD40; CC;	Cytoplasm; Nucleus;	-	Cell growth and/or maintenance;	Motor activity;	Colon; Brain; Adrenal cortex; Heart; Lung; Liver; Skeletal muscle; Pancreas; Spleen; Testis; Ovary; Amygdala; Corpus callosum; Cerebellum; Caudate nucleus; Hippocampus; Substantia nigra; Subthalamic nucleus; Thalamus; Spinal cord; Fetus;
gi62526031	712	77.1939	5.47803	neurochondrin isoform 2 [Homo sapiens]	2.53	2	1	0.143352	2	375.622	0	0	0	0	38.6988	2.53	2	1	NCDN	23154	10530	NP_001014841.1	neurochondrin	RGD;	Cytoplasm;	-	Biological_process unknown;	Molecular function unknown;	Heart; Brain; Placenta; Lung; Liver; Skeletal muscle; Kidney; Pancreas; Spleen; Prostate; Testis; Ovary; Small intestine; Fetus; Cerebellum; Cerebral cortex; Medulla oblongata; Spinal cord; Occipital pole; Frontal lobe; Temporal lobe; Putamen; Amygdala; Caudate nucleus; Corpus callosum; Hippocampus; Substantia nigra; Subthalamic nucleus; Thalamus;
gi38257153	254	28.3501	9.5542	protein-tyrosine phosphatase-like member B [Homo sapiens]	7.48	2	1	0.141982	2	0	0	0	0	0	36.6185	7.48	2	1	PTPLB	201562	-	NP_940684.1	protein tyrosine phosphatase-like (proline instead of catalytic arginine), member b	TM;	Endoplasmic reticulum;	-	Biological_process unknown;	Molecular function unknown;	Spleen; Prostate; Testis; Ovary; Small intestine; Colon; Leukocyte; Heart; Placenta; Liver; Skeletal muscle; Kidney; Pancreas;
gi4507651	248	28.5045	4.69092	tropomyosin alpha-4 chain isoform 2 [Homo sapiens]	9.68	6	2	0.0668365	1	0	93.0833	9.68	3	2	23.4495	9.68	3	2	TPM4	7171	11734	NP_003281.1	tropomyosin 4	CC;	Cytoskeleton;	-	Cell growth and/or maintenance;	Structural constituent of cytoskeleton;	Skeletal muscle; Saliva; Bronchoalveolar fluid; Leukocyte; Endometrium;
gi20149498	175	20.0071	5.78271	ferritin, light polypeptide [Homo sapiens]	9.14	3	1	0.0154751	3	13.1318	0	0	0	0	24.3529	9.14	3	1	FTL	2512	616	NP_000137.2	ferritin, light polypeptide	-	Cytoplasm;	-	Transport;	Storage protein;	Bone; Eye; Heart; Blood; Monocyte; Brain; Liver; Blood vessel; Macrophage; Semen; Urine; Plasma; Neutrophil;
gi188528667	135	15.2044	11.1069	histone H3-like [Homo sapiens]	5.19	2	1	0	0	0	43.9667	0	0	0	19.9929	5.19	2	1	H3F3C	440093	-	NP_001013721.2	H3 histone, family 3C	-	-	-	Biological_process unknown;	Molecular function unknown;	-
gi14389309	449	49.8635	5.09717	tubulin alpha-1C chain [Homo sapiens]	29.4	249	9	0	0	0	2698.23	20.27	65	6	1423.56	27.17	184	8	TUBA1C	84790	-	NP_116093.1	tubulin, alpha 1c	TUBULIN; CC;	Cytoplasm;	Microtubule; Nucleus;	Cell growth and/or maintenance;	Structural constituent of cytoskeleton;	Ovary; Semen; Lacrimal gland; Tear; Urine;
gi57013276	451	50.1196	5.05908	tubulin alpha-1B chain [Homo sapiens]	38.36	306	11	0	0	0	3090.25	23.95	72	7	1991.34	36.14	234	10	TUBA1B	10376	3960	NP_006073.2	tubulin, alpha 1b	-	Cytoplasm; Plasma membrane;	Mitochondrion;	Cell growth and/or maintenance;	Structural molecule activity;	Ubiquitous; Urine; Leukocyte; Monocyte;
