# Supplementary material for: Quantitative proteomics for identifying biomarkers for tuberculous meningitis
Source: Clin Proteomics. 2012 Nov 30;9(1):12. doi: 10.1186/1559-0275-9-12 (PMC3572431; doi:10.1186/1559-0275-9-12)
Supplement: Additional file 3 — Table S3.A complete list of peptides identified in TBM. [file 1559-0275-9-12-S3.xls]

## Sheet: Supplementary Table 3
Kumar et al 2012; Quantitative proteomics for identifying biomarkers for tuberculous meningitis
Supplementary Table 3: A complete list of peptides identified in TBM
Protein Accessions	Sequence		# Proteins	# Protein Groups	Activation Type	Modifications	IonScore	Probability	XCorr	Exp Value	Δ Score	Rank	Identity High	Homology Threshold	QuanResultID	Quan Info	Quan Usage	115/114	117/114	116/114	114	115	116	117	Charge	m/z [Da]	MH+ [Da]	ΔM [ppm]	RT [min]	First Scan	Last Scan	MS Order	Ions Matched	A2	A3	Spectrum File
gi31542947	lVQDVANNTNEEAGDGTTTATVLAR		1	1	CID	N-Term(iTRAQ4plex)	136.59			2.99208e-12	1	1	42	25	130289	Unique	Used	0.693338	3.26539	0.911053	84.7866	58.7857	77.2451	276.862	3	902.138	2704.4	18.4265	16.2833	305	305	MS2	28/270	High		TBM_iTRAQ_ExList_32.mgf
gi21536286	lAVEALSSLDGDLAGR		1	1	CID	N-Term(iTRAQ4plex)	136.22			2.83194e-12	1	1	41	30	87907	Unique	Used	0.856992	1.1914	1.45917	2211.71	1895.42	3227.27	2635.03	2	865.989	1730.97	16.9515	25.8167	608	608	MS2	14/136	High		TBM_iTRAQ_35.mgf
gi4885063	gVVPLAGTDGETTTQGLDGLSER		1	1	CID	N-Term(iTRAQ4plex)	117.19			2.60313e-10	1	1	42	23	131916	Unique	Used	0.299153	0.6639	0.716713	544.99	163.036	390.602	361.819	3	806.431	2417.28	21.164	18.55	484	484	MS2	24/220	High		TBM_iTRAQ_ExList_33.mgf
gi32189394	vALVYGQMNEPPGAR		1	1	CID	N-Term(iTRAQ4plex)	111.96			8.45346e-10	1	1	42	22	139697	Unique	Used	0.947466	2.13149	1.29814	285.792	270.778	370.999	609.163	2	873.48	1745.95	22.5829	13.35	182	182	MS2	13/128	High		TBM_iTRAQ_ExList_38.mgf
gi4885063	gVVPLAGTDGETTTQGLDGLSER		1	1	CID	N-Term(iTRAQ4plex)	110.96			1.11594e-09	1	1	42	23	86388	Unique	Used	2.89518	0.514553	0.696448	90.1348	260.957	62.7742	46.3791	3	806.426	2417.26	15.0285	18.35	413	413	MS2	26/220	High		TBM_iTRAQ_34.mgf
gi31542947	lVQDVANNTNEEAGDGTTTATVLAR		1	1	CID	N-Term(iTRAQ4plex)	109.09			1.68257e-09	1	1	42		130286	Unique	Used	1.37887	2.42932	0.42409	41.1063	56.6802	17.4328	99.8603	3	902.138	2704.4	18.4265	16.2333	302	302	MS2	26/270	High		TBM_iTRAQ_ExList_32.mgf
gi21536286	lAVEALSSLDGDLAGR		1	1	CID	N-Term(iTRAQ4plex)	107.38			2.16813e-09	1	1	41	28	87902	Unique	Used	0.780575	0.831625	0.958958	2034.77	1588.29	1951.26	1692.16	2	865.989	1730.97	16.9515	25.75	603	603	MS2	12/136	High		TBM_iTRAQ_35.mgf
gi112382250;gi112382252	vIESTQDLGNDLAGVMALQR		2	2	CID	N-Term(iTRAQ4plex)	104.01			5.1615e-09	1	1	42	28	132432	Not Unique	Not Used	0.365392	1.47284	1.58483	284.15	103.826	450.329	418.507	3	758.749	2274.23	19.7211	27.3333	1000	1000	MS2	23/196	High		TBM_iTRAQ_ExList_33.mgf
gi19913424	tALVANTSNMPVAAR		1	1	CID	N-Term(iTRAQ4plex)	103.83			4.99491e-09	1	1	41	28	91874	Unique	Used	0.618774	1.15556	1.70508	992.109	613.891	1691.63	1146.45	2	830.467	1659.93	18.3264	11.4667	96	96	MS2	12/144	High		TBM_iTRAQ_37.mgf
gi19913424	tALVANTSNMPVAAR		1	1	CID	N-Term(iTRAQ4plex)	103.83			4.99491e-09	1	1	41	28	93478	Unique	Used	0.618774	1.15556	1.70508	992.109	613.891	1691.63	1146.45	2	830.467	1659.93	18.3264	11.4667	96	96	MS2	12/144	High		TBM_iTRAQ_37_1.mgf
gi4885063	gVVPLAGTDGETTTQGLDGLSER		1	1	CID	N-Term(iTRAQ4plex)	103.27			6.48065e-09	1	1	42	20	129084	Unique	Used	1.55134	13.7131	0.962995	15.6025	24.2048	15.0251	213.959	3	806.43	2417.27	19.2199	18.65	401	401	MS2	21/220	High		TBM_iTRAQ_ExList_31.mgf
gi193794814	gVVPLAGTnGETTTQGLDGLSER		1	1	CID	N-Term(iTRAQ4plex), N9(Deamidated)	101.37			1.00373e-08	1	1	42		129082	Unique	Used	9.11713	2.4682	2.27836	8.435	76.903	19.218	20.8193	3	806.43	2417.27	19.2216	18.6	399	399	MS2	25/232	High		TBM_iTRAQ_ExList_31.mgf
gi4759182;gi259906442	sIEQSIEQEEGLNR		2	2	CID	N-Term(iTRAQ4plex)	100.82			1.09164e-08	1	1	42		97251	Not Unique	Not Used	1.15108		8.11892	281.788	324.359	2287.81		2	888.464	1775.92	17.9827	13.2333	175	175	MS2	12/142	High		TBM_iTRAQ_38r.mgf
gi4759182;gi259906442	sIEQSIEQEEGLNR		2	2	CID	N-Term(iTRAQ4plex)	100.82			1.09164e-08	1	1	42		99179	Not Unique	Not Used	1.15108		8.11892	281.788	324.359	2287.81		2	888.464	1775.92	17.9827	13.2333	175	175	MS2	12/142	High		TBM_iTRAQ_38r_1.mgf
gi237681109;gi237681111;gi22748667;gi21361181;gi4502271	gVGIISEGNETVEDIAAR		5	5	CID	N-Term(iTRAQ4plex)	98.2			2.09326e-08	1	1	42	27	136572	Not Unique	Not Used	0.526626	2.78707	2.78718	140.003	73.7291	390.213	390.198	2	987.537	1974.07	20.4657	18.9833	517	517	MS2	14/170	High		TBM_iTRAQ_ExList_36.mgf
gi21464101	nVTELNEPLSNEER		1	1	CID	N-Term(iTRAQ4plex)	97.1			2.44803e-08	1	1	42		91858	Unique	Used	0.540408	1.32538	1.40518	3636.38	1965.13	5109.75	4819.58	2	894.465	1787.92	18.9886	11.2	80	80	MS2	21/150	High		TBM_iTRAQ_37.mgf
gi21464101	nVTELNEPLSNEER		1	1	CID	N-Term(iTRAQ4plex)	97.1			2.44803e-08	1	1	42		93462	Unique	Used	0.540408	1.32538	1.40518	3636.38	1965.13	5109.75	4819.58	2	894.465	1787.92	18.9886	11.2	80	80	MS2	21/150	High		TBM_iTRAQ_37_1.mgf
gi4507951	aVTELNEPLSNEDR		1	1	CID	N-Term(iTRAQ4plex)	97.05			2.56316e-08	1	1	42	34	91870	Unique	Used	0.632306	1.10993	1.55031	975.244	616.653	1511.93	1082.46	2	865.954	1730.9	19.3532	11.4167	92	92	MS2	12/140	High		TBM_iTRAQ_37.mgf
gi4507951	aVTELNEPLSNEDR		1	1	CID	N-Term(iTRAQ4plex)	97.05			2.56316e-08	1	1	42	34	93474	Unique	Used	0.632306	1.10993	1.55031	975.244	616.653	1511.93	1082.46	2	865.954	1730.9	19.3532	11.4167	92	92	MS2	12/140	High		TBM_iTRAQ_37_1.mgf
gi31542947	lVQDVANNTNEEAGDGTTTATVLAR		1	1	CID	N-Term(iTRAQ4plex)	96.71			2.96707e-08	1	1	42		128958	Unique	Used	0.333306	1.97999	1.95699	41.6196	13.8721	81.4491	82.4064	3	902.133	2704.39	12.9084	16.2667	275	275	MS2	25/270	High		TBM_iTRAQ_ExList_31.mgf
gi114155148;gi24119203;gi114155144;gi114155146	iQVLQQQADDAEER		4	4	CID	N-Term(iTRAQ4plex)	95.69			3.39511e-08	1	1	42	32	91879	Not Unique	Not Used	0.949038	1.51988	0.918372	657.952	624.421	604.245	1000.01	2	893.973	1786.94	18.4532	11.5667	101	101	MS2	12/136	High		TBM_iTRAQ_37.mgf
gi114155148;gi24119203;gi114155144;gi114155146	iQVLQQQADDAEER		4	4	CID	N-Term(iTRAQ4plex)	95.69			3.39511e-08	1	1	42	32	93483	Not Unique	Not Used	0.949038	1.51988	0.918372	657.952	624.421	604.245	1000.01	2	893.973	1786.94	18.4532	11.5667	101	101	MS2	12/136	High		TBM_iTRAQ_37_1.mgf
gi22748667	dVAGDASESALLk		1	1	CID	N-Term(iTRAQ4plex), K13(iTRAQ4plex)	95.6			3.30507e-08	1	1	41		101011	Unique	Used	0.732105	1.36523	1.47768	1141.31	835.56	1686.5	1558.15	2	782.445	1563.88	22.8461	10.8	79	79	MS2	11/112	High		TBM_iTRAQ_39.mgf
gi22748667	dVAGDASESALLk		1	1	CID	N-Term(iTRAQ4plex), K13(iTRAQ4plex)	95.6			3.30507e-08	1	1	41		102739	Unique	Used	0.732105	1.36523	1.47768	1141.31	835.56	1686.5	1558.15	2	782.445	1563.88	22.8461	10.8	79	79	MS2	11/112	High		TBM_iTRAQ_39_1.mgf
gi40254478	nDEVSSLDAFLDLIR		1	1	CID	N-Term(iTRAQ4plex)	95.29			4.14861e-08	1	1	42	31	88423	Unique	Used	0.682747	0.898821	1.29338	358.857	245.009	464.14	322.548	3	617.67	1850.99	17.806	34.5667	1124	1124	MS2	20/160	High		TBM_iTRAQ_35.mgf
gi17986283;gi14389309;gi57013276	aVFVDLEPTVIDEVR		3	3	CID	N-Term(iTRAQ4plex)	95.23			3.36806e-08	1	1	41	31	135288	Not Unique	Not Used	0.58015	1.22698	1.21842	1305.56	757.422	1590.72	1601.89	2	923.527	1846.05	20.5082	26.7167	667	667	MS2	14/128	High		TBM_iTRAQ_ExList_35.mgf
gi112382250	tALPAQSAATLPAR		1	1	CID	N-Term(iTRAQ4plex)	93.64			3.44714e-08	1	1	40	28	91842	Unique	Used	0.327562	1.32417	0.668708	1363.3	446.564	911.647	1805.24	2	756.453	1511.9	21.8297	10.9167	64	64	MS2	13/138	High		TBM_iTRAQ_37.mgf
gi112382250	tALPAQSAATLPAR		1	1	CID	N-Term(iTRAQ4plex)	93.64			3.44714e-08	1	1	40	28	93446	Unique	Used	0.327562	1.32417	0.668708	1363.3	446.564	911.647	1805.24	2	756.453	1511.9	21.8297	10.9167	64	64	MS2	13/138	High		TBM_iTRAQ_37_1.mgf
gi21536286	gTGGVDTAAVGGVFDVSNADR		1	1	CID	N-Term(iTRAQ4plex)	92.7			6.98678e-08	1	1	42	22	84186	Unique	Used	1.21229	1.8836	2.91538	99.4641	120.579	289.975	187.351	3	703.687	2109.05	5.95623	18.3	451	451	MS2	13/202	High		TBM_iTRAQ_32.mgf
gi4885063	gVVPLAGTDGETTTQGLDGLSER		1	1	CID	N-Term(iTRAQ4plex)	92.32			7.98906e-08	1	1	42	19	131907	Unique	Used	3.49851	2.82581	4.49624	16.78	58.705	75.4468	47.4171	3	806.431	2417.28	21.164	18.4	475	475	MS2	17/220	High		TBM_iTRAQ_ExList_33.mgf
gi31542947	lVQDVANNTNEEAGDGTTTATVLAR		1	1	CID	N-Term(iTRAQ4plex)	91.77			9.23067e-08	1	1	42		85255	Unique	Used		0.399884		533.234			213.232	3	902.13	2704.38	9.59084	16.05	363	363	MS2	27/270	High		TBM_iTRAQ_33.mgf
gi19924101;gi19924097;gi19924099;gi19924103	tNTGSAMLEQIAMSDR		4	4	CID	N-Term(iTRAQ4plex)	91.09			1.02078e-07	1	1	42	24	138281	Not Unique	Not Used	0.466192	1.03709	1.29992	167.104	77.9027	217.223	173.302	2	934.975	1868.94	24.4576	18.2	466	466	MS2	14/176	High		TBM_iTRAQ_ExList_37.mgf
gi4504271;gi66912162;gi238624110;gi10800140;gi28173554;gi4504261;gi4504269;gi16306566;gi20336752;gi20336754;gi4504263;gi4504277;gi18105048;gi4504259	aMGIMNSFVNDIFER		14	14	CID	N-Term(iTRAQ4plex)	90.96			1.03336e-07	1	1	42	25	98142	Not Unique	Not Used		1.24172	0.975981	1043.23		1018.18	1295.4	2	944.488	1887.97	25.1733	33.0167	1066	1066	MS2	12/144	High		TBM_iTRAQ_38r.mgf
gi4504271;gi66912162;gi238624110;gi10800140;gi28173554;gi4504261;gi4504269;gi16306566;gi20336752;gi20336754;gi4504263;gi4504277;gi18105048;gi4504259	aMGIMNSFVNDIFER		14	14	CID	N-Term(iTRAQ4plex)	90.96			1.03336e-07	1	1	42	25	100070	Not Unique	Not Used		1.24172	0.975981	1043.23		1018.18	1295.4	2	944.488	1887.97	25.1733	33.0167	1066	1066	MS2	12/144	High		TBM_iTRAQ_38r_1.mgf
gi119874213	eLSDQAGSEFENSDVR		1	1	CID	N-Term(iTRAQ4plex)	89.95			9.49367e-08	1	1	40		88887	Unique	Used	10.3816	5.18178		34.9329	362.66		181.015	2	963.959	1926.91	16.5262	11.4	89	89	MS2	21/168	High		TBM_iTRAQ_36.mgf
gi119874213	eLSDQAGSEFENSDVR		1	1	CID	N-Term(iTRAQ4plex)	89.95			9.49367e-08	1	1	40		90377	Unique	Used	10.3816	5.18178		34.9329	362.66		181.015	2	963.959	1926.91	16.5262	11.4	89	89	MS2	21/168	High		TBM_iTRAQ_36_1.mgf
gi237681109;gi237681111;gi22748667;gi21361181;gi4502271	gVGIISEGNETVEDIAAR		5	5	CID	N-Term(iTRAQ4plex)	89.57			1.52584e-07	1	1	42	21	135189	Not Unique	Not Used	2.61072	3.47831	4.17174	172.372	450.013	719.09	599.561	3	658.694	1974.07	20.8917	20.05	568	568	MS2	20/170	High		TBM_iTRAQ_ExList_35.mgf
gi19924101;gi19924097;gi19924099;gi19924103	tNTGSAMLEQIAMSDR		4	4	CID	N-Term(iTRAQ4plex)	88.45			1.87471e-07	1	1	42	23	138279	Not Unique	Not Used		1.37016		348.559			477.581	2	934.975	1868.94	24.4576	18.15	464	464	MS2	12/176	High		TBM_iTRAQ_ExList_37.mgf
gi4758012	vGEQAQVVIIDMNDPSNPIR		1	1	CID	N-Term(iTRAQ4plex)	87.83			2.14591e-07	1	1	42		133782	Unique	Used	0.68546	0.58125	0.559823	135.655	92.9861	75.9428	78.8494	3	780.427	2339.27	22.2127	22.7833	758	758	MS2	21/210	High		TBM_iTRAQ_ExList_34.mgf
gi114155148;gi24119203;gi114155144;gi114155146	iQVLQQQADDAEER		4	4	CID	N-Term(iTRAQ4plex)	87.73			2.09723e-07	1	1	42	28	88918	Not Unique	Not Used	0.624663	1.29946	0.844174	208.05	129.961	175.63	270.353	2	893.97	1786.93	15.7549	11.95	120	120	MS2	13/136	High		TBM_iTRAQ_36.mgf
gi114155148;gi24119203;gi114155144;gi114155146	iQVLQQQADDAEER		4	4	CID	N-Term(iTRAQ4plex)	87.73			2.09723e-07	1	1	42	28	90408	Not Unique	Not Used	0.624663	1.29946	0.844174	208.05	129.961	175.63	270.353	2	893.97	1786.93	15.7549	11.95	120	120	MS2	13/136	High		TBM_iTRAQ_36_1.mgf
gi4502297	aQAELVGTADEATR		1	1	CID	N-Term(iTRAQ4plex)	87.48			2.3537e-07	1	1	42	26	91823	Unique	Used	0.463568	0.72012	0.854912	1591.94	737.975	1360.97	1146.39	2	788.422	1575.84	17.7021	10.6	45	45	MS2	11/146	High		TBM_iTRAQ_37.mgf
gi4502297	aQAELVGTADEATR		1	1	CID	N-Term(iTRAQ4plex)	87.48			2.3537e-07	1	1	42	26	93427	Unique	Used	0.463568	0.72012	0.854912	1591.94	737.975	1360.97	1146.39	2	788.422	1575.84	17.7021	10.6	45	45	MS2	11/146	High		TBM_iTRAQ_37_1.mgf
gi4507951	aVTELNEPLSNEDR		1	1	CID	N-Term(iTRAQ4plex)	87.19			2.48854e-07	1	1	42		97128	Unique	Used	0.923904	1.538	1.98954	465.15	429.754	925.434	715.4	2	865.951	1730.89	15.1218	11.15	52	52	MS2	11/140	High		TBM_iTRAQ_38r.mgf
gi4507951	aVTELNEPLSNEDR		1	1	CID	N-Term(iTRAQ4plex)	87.19			2.48854e-07	1	1	42		99056	Unique	Used	0.923904	1.538	1.98954	465.15	429.754	925.434	715.4	2	865.951	1730.89	15.1218	11.15	52	52	MS2	11/140	High		TBM_iTRAQ_38r_1.mgf
gi237681109;gi237681111;gi22748667;gi21361181;gi4502271	gVGIISEGNETVEDIAAR		5	5	CID	N-Term(iTRAQ4plex)	87.04			2.73415e-07	1	1	42	19	136570	Not Unique	Not Used	0.742238	0.986206	2.08315	154.663	114.796	322.185	152.529	2	987.537	1974.07	20.4657	18.9333	515	515	MS2	25/170	High		TBM_iTRAQ_ExList_36.mgf
gi21536286	lAVEALSSLDGDLAGR		1	1	CID	N-Term(iTRAQ4plex)	86.93			2.35617e-07	1	1	41	27	134023	Unique	Used	0.226345	0.480356	0.310453	485.804	109.959	150.819	233.359	2	865.99	1730.97	18.9436	26.9	999	999	MS2	11/136	High		TBM_iTRAQ_ExList_34.mgf
gi239756291;gi10334859	gTGGVDTAATGGVFDISNLDR		2	2	CID	N-Term(iTRAQ4plex)	86.9			2.63997e-07	1	1	42	21	84405	Not Unique	Not Used	0.563098		2.97588	103.575	58.323	308.227		3	723.035	2167.09	6.98437	22.1333	670	670	MS2	23/202	High		TBM_iTRAQ_32.mgf
gi17986283;gi14389309;gi57013276	aVFVDLEPTVIDEVR		3	3	CID	N-Term(iTRAQ4plex)	86.18			2.95454e-07	1	1	41	31	86467	Not Unique	Not Used	0.578149	2.07477	2.57895	670.161	387.453	1728.31	1390.43	2	923.517	1846.03	10.3416	26.4667	492	492	MS2	13/128	High		TBM_iTRAQ_34.mgf
gi21361091	nEAIQAAHDAVAQEGQcR		1	1	CID	N-Term(iTRAQ4plex), C17(Methylthio)	86.06			2.00423e-07	1	1	40		154907	Unique	Used	1.35809	3.4999	3.19177	46.7003	63.4235	149.057	163.446	2	1050.99	2100.98	5.51271	12.7	167	167	MS2	13/194	High		TBM_iTRAQ_ExList_45.mgf
gi21361091	nEAIQAAHDAVAQEGQcR		1	1	CID	N-Term(iTRAQ4plex), C17(Methylthio)	86.06			2.00423e-07	1	1	40		156713	Unique	Used	1.35809	3.4999	3.19177	46.7003	63.4235	149.057	163.446	2	1050.99	2100.98	5.51271	12.7	167	167	MS2	13/194	High		TBM_iTRAQ_ExList_45_1.mgf
gi4501885;gi4501887	dLYANTVLSGGTTmYPGIADR		2	2	CID	N-Term(iTRAQ4plex), M14(Oxidation)	85.43			4.32348e-07	1	1	42	25	129204	Not Unique	Not Used	0.559253	0.741701	0.942038	222.119	124.22	209.244	164.745	3	792.407	2375.21	16.207	20.7833	521	521	MS2	21/230	High		TBM_iTRAQ_ExList_31.mgf
gi4759182;gi259906442	sIEQSIEQEEGLNR		2	2	CID	N-Term(iTRAQ4plex)	85.33			3.86438e-07	1	1	42		97254	Not Unique	Not Used		0.5776	1.65499	970.467		1606.11	560.541	2	888.464	1775.92	17.9827	13.2833	178	178	MS2	12/142	High		TBM_iTRAQ_38r.mgf
gi4759182;gi259906442	sIEQSIEQEEGLNR		2	2	CID	N-Term(iTRAQ4plex)	85.33			3.86438e-07	1	1	42		99182	Not Unique	Not Used		0.5776	1.65499	970.467		1606.11	560.541	2	888.464	1775.92	17.9827	13.2833	178	178	MS2	12/142	High		TBM_iTRAQ_38r_1.mgf
gi4885063	gVVPLAGTDGETTTQGLDGLSER		1	1	CID	N-Term(iTRAQ4plex)	85.29			4.15305e-07	1	1	42	21	84199	Unique	Used	0.353118	0.362364	0.489029	72.4676	25.5896	35.4388	26.2597	3	806.42	2417.25	7.15064	18.55	464	464	MS2	19/220	High		TBM_iTRAQ_32.mgf
gi4503377	iVLEDGTLHVTEGSGR		1	1	CID	N-Term(iTRAQ4plex)	84.84			3.82559e-07	1	1	41	21	119952	Unique	Used	0.652451	1.5217	0.847176	162.722	106.168	137.855	247.615	2	914.009	1827.01	20.8869	15.8667	332	332	MS2	13/140	High		TBM_iTRAQ_45.mgf
gi4503377	iVLEDGTLHVTEGSGR		1	1	CID	N-Term(iTRAQ4plex)	84.84			3.82559e-07	1	1	41	21	121732	Unique	Used	0.652451	1.5217	0.847176	162.722	106.168	137.855	247.615	2	914.009	1827.01	20.8869	15.8667	332	332	MS2	13/140	High		TBM_iTRAQ_45_1.mgf
gi194595509;gi154759259	aLINADELASDVAGAEALLDR		2	2	CID	N-Term(iTRAQ4plex)	84.14			5.21552e-07	1	1	42	25	86910	Not Unique	Not Used	2.66749	2.38205	2.18001	45.5682	121.553	99.339	108.546	3	757.746	2271.22	13.135	33.9833	935	935	MS2	20/222	High		TBM_iTRAQ_34.mgf
gi209447070	vPMNTVDFGHVTEEWR		1	1	CID	N-Term(iTRAQ4plex)	84.11			4.78201e-07	1	1	41		155334	Unique	Used	0.6316	1.36534	1.45473	1303.63	823.374	1896.42	1779.9	3	687.68	2061.02	12.5402	21.4333	594	594	MS2	10/162	High		TBM_iTRAQ_ExList_45.mgf
gi209447070	vPMNTVDFGHVTEEWR		1	1	CID	N-Term(iTRAQ4plex)	84.11			4.78201e-07	1	1	41		157140	Unique	Used	0.6316	1.36534	1.45473	1303.63	823.374	1896.42	1779.9	3	687.68	2061.02	12.5402	21.4333	594	594	MS2	10/162	High		TBM_iTRAQ_ExList_45_1.mgf
gi194595509;gi154759259	aLINADELASDVAGAEALLDR		2	2	CID	N-Term(iTRAQ4plex)	84.11			4.82471e-07	1	1	42	23	132821	Not Unique	Not Used	2.65694	1.00481	0.85662	9.47833	25.1833	8.11933	9.52392	3	757.753	2271.24	21.2773	34.25	1389	1389	MS2	22/222	High		TBM_iTRAQ_ExList_33.mgf
gi4758012	vGEQAQVVIIDMNDPSNPIR		1	1	CID	N-Term(iTRAQ4plex)	83.86			5.44157e-07	1	1	42	29	132173	Unique	Used	1.23885	6.70429	3.45769	18.475	22.8878	63.8808	123.862	3	780.426	2339.26	20.2167	22.9333	741	741	MS2	19/210	High		TBM_iTRAQ_ExList_33.mgf
gi193794814	gVVPLAGTnGETTTQGLDGLSER		1	1	CID	N-Term(iTRAQ4plex), N9(Deamidated)	83.72			5.96166e-07	1	1	42	24	84198	Unique	Used	0.114812	0.14656	1.81083	43.6	5.0058	78.9524	6.39	3	806.42	2417.25	7.1523	18.5	463	463	MS2	25/232	High		TBM_iTRAQ_32.mgf
gi4504271;gi66912162;gi238624110;gi10800140;gi28173554;gi4504261;gi4504269;gi16306566;gi20336752;gi20336754;gi4504263;gi4504277;gi18105048;gi4504259	aMGIMNSFVNDIFER		14	14	CID	N-Term(iTRAQ4plex)	83.56			5.67875e-07	1	1	42	25	98148	Not Unique	Not Used	0.699233	1.80958	1.36694	560.337	391.806	765.95	1013.98	2	944.488	1887.97	25.1733	33.1167	1072	1072	MS2	13/144	High		TBM_iTRAQ_38r.mgf
gi4504271;gi66912162;gi238624110;gi10800140;gi28173554;gi4504261;gi4504269;gi16306566;gi20336752;gi20336754;gi4504263;gi4504277;gi18105048;gi4504259	aMGIMNSFVNDIFER		14	14	CID	N-Term(iTRAQ4plex)	83.56			5.67875e-07	1	1	42	25	100076	Not Unique	Not Used	0.699233	1.80958	1.36694	560.337	391.806	765.95	1013.98	2	944.488	1887.97	25.1733	33.1167	1072	1072	MS2	13/144	High		TBM_iTRAQ_38r_1.mgf
gi21536286	gTGGVDTAAVGGVFDVSNADR		1	1	CID	N-Term(iTRAQ4plex)	83.49			6.43812e-07	1	1	42	21	131885	Unique	Used	0.751316	7.15625	6.35673	9.8	7.3629	62.2959	70.1313	3	703.697	2109.08	20.6028	18.05	453	453	MS2	21/202	High		TBM_iTRAQ_ExList_33.mgf
gi5729875	gDQPAASGDSDDDEPPPLPR		1	1	CID	N-Term(iTRAQ4plex)	83.38			4.07309e-07	1	1	40		130017	Unique	Used	3.74402	1.51397	9.29395	9.2425	34.6041	85.8994	13.9929	3	727.346	2180.02	17.6401	10.8833	33	33	MS2	16/210	High		TBM_iTRAQ_ExList_32.mgf
gi4503979;gi196115290	fADLTDAAAR		2	2	CID	N-Term(iTRAQ4plex)	83.19			5.87913e-07	1	1	41	33	137914	Not Unique	Not Used	0.543165	2.87168	2.96569	13163.6	7149.98	39039.1	37801.6	2	597.831	1194.65	25.5012	11.9667	99	99	MS2	9/78	High		TBM_iTRAQ_ExList_37.mgf
gi237681109;gi237681111;gi22748667;gi21361181;gi4502271	gVGIISEGNETVEDIAAR		5	5	CID	N-Term(iTRAQ4plex)	83.19			6.62752e-07	1	1	42	20	135175	Not Unique	Not Used	0.95699	4.0279	2.38243	120.941	115.74	288.135	487.14	2	987.537	1974.07	20.7748	19.45	554	554	MS2	12/170	High		TBM_iTRAQ_ExList_35.mgf
gi21464101	nVTELNEPLSNEER		1	1	CID	N-Term(iTRAQ4plex)	82.96			6.35063e-07	1	1	42	31	91856	Unique	Used	0.658271	1.63717	1.79799	1958.28	1289.08	3520.96	3206.03	2	894.465	1787.92	18.9886	11.1667	78	78	MS2	11/150	High		TBM_iTRAQ_37.mgf
gi21464101	nVTELNEPLSNEER		1	1	CID	N-Term(iTRAQ4plex)	82.96			6.35063e-07	1	1	42	31	93460	Unique	Used	0.658271	1.63717	1.79799	1958.28	1289.08	3520.96	3206.03	2	894.465	1787.92	18.9886	11.1667	78	78	MS2	11/150	High		TBM_iTRAQ_37_1.mgf
gi193794814	gVVPLAGTNGETTTQGLDGLSER		1	1	CID	N-Term(iTRAQ4plex)	82.65			7.36376e-07	1	1	42	18	131877	Unique	Used	0.122902	3.09358	2.25707	38.8417	4.77374	87.6685	120.16	3	806.102	2416.29	20.0407	17.9	445	445	MS2	20/232	High		TBM_iTRAQ_ExList_33.mgf
gi21464101	nVTELNEPLSNEER		1	1	CID	N-Term(iTRAQ4plex)	82.22			7.31445e-07	1	1	41	24	88894	Unique	Used	1.18399	1.46126	3.06391	441.188	522.362	1351.76	644.691	2	894.463	1787.92	16.2917	11.5333	96	96	MS2	12/150	High		TBM_iTRAQ_36.mgf
gi21464101	nVTELNEPLSNEER		1	1	CID	N-Term(iTRAQ4plex)	82.22			7.31445e-07	1	1	41	24	90384	Unique	Used	1.18399	1.46126	3.06391	441.188	522.362	1351.76	644.691	2	894.463	1787.92	16.2917	11.5333	96	96	MS2	12/150	High		TBM_iTRAQ_36_1.mgf
gi237681109;gi237681111;gi22748667;gi21361181;gi4502271	qGAIVAVTGDGVNDSPALk		5	5	CID	N-Term(iTRAQ4plex), K19(iTRAQ4plex)	81.92			5.62994e-07	1	1	40		141380	Not Unique	Not Used	1.83648	5.41394	3.83567	94.2222	173.037	361.405	510.113	2	1050.6	2100.2	22.2521	12.55	119	119	MS2	15/194	High		TBM_iTRAQ_ExList_39.mgf
gi4505621	lYTLVLTDPDAPSR		1	1	CID	N-Term(iTRAQ4plex)	81.86			7.90099e-07	1	1	41	20	132145	Unique	Used	0.915098	1.06363	0.340019	143.188	131.031	48.6867	152.3	2	852.981	1704.96	15.6542	22.4667	713	713	MS2	9/124	High		TBM_iTRAQ_ExList_33.mgf
gi169218111;gi33286422;gi33286418	nTGIIcTIGPASR		3	3	CID	N-Term(iTRAQ4plex), C6(Methylthio)	81.66			9.71991e-07	1	1	42		97388	Not Unique	Not Used	2.5431	1.30525		2500.97	6360.21		3264.4	2	746.907	1492.81	22.5328	15.5667	312	312	MS2	10/140	High		TBM_iTRAQ_38r.mgf
gi169218111;gi33286422;gi33286418	nTGIIcTIGPASR		3	3	CID	N-Term(iTRAQ4plex), C6(Methylthio)	81.66			9.71991e-07	1	1	42		99316	Not Unique	Not Used	2.5431	1.30525		2500.97	6360.21		3264.4	2	746.907	1492.81	22.5328	15.5667	312	312	MS2	10/140	High		TBM_iTRAQ_38r_1.mgf
gi21536286	gTGGVDTAAVGGVFDVSNADR		1	1	CID	N-Term(iTRAQ4plex)	81.65			9.61922e-07	1	1	42	24	133519	Unique	Used	1.34913	1.55247	1.89935	41.7938	56.3852	79.3811	64.8834	2	1055.04	2109.07	18.0013	18.3333	495	495	MS2	27/202	High		TBM_iTRAQ_ExList_34.mgf
gi4503971	tFEGVDPQTTSMR		1	1	CID	N-Term(iTRAQ4plex)	81.34			7.7124e-07	1	1	41	26	91862	Unique	Used	0.570913	1.49451	2.10392	1686.04	962.579	3547.28	2519.8	2	806.907	1612.81	19.7547	11.2667	84	84	MS2	12/126	High		TBM_iTRAQ_37.mgf
gi4503971	tFEGVDPQTTSMR		1	1	CID	N-Term(iTRAQ4plex)	81.34			7.7124e-07	1	1	41	26	93466	Unique	Used	0.570913	1.49451	2.10392	1686.04	962.579	3547.28	2519.8	2	806.907	1612.81	19.7547	11.2667	84	84	MS2	12/126	High		TBM_iTRAQ_37_1.mgf
gi4507729	iNVYYNEAAGNk		1	1	CID	N-Term(iTRAQ4plex), K12(iTRAQ4plex)	81.05			9.90182e-07	1	1	42	32	110128	Unique	Used	0.659188	1.91837	1.79234	5699.69	3757.17	10215.8	10934.1	2	822.452	1643.9	20.1291	10.15	58	58	MS2	10/108	High		TBM_iTRAQ_42.mgf
gi4507729	iNVYYNEAAGNk		1	1	CID	N-Term(iTRAQ4plex), K12(iTRAQ4plex)	81.05			9.90182e-07	1	1	42	32	111385	Unique	Used	0.659188	1.91837	1.79234	5699.69	3757.17	10215.8	10934.1	2	822.452	1643.9	20.1291	10.15	58	58	MS2	10/108	High		TBM_iTRAQ_42_1.mgf
gi6912394	gETPVnSTMSIGQAR		1	1	CID	N-Term(iTRAQ4plex), N6(Deamidated)	81.04			1.00112e-06	1	1	42	26	91849	Unique	Used	0.352678	0.998882	1.3505	1168.41	412.073	1577.94	1167.11	2	846.936	1692.87	18.4645	11.05	71	71	MS2	18/146	High		TBM_iTRAQ_37.mgf
gi6912394	gETPVnSTMSIGQAR		1	1	CID	N-Term(iTRAQ4plex), N6(Deamidated)	81.04			1.00112e-06	1	1	42	26	93453	Unique	Used	0.352678	0.998882	1.3505	1168.41	412.073	1577.94	1167.11	2	846.936	1692.87	18.4645	11.05	71	71	MS2	18/146	High		TBM_iTRAQ_37_1.mgf
gi4501885;gi4501887	dLYANTVLSGGTTMYPGIADR		2	2	CID	N-Term(iTRAQ4plex)	80.91			1.13413e-06	1	1	42	21	84447	Not Unique	Not Used	0.412829		5.81711	67.8402	28.0064	394.634		2	1180.09	2359.18	4.36858	22.95	712	712	MS2	14/230	High		TBM_iTRAQ_32.mgf
gi21536286	gTGGVDTAAVGGVFDVSNADR		1	1	CID	N-Term(iTRAQ4plex)	80.76			1.09214e-06	1	1	42	19	84192	Unique	Used	0.942591	1.57559	1.65397	70.6655	66.6087	116.879	111.34	3	703.687	2109.05	5.95623	18.4	457	457	MS2	21/202	High		TBM_iTRAQ_32.mgf
gi5174735	iNVYYNEATGGk		1	1	CID	N-Term(iTRAQ4plex), K12(iTRAQ4plex)	80.74			1.07989e-06	1	1	42	23	146831	Unique	Used	0.558753		3.05636	1685.28	941.655	5150.82		2	808.947	1616.89	21.7897	10.95	57	57	MS2	10/112	High		TBM_iTRAQ_ExList_42.mgf
gi5174735	iNVYYNEATGGk		1	1	CID	N-Term(iTRAQ4plex), K12(iTRAQ4plex)	80.74			1.07989e-06	1	1	42	23	148466	Unique	Used	0.558753		3.05636	1685.28	941.655	5150.82		2	808.947	1616.89	21.7897	10.95	57	57	MS2	10/112	High		TBM_iTRAQ_ExList_42_1.mgf
gi41349501;gi192449447	tSASIGSLcADAR		2	2	CID	N-Term(iTRAQ4plex), C9(Methylthio)	80.61			8.64181e-07	1	1	41		97340	Not Unique	Not Used	0.670669	2.24145	2.25687	5570.16	3735.73	12571.1	12485.2	2	721.366	1441.72	23.7058	14.7667	264	264	MS2	9/116	High		TBM_iTRAQ_38r.mgf
gi41349501;gi192449447	tSASIGSLcADAR		2	2	CID	N-Term(iTRAQ4plex), C9(Methylthio)	80.61			8.64181e-07	1	1	41		99268	Not Unique	Not Used	0.670669	2.24145	2.25687	5570.16	3735.73	12571.1	12485.2	2	721.366	1441.72	23.7058	14.7667	264	264	MS2	9/116	High		TBM_iTRAQ_38r_1.mgf
gi32189394	vALVYGQMNEPPGAR		1	1	CID	N-Term(iTRAQ4plex)	80.53			1.17499e-06	1	1	42	22	139693	Unique	Used	1.09236	1.38421	1.66592	442.431	483.294	737.055	612.417	2	873.48	1745.95	22.5829	13.3	178	178	MS2	11/128	High		TBM_iTRAQ_ExList_38.mgf
gi21536286	lAVEALSSLDGDLAGR		1	1	CID	N-Term(iTRAQ4plex)	80.4			1.1236e-06	1	1	41	22	86477	Unique	Used	0.549386	0.852021	1.13837	395.893	217.498	450.674	337.309	2	865.984	1730.96	11.4332	26.6167	502	502	MS2	11/136	High		TBM_iTRAQ_34.mgf
gi21536286	gTGGVDTAAVGGVFDVSNADR		1	1	CID	N-Term(iTRAQ4plex)	80.17			1.31212e-06	1	1	42		85352	Unique	Used	1.18287	0.703249	0.653586	89.2203	105.536	58.3131	62.7441	3	703.69	2109.06	10.4383	17.8167	460	460	MS2	12/202	High		TBM_iTRAQ_33.mgf
gi4758012	vGEQAQVVIIDMNDPSNPIR		1	1	CID	N-Term(iTRAQ4plex)	79.99			1.32655e-06	1	1	42	28	132169	Unique	Used	0.616139	0.0394669	0.484672	156.449	96.3941	75.8263	6.17453	3	780.426	2339.26	20.2167	22.8833	737	737	MS2	20/210	High		TBM_iTRAQ_ExList_33.mgf
gi4504349	vNVDEVGGEALGR		1	1	CID	N-Term(iTRAQ4plex)	79.84			1.23362e-06	1	1	41	28	95090	Unique	Used	0.674925	1.2904	1.34191	9608.37	6484.93	12893.6	12398.7	2	729.902	1458.8	20.2016	11.5333	104	104	MS2	20/128	High		TBM_iTRAQ_38.mgf
gi4504349	vNVDEVGGEALGR		1	1	CID	N-Term(iTRAQ4plex)	79.84			1.23362e-06	1	1	41	28	96135	Unique	Used	0.674925	1.2904	1.34191	9608.37	6484.93	12893.6	12398.7	2	729.902	1458.8	20.2016	11.5333	104	104	MS2	20/128	High		TBM_iTRAQ_38_1.mgf
gi21536286	lAVEALSSLDGDLAGR		1	1	CID	N-Term(iTRAQ4plex)	79.78			1.19082e-06	1	1	41	22	132224	Unique	Used	0.0641787	0.344339	0.01	722.364	46.3603	0.561539	248.738	3	577.664	1730.98	21.5628	23.8	792	792	MS2	10/136	High		TBM_iTRAQ_ExList_33.mgf
gi239756291;gi10334859	gTGGVDTAATGGVFDISNLDR		2	2	CID	N-Term(iTRAQ4plex)	79.64			1.40475e-06	1	1	42	18	84408	Not Unique	Not Used	1.40585	0.0252174	1.55506	99.2003	139.461	154.263	2.50157	3	723.035	2167.09	6.98437	22.1833	673	673	MS2	25/202	High		TBM_iTRAQ_32.mgf
gi4501885;gi4501887	dLYANTVLSGGTTMYPGIADR		2	2	CID	N-Term(iTRAQ4plex)	79.42			1.62974e-06	1	1	42	20	130688	Not Unique	Not Used	0.27474	0.945626	0.168162	43.9421	12.0727	7.3894	41.5528	2	1180.1	2359.2	10.4224	23.3	704	704	MS2	22/230	High		TBM_iTRAQ_ExList_32.mgf
gi4501885;gi4501887	dLYANTVLSGGTTmYPGIADR		2	2	CID	N-Term(iTRAQ4plex), M14(Oxidation)	79.11			1.85282e-06	1	1	42	23	132066	Not Unique	Not Used	0.17803	2.58029	5.27356	29.8017	5.30559	157.161	76.897	3	792.409	2375.21	18.6931	21.1	634	634	MS2	23/230	High		TBM_iTRAQ_ExList_33.mgf
gi112382250;gi112382252	mLTAQDMSYDEAR		2	2	CID	N-Term(iTRAQ4plex)	79.08			9.10275e-07	1	1	39	24	137945	Not Unique	Not Used	0.946751	1.96423	2.29737	325.218	307.9	747.146	638.801	2	837.902	1674.8	22.574	12.4833	130	130	MS2	9/128	High		TBM_iTRAQ_ExList_37.mgf
gi4505621	lYTLVLTDPDAPSR		1	1	CID	N-Term(iTRAQ4plex)	79.03			1.48156e-06	1	1	41	26	130658	Unique	Used	0.01	0.0371032	0.0369167	255.437	0.787583	9.42988	9.47752	2	852.983	1704.96	17.8021	22.8	674	674	MS2	10/124	High		TBM_iTRAQ_ExList_32.mgf
gi4507729;gi29788785;gi5174735;gi29788768	eVDEQMLNVQNk		4	4	CID	N-Term(iTRAQ4plex), K12(iTRAQ4plex)	79.02			1.70553e-06	1	1	42		107558	Not Unique	Not Used	0.399477	2.5858	2.2316	951.187	379.978	2122.67	2459.58	2	867.973	1734.94	25.6601	10.1333	46	46	MS2	20/108	High		TBM_iTRAQ_41.mgf
gi4507729;gi29788785;gi5174735;gi29788768	eVDEQMLNVQNk		4	4	CID	N-Term(iTRAQ4plex), K12(iTRAQ4plex)	79.02			1.70553e-06	1	1	42		108837	Not Unique	Not Used	0.399477	2.5858	2.2316	951.187	379.978	2122.67	2459.58	2	867.973	1734.94	25.6601	10.1333	46	46	MS2	20/108	High		TBM_iTRAQ_41_1.mgf
gi50345984	tGTAEMSSILEER		1	1	CID	N-Term(iTRAQ4plex)	78.77			1.67053e-06	1	1	42	33	97277	Unique	Used	0.532947	1.2002	0.739026	1127.27	600.774	833.079	1352.94	2	784.408	1567.81	20.9993	13.6833	201	201	MS2	17/118	High		TBM_iTRAQ_38r.mgf
gi50345984	tGTAEMSSILEER		1	1	CID	N-Term(iTRAQ4plex)	78.77			1.67053e-06	1	1	42	33	99205	Unique	Used	0.532947	1.2002	0.739026	1127.27	600.774	833.079	1352.94	2	784.408	1567.81	20.9993	13.6833	201	201	MS2	17/118	High		TBM_iTRAQ_38r_1.mgf
gi4885063	lSQIGVENTEENR		1	1	CID	N-Term(iTRAQ4plex)	78.74			1.65805e-06	1	1	42	32	95024	Unique	Used	0.567726	1.04141	1.08965	1484.51	842.797	1617.61	1545.99	2	816.934	1632.86	17.7405	10.4	38	38	MS2	12/134	High		TBM_iTRAQ_38.mgf
gi4885063	lSQIGVENTEENR		1	1	CID	N-Term(iTRAQ4plex)	78.74			1.65805e-06	1	1	42	32	96069	Unique	Used	0.567726	1.04141	1.08965	1484.51	842.797	1617.61	1545.99	2	816.934	1632.86	17.7405	10.4	38	38	MS2	12/134	High		TBM_iTRAQ_38_1.mgf
gi32189394	iPSAVGYQPTLATDmGTMQER		1	1	CID	N-Term(iTRAQ4plex), M15(Oxidation)	78.66			1.85088e-06	1	1	42		133428	Unique	Used	0.322719	1.97156	1.0845	60.3857	19.4876	65.4885	119.054	3	809.414	2426.23	18.8252	16.7667	404	404	MS2	19/220	High		TBM_iTRAQ_ExList_34.mgf
gi16418379	aIEQSIEQEEGLNR		1	1	CID	N-Term(iTRAQ4plex)	78.47			1.94432e-06	1	1	42		97170	Unique	Used	0.578001	1.29138	0.976257	1115.56	644.794	1089.07	1440.61	2	880.467	1759.93	18.1672	11.8667	94	94	MS2	10/138	High		TBM_iTRAQ_38r.mgf
gi16418379	aIEQSIEQEEGLNR		1	1	CID	N-Term(iTRAQ4plex)	78.47			1.94432e-06	1	1	42		99098	Unique	Used	0.578001	1.29138	0.976257	1115.56	644.794	1089.07	1440.61	2	880.467	1759.93	18.1672	11.8667	94	94	MS2	10/138	High		TBM_iTRAQ_38r_1.mgf
gi40254478	nDEVSSLDAFLDLIR		1	1	CID	N-Term(iTRAQ4plex)	78.45			1.96044e-06	1	1	42	30	89860	Unique	Used	2.07903	7.11756	5.34726	20.785	43.2126	111.143	147.938	3	617.672	1851	21.8123	34.85	1062	1062	MS2	10/160	High		TBM_iTRAQ_36.mgf
gi40254478	nDEVSSLDAFLDLIR		1	1	CID	N-Term(iTRAQ4plex)	78.45			1.96044e-06	1	1	42	30	91350	Unique	Used	2.07903	7.11756	5.34726	20.785	43.2126	111.143	147.938	3	617.672	1851	21.8123	34.85	1062	1062	MS2	10/160	High		TBM_iTRAQ_36_1.mgf
gi4503979;gi196115290	fADLTDAAAR		2	2	CID	N-Term(iTRAQ4plex)	78.28			1.82101e-06	1	1	41	32	137908	Not Unique	Not Used	0.698556	3.1112	3.1603	8723.54	6093.88	27569	27140.7	2	597.831	1194.65	25.5012	11.8667	93	93	MS2	9/78	High		TBM_iTRAQ_ExList_37.mgf
gi19913424	tALVANTSNMPVAAR		1	1	CID	N-Term(iTRAQ4plex)	78.15			1.83424e-06	1	1	41	26	139579	Unique	Used	0.387879	1.26148	1.24265	662.32	256.9	823.032	835.501	2	830.469	1659.93	20.0545	11.3667	64	64	MS2	20/144	High		TBM_iTRAQ_ExList_38.mgf
gi21536286	gTGGVDTAAVGGVFDVSNADR		1	1	CID	N-Term(iTRAQ4plex)	77.97			2.29966e-06	1	1	42	20	133516	Unique	Used	0.50126	1.14778	1.1882	265.268	132.968	315.192	304.468	3	703.703	2109.09	28.6848	18.2833	492	492	MS2	20/202	High		TBM_iTRAQ_ExList_34.mgf
gi21536286	gTGGVDTAAVGGVFDVSNADR		1	1	CID	N-Term(iTRAQ4plex)	77.88			2.34782e-06	1	1	42	19	133515	Unique	Used	1.01604	1.44749	1.21715	214.65	218.092	261.262	310.704	3	703.703	2109.09	28.6848	18.25	491	491	MS2	23/202	High		TBM_iTRAQ_ExList_34.mgf
gi112382250	tALPAQSAATLPAR		1	1	CID	N-Term(iTRAQ4plex)	77.67			1.36288e-06	1	1	40	31	91844	Unique	Used	0.344613	1.33965	1.05215	1785.96	615.464	1879.1	2392.55	2	756.453	1511.9	21.8297	10.95	66	66	MS2	10/138	High		TBM_iTRAQ_37.mgf
gi112382250	tALPAQSAATLPAR		1	1	CID	N-Term(iTRAQ4plex)	77.67			1.36288e-06	1	1	40	31	93448	Unique	Used	0.344613	1.33965	1.05215	1785.96	615.464	1879.1	2392.55	2	756.453	1511.9	21.8297	10.95	66	66	MS2	10/138	High		TBM_iTRAQ_37_1.mgf
gi41349501;gi192449447	tSASIGSLcADAR		2	2	CID	N-Term(iTRAQ4plex), C9(Methylthio)	77.65			1.70846e-06	1	1	41		97343	Not Unique	Not Used	0.54788	2.28337	2.23533	7097.36	3888.5	15864.9	16205.9	2	721.366	1441.72	23.7058	14.8167	267	267	MS2	9/116	High		TBM_iTRAQ_38r.mgf
gi41349501;gi192449447	tSASIGSLcADAR		2	2	CID	N-Term(iTRAQ4plex), C9(Methylthio)	77.65			1.70846e-06	1	1	41		99271	Not Unique	Not Used	0.54788	2.28337	2.23533	7097.36	3888.5	15864.9	16205.9	2	721.366	1441.72	23.7058	14.8167	267	267	MS2	9/116	High		TBM_iTRAQ_38r_1.mgf
gi4504183	dQQEAALVDMVNDGVEDLR		1	1	CID	N-Term(iTRAQ4plex)	77.28			2.45714e-06	1	1	42	24	130965	Unique	Used	0.386732	5.22604	5.7186	15.8417	6.12648	90.5922	82.7892	3	754.38	2261.12	17.9727	28	981	981	MS2	18/210	High		TBM_iTRAQ_ExList_32.mgf
gi50345984	tGTAEMSSILEER		1	1	CID	N-Term(iTRAQ4plex)	77.22			2.387e-06	1	1	42	33	97283	Unique	Used	0.721116	1.2295	1.46041	1871.66	1349.68	2733.38	2301.21	2	784.408	1567.81	20.9993	13.8	207	207	MS2	17/118	High		TBM_iTRAQ_38r.mgf
gi50345984	tGTAEMSSILEER		1	1	CID	N-Term(iTRAQ4plex)	77.22			2.387e-06	1	1	42	33	99211	Unique	Used	0.721116	1.2295	1.46041	1871.66	1349.68	2733.38	2301.21	2	784.408	1567.81	20.9993	13.8	207	207	MS2	17/118	High		TBM_iTRAQ_38r_1.mgf
gi112382250;gi112382252	sQNIVTDSSSLSAEAIR		2	2	CID	N-Term(iTRAQ4plex)	77.17			2.68901e-06	1	1	42	24	91940	Not Unique	Not Used	3.1605	4.57154	5.35222	34.995	110.602	187.301	159.981	2	961.513	1922.02	12.3604	13.5833	162	162	MS2	15/184	High		TBM_iTRAQ_37.mgf
gi112382250;gi112382252	sQNIVTDSSSLSAEAIR		2	2	CID	N-Term(iTRAQ4plex)	77.17			2.68901e-06	1	1	42	24	93544	Not Unique	Not Used	3.1605	4.57154	5.35222	34.995	110.602	187.301	159.981	2	961.513	1922.02	12.3604	13.5833	162	162	MS2	15/184	High		TBM_iTRAQ_37_1.mgf
gi4501885;gi4501887	dLYANTVLSGGTTMYPGIADR		2	2	CID	N-Term(iTRAQ4plex)	77.17			2.68326e-06	1	1	42	29	84450	Not Unique	Not Used	2.83751	0.0655202	2.57155	52.0345	147.648	133.809	3.40931	2	1180.09	2359.18	4.36858	23	715	715	MS2	20/230	High		TBM_iTRAQ_32.mgf
gi32189394	tIAMDGTEGLVR		1	1	CID	N-Term(iTRAQ4plex)	76.86			2.72106e-06	1	1	42		97190	Unique	Used	0.576196	1.55914	1.29376	3937.06	2268.52	5093.6	6138.42	2	703.889	1406.77	19.8528	12.2167	114	114	MS2	9/102	High		TBM_iTRAQ_38r.mgf
gi32189394	tIAMDGTEGLVR		1	1	CID	N-Term(iTRAQ4plex)	76.86			2.72106e-06	1	1	42		99118	Unique	Used	0.576196	1.55914	1.29376	3937.06	2268.52	5093.6	6138.42	2	703.889	1406.77	19.8528	12.2167	114	114	MS2	9/102	High		TBM_iTRAQ_38r_1.mgf
gi193794814	gVVPLAGTnGETTTqGLDGLSER		1	1	CID	N-Term(iTRAQ4plex), N9(Deamidated), Q15(Deamidated)	76.59			3.07541e-06	1	1	42	18	85387	Unique	Used	0.510782	1.08342	0.638816	342.867	175.13	219.029	371.47	3	806.759	2418.26	21.457	18.4833	495	495	MS2	23/232	High		TBM_iTRAQ_33.mgf
gi21735625	tAFDEAIAELDTLSEESYk		1	1	CID	N-Term(iTRAQ4plex), K19(iTRAQ4plex)	76.57			3.12816e-06	1	1	42		95969	Unique	Used	2.46609	6.64875	13.6298	25.9165	63.9125	353.238	172.312	2	1210.62	2420.24	19.117	33.1167	983	983	MS2	14/176	High		TBM_iTRAQ_38.mgf
gi21735625	tAFDEAIAELDTLSEESYk		1	1	CID	N-Term(iTRAQ4plex), K19(iTRAQ4plex)	76.57			3.12816e-06	1	1	42		97014	Unique	Used	2.46609	6.64875	13.6298	25.9165	63.9125	353.238	172.312	2	1210.62	2420.24	19.117	33.1167	983	983	MS2	14/176	High		TBM_iTRAQ_38_1.mgf
gi21536286	gTGGVDTAAVGGVFDVSNADR		1	1	CID	N-Term(iTRAQ4plex)	76			3.61209e-06	1	1	42	22	131883	Unique	Used	13.946	5.69954	0.260217	7.80447	108.841	2.03085	44.4819	3	703.697	2109.08	20.6028	18	451	451	MS2	15/202	High		TBM_iTRAQ_ExList_33.mgf
gi4502549;gi260656025	dGNGYISAAELR		2	2	CID	N-Term(iTRAQ4plex)	75.75			3.27535e-06	1	1	41		95081	Not Unique	Not Used	0.392487	0.919262	0.864708	5384.56	2113.37	4656.07	4949.82	2	705.383	1409.76	31.0892	11.3667	95	95	MS2	17/124	High		TBM_iTRAQ_38.mgf
gi4502549;gi260656025	dGNGYISAAELR		2	2	CID	N-Term(iTRAQ4plex)	75.75			3.27535e-06	1	1	41		96126	Not Unique	Not Used	0.392487	0.919262	0.864708	5384.56	2113.37	4656.07	4949.82	2	705.383	1409.76	31.0892	11.3667	95	95	MS2	17/124	High		TBM_iTRAQ_38_1.mgf
gi40254478	nDEVSSLDAFLDLIR		1	1	CID	N-Term(iTRAQ4plex)	75.57			3.88958e-06	1	1	42	27	88420	Unique	Used	1.52353	2.5338	4.50158	113.017	172.184	508.753	286.362	3	617.67	1850.99	17.806	34.5167	1121	1121	MS2	16/160	High		TBM_iTRAQ_35.mgf
gi5803011	yITGDQLGALYQDFVR		1	1	CID	N-Term(iTRAQ4plex)	75.57			3.58868e-06	1	1	42	18	135528	Unique	Used	1.70566		2.53722	90.7032	154.708	230.134		3	668.364	2003.08	21.4115	30.8	907	907	MS2	17/160	High		TBM_iTRAQ_ExList_35.mgf
gi21536286	lAVEALSSLDGDLAGR		1	1	CID	N-Term(iTRAQ4plex)	75.42			3.34589e-06	1	1	41		129382	Unique	Used	1.12018	2.13713	1.30291	191.474	214.486	249.474	409.206	3	577.662	1730.97	18.2306	23.8333	699	699	MS2	17/136	High		TBM_iTRAQ_ExList_31.mgf
gi237858675	gPEPESVIGYSGEDLPSAPR		1	1	CID	N-Term(iTRAQ4plex)	75.28			4.16411e-06	1	1	42	18	133482	Unique	Used	0.773136	0.934746	1.06958	123.508	95.4885	132.101	115.449	3	734.379	2201.12	16.7623	17.6833	458	458	MS2	21/180	High		TBM_iTRAQ_ExList_34.mgf
gi193794814	gVVPLAGTnGETTTqGLDGLSER		1	1	CID	N-Term(iTRAQ4plex), N9(Deamidated), Q15(Deamidated)	74.98			4.34279e-06	1	1	42	18	133539	Unique	Used	0.374505		1.42086	273.834	102.552	389.08		3	806.766	2418.28	29.0285	18.65	515	515	MS2	22/232	High		TBM_iTRAQ_ExList_34.mgf
gi16418379	aIEQSIEQEEGLNR		1	1	CID	N-Term(iTRAQ4plex)	74.87			4.49655e-06	1	1	42		139621	Unique	Used	0.787541	1.79735	1.52851	775.226	610.522	1184.94	1393.36	2	880.469	1759.93	20.2653	12.0667	106	106	MS2	11/138	High		TBM_iTRAQ_ExList_38.mgf
gi4505621	lYTLVLTDPDAPSR		1	1	CID	N-Term(iTRAQ4plex)	74.77			3.8244e-06	1	1	41	27	133744	Unique	Used	0.558241	1.88144	1.30654	148.354	82.8172	193.831	279.119	2	852.986	1704.96	20.7375	22.1667	720	720	MS2	10/124	High		TBM_iTRAQ_ExList_34.mgf
gi15991831;gi15991827;gi188497750;gi188497754	qIEETLAHFHLTk		4	4	CID	N-Term(iTRAQ4plex), K13(iTRAQ4plex)	74.69			3.92777e-06	1	1	41	19	127237	Not Unique	Not Used	3.03172	2.59229	2.02911	120.381	364.962	244.267	312.062	2	928.022	1855.04	2.97012	22.2833	232	232	MS2	11/138	High		TBM_ITRAQ_45_R4.mgf
gi18765735	aDQLADESLESTR		2	2	CID	N-Term(iTRAQ4plex)	74.61			3.72058e-06	1	1	41	28	91831	Not Unique	Not Used	0.332573	0.983768	0.625295	1165.73	387.689	728.922	1146.8	2	789.904	1578.8	17.7766	10.75	53	53	MS2	12/136	High		TBM_iTRAQ_37.mgf
gi18765735	aDQLADESLESTR		2	2	CID	N-Term(iTRAQ4plex)	74.61			3.72058e-06	1	1	41	28	93435	Not Unique	Not Used	0.332573	0.983768	0.625295	1165.73	387.689	728.922	1146.8	2	789.904	1578.8	17.7766	10.75	53	53	MS2	12/136	High		TBM_iTRAQ_37_1.mgf
gi32189394	iPSAVGYQPTLATDMGTMQER		1	1	CID	N-Term(iTRAQ4plex)	74.4			5.17931e-06	1	1	42		84361	Unique	Used	0.54231	6.10921	3.57895	13.8	7.48388	49.3895	84.3071	3	804.07	2410.2	4.33066	21.3167	626	626	MS2	21/220	High		TBM_iTRAQ_32.mgf
gi4507951	aVTELNEPLSNEDR		1	1	CID	N-Term(iTRAQ4plex)	74.39			4.72908e-06	1	1	42		91867	Unique	Used	0.85715	1.81295	1.91846	731.348	626.875	1403.06	1325.9	2	865.954	1730.9	19.3532	11.3667	89	89	MS2	21/140	High		TBM_iTRAQ_37.mgf
gi4507951	aVTELNEPLSNEDR		1	1	CID	N-Term(iTRAQ4plex)	74.39			4.72908e-06	1	1	42		93471	Unique	Used	0.85715	1.81295	1.91846	731.348	626.875	1403.06	1325.9	2	865.954	1730.9	19.3532	11.3667	89	89	MS2	21/140	High		TBM_iTRAQ_37_1.mgf
gi193794814	gVVPLAGTNGETTTQGLDGLSER		1	1	CID	N-Term(iTRAQ4plex)	74.32			5.02227e-06	1	1	42	21	130392	Unique	Used	3.17689	0.61797	0.439797	15.3727	48.8375	6.76089	9.49989	3	806.102	2416.29	19.7186	18.2333	408	408	MS2	19/232	High		TBM_iTRAQ_ExList_32.mgf
gi21536286	gTGGVDTAAVGGVFDVSNADR		1	1	CID	N-Term(iTRAQ4plex)	74.2			5.35497e-06	1	1	42	20	130394	Unique	Used	0.0736668	1.76362	2.82221	45.005	3.31537	127.013	79.3718	3	703.695	2109.07	17.6767	18.2833	410	410	MS2	21/202	High		TBM_iTRAQ_ExList_32.mgf
gi21361322	iNVYYNEATGGNYVPR		1	1	CID	N-Term(iTRAQ4plex)	74.04			5.52635e-06	1	1	42	17	97352	Unique	Used	0.299514	2.05843	1.73058	312.58	93.6219	540.943	643.424	2	987.515	1974.02	19.2718	14.9667	276	276	MS2	11/152	High		TBM_iTRAQ_38r.mgf
gi21361322	iNVYYNEATGGNYVPR		1	1	CID	N-Term(iTRAQ4plex)	74.04			5.52635e-06	1	1	42	17	99280	Unique	Used	0.299514	2.05843	1.73058	312.58	93.6219	540.943	643.424	2	987.515	1974.02	19.2718	14.9667	276	276	MS2	11/152	High		TBM_iTRAQ_38r_1.mgf
gi4503979;gi196115290	fADLTDAAAR		2	2	CID	N-Term(iTRAQ4plex)	73.95			4.88898e-06	1	1	41	33	95086	Not Unique	Not Used	0.50722	3.08707	3.29308	11193.6	5677.6	36861.4	34555.4	2	597.829	1194.65	23.4576	11.4667	100	100	MS2	16/78	High		TBM_iTRAQ_38.mgf
gi4503979;gi196115290	fADLTDAAAR		2	2	CID	N-Term(iTRAQ4plex)	73.95			4.88898e-06	1	1	41	33	96131	Not Unique	Not Used	0.50722	3.08707	3.29308	11193.6	5677.6	36861.4	34555.4	2	597.829	1194.65	23.4576	11.4667	100	100	MS2	16/78	High		TBM_iTRAQ_38_1.mgf
gi41349501;gi192449447	tSASIGSLcADAR		2	2	CID	N-Term(iTRAQ4plex), C9(Methylthio)	73.72			4.45001e-06	1	1	41		139837	Not Unique	Not Used	0.666427	2.36583	2.48937	2541.95	1694.02	6327.84	6013.81	2	721.369	1441.73	28.3625	15.75	322	322	MS2	9/116	High		TBM_iTRAQ_ExList_38.mgf
gi40254478	nDEVSSLDAFLDLIR		1	1	CID	N-Term(iTRAQ4plex)	73.69			5.72507e-06	1	1	42	28	135797	Unique	Used	0.973025	4.48684	5.60248	49.8317	48.4875	279.181	223.587	3	617.675	1851.01	26.6593	35.4667	1176	1176	MS2	16/160	High		TBM_iTRAQ_ExList_35.mgf
gi239756291;gi10334859	gTGGVDTAATGGVFDISNLDR		2	2	CID	N-Term(iTRAQ4plex)	73.49			6.10457e-06	1	1	42		132122	Not Unique	Not Used	0.326318	0.425116	0.938981	99.965	32.6204	93.8652	42.4967	3	723.044	2167.12	20.334	22.0667	690	690	MS2	13/202	High		TBM_iTRAQ_ExList_33.mgf
gi156523246	vLQQLVEEDR		1	1	CID	N-Term(iTRAQ4plex)	73.48			4.61086e-06	1	1	41	31	101138	Unique	Used	0.653909	1.47029	1.40787	1376.38	900.026	1937.77	2023.67	2	686.897	1372.79	22.2619	13.8333	206	206	MS2	9/90	High		TBM_iTRAQ_39.mgf
gi156523246	vLQQLVEEDR		1	1	CID	N-Term(iTRAQ4plex)	73.48			4.61086e-06	1	1	41	31	102866	Unique	Used	0.653909	1.47029	1.40787	1376.38	900.026	1937.77	2023.67	2	686.897	1372.79	22.2619	13.8333	206	206	MS2	9/90	High		TBM_iTRAQ_39_1.mgf
gi4507651	iQALQQQADEAEDR		1	1	CID	N-Term(iTRAQ4plex)	73.43			6.01246e-06	1	1	42	34	137883	Unique	Used		0.0585463	0.01	745.82		6.18296	43.665	2	879.959	1758.91	21.3782	11.4167	68	68	MS2	11/136	High		TBM_iTRAQ_ExList_37.mgf
gi5803011	yITGDQLGALYQDFVR		1	1	CID	N-Term(iTRAQ4plex)	73.26			5.99756e-06	1	1	42	26	137002	Unique	Used	0.360521	0.284751	0.52351	288.827	104.128	151.204	82.2437	3	668.367	2003.09	25.5249	30.4667	947	947	MS2	17/160	High		TBM_iTRAQ_ExList_36.mgf
	lGEHNIDVLEGNEQFINAAk		1	1	CID	N-Term(iTRAQ4plex), K20(iTRAQ4plex)	73.14			4.66362e-06	1	1	40	19	158859	Unique	Used	0.402609	0.243886	0.449517	643.024	258.887	289.05	156.825	3	833.803	2499.4	34.7474	18.9	507	507	MS2	13/202	High		TBM_iTRAQ_ExList_47.mgf
gi28373119;gi28373117	tDPPIIEGNMEAAR		2	2	CID	N-Term(iTRAQ4plex)	73.11			6.21566e-06	1	1	42	32	88932	Not Unique	Not Used	0.516105	1.65791	1.25788	1572.53	811.592	1978.06	2607.12	3	553.294	1657.87	19.9407	12.1667	134	134	MS2	19/134	High		TBM_iTRAQ_36.mgf
gi28373119;gi28373117	tDPPIIEGNMEAAR		2	2	CID	N-Term(iTRAQ4plex)	73.11			6.21566e-06	1	1	42	32	90422	Not Unique	Not Used	0.516105	1.65791	1.25788	1572.53	811.592	1978.06	2607.12	3	553.294	1657.87	19.9407	12.1667	134	134	MS2	19/134	High		TBM_iTRAQ_36_1.mgf
gi17986283;gi14389309;gi57013276	aVFVDLEPTVIDEVR		3	3	CID	N-Term(iTRAQ4plex)	73.1			5.43899e-06	1	1	41	24	132455	Not Unique	Not Used	1.55624	0.711382	1.32308	66.8155	103.981	88.4023	47.5313	3	616.021	1846.05	21.6746	27.7333	1023	1023	MS2	14/128	High		TBM_iTRAQ_ExList_33.mgf
gi239753333;gi4501885;gi4501887;gi213688375;gi4501889;gi4885049;gi4501881	eITALAPSTMk		7	7	CID	N-Term(iTRAQ4plex), K11(iTRAQ4plex)	73.01			4.83033e-06	1	1	40		142916	Not Unique	Not Used	0.519597	1.61759	1.54236	11106.5	5770.88	17130.2	17965.7	2	725.433	1449.86	24.9079	11.35	79	79	MS2	9/96	High		TBM_iTRAQ_ExList_40.mgf
gi4885063	lSQIGVENTEENR		1	1	CID	N-Term(iTRAQ4plex)	72.96			6.34304e-06	1	1	42	29	100968	Unique	Used	0.386818	1.12762	1.34903	1085.11	419.739	1463.85	1223.58	2	816.936	1632.86	20.2447	10.0833	36	36	MS2	12/134	High		TBM_iTRAQ_39.mgf
gi4885063	lSQIGVENTEENR		1	1	CID	N-Term(iTRAQ4plex)	72.96			6.34304e-06	1	1	42	29	102696	Unique	Used	0.386818	1.12762	1.34903	1085.11	419.739	1463.85	1223.58	2	816.936	1632.86	20.2447	10.0833	36	36	MS2	12/134	High		TBM_iTRAQ_39_1.mgf
gi16418379	aIEQSIEQEEGLNR		1	1	CID	N-Term(iTRAQ4plex)	72.9			7.01082e-06	1	1	42		97172	Unique	Used	0.895485	1.59849	1.80539	1193.75	1068.99	2155.18	1908.2	2	880.467	1759.93	18.1672	11.9167	96	96	MS2	11/138	High		TBM_iTRAQ_38r.mgf
gi16418379	aIEQSIEQEEGLNR		1	1	CID	N-Term(iTRAQ4plex)	72.9			7.01082e-06	1	1	42		99100	Unique	Used	0.895485	1.59849	1.80539	1193.75	1068.99	2155.18	1908.2	2	880.467	1759.93	18.1672	11.9167	96	96	MS2	11/138	High		TBM_iTRAQ_38r_1.mgf
gi194595509;gi154759259	aLINADELASDVAGAEALLDR		2	2	CID	N-Term(iTRAQ4plex)	72.9			6.03125e-06	1	1	41	22	134389	Not Unique	Not Used	12.0599	0.941859	5.75505	8.02187	96.743	46.1662	7.55547	2	1136.13	2271.25	25.4216	34.4667	1365	1365	MS2	23/222	High		TBM_iTRAQ_ExList_34.mgf
gi21361322	iNVYYNEATGGNYVPR		1	1	CID	N-Term(iTRAQ4plex)	72.8			7.55723e-06	1	1	42	17	139856	Unique	Used	0.577032	1.54264	0.755701	340.53	196.497	257.339	525.315	2	987.521	1974.03	25.7955	16.05	341	341	MS2	13/152	High		TBM_iTRAQ_ExList_38.mgf
gi6912328;gi197313763	dENATLDGGDVLFTGR		2	2	CID	N-Term(iTRAQ4plex)	72.73			5.77335e-06	1	1	41	23	85357	Not Unique	Not Used	0.913463	4.77564	2.02072	70.6867	64.5696	142.838	337.574	3	608.638	1823.9	6.2808	17.9167	465	465	MS2	20/172	High		TBM_iTRAQ_33.mgf
gi50345984	iLGADTSVDLEETGR		1	1	CID	N-Term(iTRAQ4plex)	72.69			7.69188e-06	1	1	42	25	134929	Unique	Used	0.01	0.499204	0.4207	646.168	5.79197	271.843	322.57	2	860.463	1719.92	17.8302	15.2667	308	308	MS2	14/128	High		TBM_iTRAQ_ExList_35.mgf
gi17986283;gi46409270;gi14389309;gi57013276;gi156564363	dVNAAIATIk		5	5	CID	N-Term(iTRAQ4plex), K10(iTRAQ4plex)	72.51			3.60473e-06	1	1	39		142919	Not Unique	Not Used	0.42937	1.30171	1.31922	15738.1	6757.46	20761.9	20486.4	2	652.412	1303.82	26.667	11.4	82	82	MS2	9/100	High		TBM_iTRAQ_ExList_40.mgf
gi112382250;gi112382252	vIESTQDLGNDLAGVMALQR		2	2	CID	N-Term(iTRAQ4plex)	72.3			7.65202e-06	1	1	42	17	132440	Not Unique	Not Used	0.904455		2.73101	117.755	106.504	321.591		3	758.749	2274.23	19.7211	27.4667	1008	1008	MS2	21/196	High		TBM_iTRAQ_ExList_33.mgf
gi9257240;gi238624147;gi6912646;gi238624149	iVTSEEVIIR		4	4	CID	N-Term(iTRAQ4plex)	71.96			3.91629e-06	1	1	38		139689	Not Unique	Not Used	0.756373	1.63223	1.66345	1125.2	851.07	1871.71	1836.59	2	651.907	1302.81	23.8197	13.2	174	174	MS2	9/78	High		TBM_iTRAQ_ExList_38.mgf
gi56549117;gi59853099	iEGSGDQIDTYELSGGAR		2	2	CID	N-Term(iTRAQ4plex)	71.82			7.94122e-06	1	1	41	18	87513	Not Unique	Not Used	0.558837	0.757671	0.839892	333	186.093	279.684	252.304	3	671.339	2012	16.2563	13.4333	214	214	MS2	17/182	High		TBM_iTRAQ_35.mgf
gi193794814	gVVPLAGTNGETTTQGLDGLSER		1	1	CID	N-Term(iTRAQ4plex)	71.66			9.26616e-06	1	1	42	18	130389	Unique	Used	0.805729	1.77206	0.0173291	71.7628	57.8213	1.24358	127.168	3	806.102	2416.29	19.7186	18.1833	405	405	MS2	21/232	High		TBM_iTRAQ_ExList_32.mgf
gi4501885;gi4501887	dLYANTVLSGGTTmYPGIADR		2	2	CID	N-Term(iTRAQ4plex), M14(Oxidation)	71.52			1.06021e-05	1	1	42	26	130540	Not Unique	Not Used	0.346121	2.1401	1.67915	136.885	47.3786	229.85	292.947	3	792.408	2375.21	17.6717	20.7667	556	556	MS2	20/230	High		TBM_iTRAQ_ExList_32.mgf
gi5803011	yITGDQLGALYQDFVR		1	1	CID	N-Term(iTRAQ4plex)	71.39			9.36314e-06	1	1	42	24	136992	Unique	Used	0.329944	0.670717	0.72322	292.632	96.552	211.637	196.273	2	1002.04	2003.08	22.698	30.3167	937	937	MS2	13/160	High		TBM_iTRAQ_ExList_36.mgf
gi239756291;gi10334859	gTGGVDTAATGGVFDISNLDR		2	2	CID	N-Term(iTRAQ4plex)	71.32			1.00613e-05	1	1	42	21	132126	Not Unique	Not Used	3.45421	10.2903	0.792842	38.4648	132.865	30.4965	395.814	3	723.044	2167.12	20.334	22.1333	694	694	MS2	16/202	High		TBM_iTRAQ_ExList_33.mgf
gi21464101	nVTELNEPLSNEER		1	1	CID	N-Term(iTRAQ4plex)	71.08			9.51003e-06	1	1	41	22	88891	Unique	Used	0.743529	1.36774	1.55609	537.935	399.97	837.077	735.755	2	894.463	1787.92	16.2917	11.4833	93	93	MS2	12/150	High		TBM_iTRAQ_36.mgf
gi21464101	nVTELNEPLSNEER		1	1	CID	N-Term(iTRAQ4plex)	71.08			9.51003e-06	1	1	41	22	90381	Unique	Used	0.743529	1.36774	1.55609	537.935	399.97	837.077	735.755	2	894.463	1787.92	16.2917	11.4833	93	93	MS2	12/150	High		TBM_iTRAQ_36_1.mgf
gi6041669;gi270288780	tLPETLDPAEYNISPETR		2	2	CID	N-Term(iTRAQ4plex)	70.96			1.15562e-05	1	1	42	21	132086	Not Unique	Not Used	1.52404	0.310138	0.990659	89.2761	136.06	88.4422	27.6879	3	730.721	2190.15	20.1373	21.4667	654	654	MS2	11/180	High		TBM_iTRAQ_ExList_33.mgf
gi5803011	iEEELGDEAR		1	1	CID	N-Term(iTRAQ4plex)	70.86			7.9287e-06	1	1	40		95035	Unique	Used	0.516881	0.7711	0.898604	11521.6	5955.28	10353.3	8884.28	2	652.84	1304.67	21.2573	10.6	49	49	MS2	16/84	High		TBM_iTRAQ_38.mgf
gi5803011	iEEELGDEAR		1	1	CID	N-Term(iTRAQ4plex)	70.86			7.9287e-06	1	1	40		96080	Unique	Used	0.516881	0.7711	0.898604	11521.6	5955.28	10353.3	8884.28	2	652.84	1304.67	21.2573	10.6	49	49	MS2	16/84	High		TBM_iTRAQ_38_1.mgf
gi4502549;gi260656025	dGnGYISAAELR		2	2	CID	N-Term(iTRAQ4plex), N3(Deamidated)	70.61			8.54623e-06	1	1	41	27	85065	Not Unique	Not Used	0.460916		2.041	1183.92	545.689	2416.38		2	705.858	1410.71	8.1612	12.6667	173	173	MS2	9/124	High		TBM_iTRAQ_33.mgf
gi32189394	aIAELGIYPAVDPLDSTSR		1	1	CID	N-Term(iTRAQ4plex)	70.55			1.0207e-05	1	1	41		130858	Unique	Used	0.592209	1.11076	1.38223	688.544	407.762	951.723	764.809	3	711.399	2132.18	21.7554	26.1667	874	874	MS2	20/172	High		TBM_iTRAQ_ExList_32.mgf
gi239753333;gi4501885;gi4501887;gi213688375;gi4501889;gi4885049;gi4501881	eITALAPSTMk		7	7	CID	N-Term(iTRAQ4plex), K11(iTRAQ4plex)	70.43			8.74938e-06	1	1	40		142910	Not Unique	Not Used	0.578997	1.62599	1.5488	11274.2	6527.73	17461.5	18331.8	2	725.433	1449.86	24.9079	11.25	73	73	MS2	9/96	High		TBM_iTRAQ_ExList_40.mgf
gi9507215;gi14389309;gi57013276;gi17921989	lISQIVSSITASLR		4	4	CID	N-Term(iTRAQ4plex)	70.32			4.11532e-06	1	1	37	21	102194	Not Unique	Not Used	0.572252	2.18915	0.825137	718.916	411.401	593.205	1573.81	2	816.51	1632.01	19.0775	38.4667	1262	1262	MS2	10/142	High		TBM_iTRAQ_39.mgf
gi9507215;gi14389309;gi57013276;gi17921989	lISQIVSSITASLR		4	4	CID	N-Term(iTRAQ4plex)	70.32			4.11532e-06	1	1	37	21	103922	Not Unique	Not Used	0.572252	2.18915	0.825137	718.916	411.401	593.205	1573.81	2	816.51	1632.01	19.0775	38.4667	1262	1262	MS2	10/142	High		TBM_iTRAQ_39_1.mgf
gi169790839;gi262359914	vTAADAFLDLIR		2	2	CID	N-Term(iTRAQ4plex)	70.31			8.83621e-06	1	1	40	22	140347	Not Unique	Not Used	0.474302	1.87587	1.59427	2153.29	1021.31	3432.92	4039.28	2	724.934	1448.86	26.3084	30.1333	832	832	MS2	20/102	High		TBM_iTRAQ_ExList_38.mgf
gi4507951	aVTELNEPLSNEDR		1	1	CID	N-Term(iTRAQ4plex)	70.3			1.2179e-05	1	1	42		95067	Unique	Used	0.809917	1.68915	1.33601	632.816	512.528	845.45	1068.92	2	865.953	1730.9	18.4364	11.1333	81	81	MS2	10/140	High		TBM_iTRAQ_38.mgf
gi4507951	aVTELNEPLSNEDR		1	1	CID	N-Term(iTRAQ4plex)	70.3			1.2179e-05	1	1	42		96112	Unique	Used	0.809917	1.68915	1.33601	632.816	512.528	845.45	1068.92	2	865.953	1730.9	18.4364	11.1333	81	81	MS2	10/140	High		TBM_iTRAQ_38_1.mgf
gi21536286	lAVEALSSLDGDLAGR		1	1	CID	N-Term(iTRAQ4plex)	70.29			1.05888e-05	1	1	41	19	132222	Unique	Used	0.616753	1.2544	0.616903	375.425	231.545	231.601	470.934	3	577.664	1730.98	21.5628	23.75	790	790	MS2	14/136	High		TBM_iTRAQ_ExList_33.mgf
gi9507215;gi14389309;gi57013276;gi17921989	lISQIVSSITASLR		4	4	CID	N-Term(iTRAQ4plex)	70.22			3.5315e-06	1	1	36	21	98502	Not Unique	Not Used	0.332746	1.51874	0.258266	377.764	125.699	97.5634	573.723	2	816.513	1632.02	22.8184	39.1167	1426	1426	MS2	11/142	High		TBM_iTRAQ_38r.mgf
gi9507215;gi14389309;gi57013276;gi17921989	lISQIVSSITASLR		4	4	CID	N-Term(iTRAQ4plex)	70.22			3.5315e-06	1	1	36	21	100430	Not Unique	Not Used	0.332746	1.51874	0.258266	377.764	125.699	97.5634	573.723	2	816.513	1632.02	22.8184	39.1167	1426	1426	MS2	11/142	High		TBM_iTRAQ_38r_1.mgf
gi21536286	gTGGVDTAAVGGVFDVSNADR		1	1	CID	N-Term(iTRAQ4plex)	70.19			1.37645e-05	1	1	42	17	132017	Unique	Used	0.925509	4.03611	0.797902	9.8	9.06999	7.81944	39.5539	3	703.697	2109.08	20.6028	20.2833	585	585	MS2	11/202	High		TBM_iTRAQ_ExList_33.mgf
gi6912328;gi197313763	dENATLDGGDVLFTGR		2	2	CID	N-Term(iTRAQ4plex)	70.17			9.9575e-06	1	1	41		84177	Not Unique	Not Used	0.893065	3.13823	1.74888	195.171	174.301	341.331	612.491	3	608.637	1823.9	3.21896	18.15	442	442	MS2	16/172	High		TBM_iTRAQ_32.mgf
gi68509928;gi68509940;gi4505123;gi68509932;gi68509930;gi68509938	dTGILDSIGR		6	6	CID	N-Term(iTRAQ4plex)	70.05			1.18429e-05	1	1	41	31	136260	Not Unique	Not Used	0.624056	1.61283	1.6919	15825.4	9875.92	26774.9	25523.7	2	595.846	1190.68	28.9476	13.6833	205	205	MS2	8/84	High		TBM_iTRAQ_ExList_36.mgf
gi68509928;gi68509940;gi4505123;gi68509932;gi68509930;gi68509938	dTGILDSIGR		6	6	CID	N-Term(iTRAQ4plex)	69.95			1.179e-05	1	1	41	30	137989	Not Unique	Not Used	0.491577	1.52512	1.59413	23720.8	11660.6	37814	36177.1	2	595.846	1190.69	30.0239	13.25	174	174	MS2	8/84	High		TBM_iTRAQ_ExList_37.mgf
gi17986283;gi14389309;gi57013276	aVFVDLEPTVIDEVR		3	3	CID	N-Term(iTRAQ4plex)	69.66			1.21445e-05	1	1	41	23	135294	Not Unique	Not Used	0.567062	1.46998	1.99473	671.134	380.575	1338.73	986.551	2	923.527	1846.05	20.5082	26.8167	673	673	MS2	12/128	High		TBM_iTRAQ_ExList_35.mgf
gi4501867	nAVTQEFGPVPDTAR		1	1	CID	N-Term(iTRAQ4plex)	69.59			1.52927e-05	1	1	42	21	88949	Unique	Used	1.23731	2.16813	0.948554	159.331	197.141	151.134	345.451	2	873.47	1745.93	22.7591	12.4833	151	151	MS2	22/158	High		TBM_iTRAQ_36.mgf
gi4501867	nAVTQEFGPVPDTAR		1	1	CID	N-Term(iTRAQ4plex)	69.59			1.52927e-05	1	1	42	21	90439	Unique	Used	1.23731	2.16813	0.948554	159.331	197.141	151.134	345.451	2	873.47	1745.93	22.7591	12.4833	151	151	MS2	22/158	High		TBM_iTRAQ_36_1.mgf
gi193794814	gVVPLAGTnGETTTqGLDGLSER		1	1	CID	N-Term(iTRAQ4plex), N9(Deamidated), Q15(Deamidated)	69.51			1.53027e-05	1	1	42	18	133541	Unique	Used	0.596582	0.551612	1.00957	184.398	110.008	186.162	101.716	3	806.766	2418.28	29.0285	18.7	517	517	MS2	22/232	High		TBM_iTRAQ_ExList_34.mgf
gi156523246	vLQQLVEEDR		1	1	CID	N-Term(iTRAQ4plex)	69.34			1.19614e-05	1	1	41	32	101135	Unique	Used	1.42789	0.806156		672.973	960.932		542.521	2	686.897	1372.79	22.2619	13.7667	203	203	MS2	9/90	High		TBM_iTRAQ_39.mgf
gi156523246	vLQQLVEEDR		1	1	CID	N-Term(iTRAQ4plex)	69.34			1.19614e-05	1	1	41	32	102863	Unique	Used	1.42789	0.806156		672.973	960.932		542.521	2	686.897	1372.79	22.2619	13.7667	203	203	MS2	9/90	High		TBM_iTRAQ_39_1.mgf
gi68509928;gi68509940;gi4505123;gi68509932;gi68509930;gi68509938	dTGILDSIGR		6	6	CID	N-Term(iTRAQ4plex)	69			1.50819e-05	1	1	41		136263	Not Unique	Not Used	0.550617	1.54711	1.58202	20809.1	11457.8	32920.4	32194	2	595.846	1190.68	28.9476	13.7333	208	208	MS2	9/84	High		TBM_iTRAQ_ExList_36.mgf
gi194595509;gi154759259	aLINADELASDVAGAEALLDR		2	2	CID	N-Term(iTRAQ4plex)	68.94			1.52407e-05	1	1	41	27	134391	Not Unique	Not Used	5.94106	0.347955	1.65172	22.495	133.644	37.1556	7.82725	3	757.755	2271.25	24.8245	34.4833	1367	1367	MS2	17/222	High		TBM_iTRAQ_ExList_34.mgf
gi14210536;gi21361322	gHYTEGAELVDAVLDVVR		2	2	CID	N-Term(iTRAQ4plex)	68.93			1.55189e-05	1	1	41	30	120803	Not Unique	Not Used	0.708962	3.42819	2.23364	102.288	72.518	228.474	350.661	3	696.384	2087.14	23.4592	34.6167	1183	1183	MS2	17/158	High		TBM_iTRAQ_45.mgf
gi14210536;gi21361322	gHYTEGAELVDAVLDVVR		2	2	CID	N-Term(iTRAQ4plex)	68.93			1.55189e-05	1	1	41	30	122583	Not Unique	Not Used	0.708962	3.42819	2.23364	102.288	72.518	228.474	350.661	3	696.384	2087.14	23.4592	34.6167	1183	1183	MS2	17/158	High		TBM_iTRAQ_45_1.mgf
gi4507879	vTQSNFAVGYk		1	1	CID	N-Term(iTRAQ4plex), K11(iTRAQ4plex)	68.91			1.38618e-05	1	1	41	23	110121	Unique	Used		0.912603	1.07438	3473.89		3732.28	3170.28	2	751.434	1501.86	23.6773	10	51	51	MS2	9/100	High		TBM_iTRAQ_42.mgf
gi4507879	vTQSNFAVGYk		1	1	CID	N-Term(iTRAQ4plex), K11(iTRAQ4plex)	68.91			1.38618e-05	1	1	41	23	111378	Unique	Used		0.912603	1.07438	3473.89		3732.28	3170.28	2	751.434	1501.86	23.6773	10	51	51	MS2	9/100	High		TBM_iTRAQ_42_1.mgf
gi6912328;gi197313763	dENATLDGGDVLFTGR		2	2	CID	N-Term(iTRAQ4plex)	68.66			1.62556e-05	1	1	41	19	130397	Not Unique	Not Used	0.438049	0.403925	0.390066	347.286	152.128	135.465	140.277	3	608.643	1823.92	14.1114	18.3333	413	413	MS2	17/172	High		TBM_iTRAQ_ExList_32.mgf
gi5174735	iNVYYNEATGGk		1	1	CID	N-Term(iTRAQ4plex), K12(iTRAQ4plex)	68.65			1.74735e-05	1	1	42	21	146836	Unique	Used	0.506332	1.02952	1.42566	1174.08	594.472	1673.83	1208.74	2	808.947	1616.89	21.7897	11.0167	62	62	MS2	11/112	High		TBM_iTRAQ_ExList_42.mgf
gi5174735	iNVYYNEATGGk		1	1	CID	N-Term(iTRAQ4plex), K12(iTRAQ4plex)	68.65			1.74735e-05	1	1	42	21	148471	Unique	Used	0.506332	1.02952	1.42566	1174.08	594.472	1673.83	1208.74	2	808.947	1616.89	21.7897	11.0167	62	62	MS2	11/112	High		TBM_iTRAQ_ExList_42_1.mgf
gi32189394	tIAMDGTEGLVR		1	1	CID	N-Term(iTRAQ4plex)	68.57			1.83543e-05	1	1	42		97187	Unique	Used	0.429914	1.54794	1.51761	1948.61	837.732	2957.22	3016.33	2	703.889	1406.77	19.8528	12.1667	111	111	MS2	9/102	High		TBM_iTRAQ_38r.mgf
gi32189394	tIAMDGTEGLVR		1	1	CID	N-Term(iTRAQ4plex)	68.57			1.83543e-05	1	1	42		99115	Unique	Used	0.429914	1.54794	1.51761	1948.61	837.732	2957.22	3016.33	2	703.889	1406.77	19.8528	12.1667	111	111	MS2	9/102	High		TBM_iTRAQ_38r_1.mgf
gi4501885;gi4501887	dLYANTVLSGGTTMYPGIADR		2	2	CID	N-Term(iTRAQ4plex)	68.52			2.02401e-05	1	1	42	18	132189	Not Unique	Not Used	0.199229	1.48458	0.741345	357.893	71.3028	265.322	531.322	3	787.078	2359.22	20.1385	23.2	757	757	MS2	19/230	High		TBM_iTRAQ_ExList_33.mgf
gi48762920;gi11321601	aIGVLTSGGDAQGMNAAVR		2	2	CID	N-Term(iTRAQ4plex)	68.34			1.9206e-05	1	1	42	26	138038	Not Unique	Not Used	0.243028	0.604858	1.27565	90.5045	21.9951	115.452	54.7424	2	966.529	1932.05	21.0636	14.0667	223	223	MS2	19/166	High		TBM_iTRAQ_ExList_37.mgf
gi21361322	iNVYYNEATGGNYVPR		1	1	CID	N-Term(iTRAQ4plex)	68.22			2.11076e-05	1	1	42	18	97356	Unique	Used	0.35803	2.01979	2.16269	350.549	125.507	758.129	708.037	2	987.515	1974.02	19.2718	15.0167	280	280	MS2	14/152	High		TBM_iTRAQ_38r.mgf
gi21361322	iNVYYNEATGGNYVPR		1	1	CID	N-Term(iTRAQ4plex)	68.22			2.11076e-05	1	1	42	18	99284	Unique	Used	0.35803	2.01979	2.16269	350.549	125.507	758.129	708.037	2	987.515	1974.02	19.2718	15.0167	280	280	MS2	14/152	High		TBM_iTRAQ_38r_1.mgf
gi4501885;gi4501887	dLYANTVLSGGTTmYPGIADR		2	2	CID	N-Term(iTRAQ4plex), M14(Oxidation)	68.21			2.27947e-05	1	1	42	25	129197	Not Unique	Not Used	0.0704164	1.35731	2.97061	54.2088	3.81718	161.033	73.5782	3	792.407	2375.21	16.207	20.6833	514	514	MS2	14/230	High		TBM_iTRAQ_ExList_31.mgf
gi4885063	gVVPLAGTDGETTTqGLDGLSER		1	1	CID	N-Term(iTRAQ4plex), Q15(Deamidated)	68.07			2.21924e-05	1	1	42	17	84210	Unique	Used	1.31176	1.04295	1.60017	221.709	290.829	354.773	231.232	3	806.755	2418.25	15.928	18.7167	475	475	MS2	20/220	High		TBM_iTRAQ_32.mgf
gi112382250;gi112382252	mLTAQDMSYDEAR		2	2	CID	N-Term(iTRAQ4plex)	67.99			1.16996e-05	1	1	39	25	137942	Not Unique	Not Used	0.477945	0.962779	0.771821	477.297	228.122	368.388	459.532	2	837.902	1674.8	22.574	12.4333	127	127	MS2	10/128	High		TBM_iTRAQ_ExList_37.mgf
gi32189394	aIAELGIYPAVDPLDSTSR		1	1	CID	N-Term(iTRAQ4plex)	67.9			1.95996e-05	1	1	41		130862	Unique	Used	1.93134	2.42895	3.10146	28.0552	54.1841	87.012	68.1446	2	1066.59	2132.17	18.0405	26.2667	878	878	MS2	20/172	High		TBM_iTRAQ_ExList_32.mgf
gi31541941;gi42544159	dISTTLNADEAVAR		2	2	CID	N-Term(iTRAQ4plex)	67.88			2.09365e-05	1	1	42	20	87449	Not Unique	Not Used	1.11164	2.79384	1.98027	106.403	118.281	210.707	297.272	2	810.425	1619.84	3.87919	12.3167	150	150	MS2	13/136	High		TBM_iTRAQ_35.mgf
gi4501885;gi4501887	dLYANTVLSGGTTmYPGIADR		2	2	CID	N-Term(iTRAQ4plex), M14(Oxidation)	67.86			2.47077e-05	1	1	42	25	132072	Not Unique	Not Used	0.821787	1.86934	0.207811	83.7529	68.827	17.4048	156.563	3	792.409	2375.21	18.6931	21.2167	640	640	MS2	20/230	High		TBM_iTRAQ_ExList_33.mgf
gi15991831;gi15991827;gi188497750;gi188497754	tPDGTENGDFLALDLGGTNFR		4	4	CID	N-Term(iTRAQ4plex)	67.83			2.35358e-05	1	1	42	18	130904	Not Unique	Not Used	3.79596	1.88778	0.780059	9.2775	35.217	7.237	17.5139	3	785.4	2354.19	20.1416	26.9833	920	920	MS2	21/222	High		TBM_iTRAQ_ExList_32.mgf
gi4503979;gi196115290	fADLTDAAAR		2	2	CID	N-Term(iTRAQ4plex)	67.81			2.0101e-05	1	1	41	31	95089	Not Unique	Not Used	0.477801	2.84716	2.91408	10164.3	4856.54	29619.7	28939.5	2	597.829	1194.65	23.4576	11.5167	103	103	MS2	9/78	High		TBM_iTRAQ_38.mgf
gi4503979;gi196115290	fADLTDAAAR		2	2	CID	N-Term(iTRAQ4plex)	67.81			2.0101e-05	1	1	41	31	96134	Not Unique	Not Used	0.477801	2.84716	2.91408	10164.3	4856.54	29619.7	28939.5	2	597.829	1194.65	23.4576	11.5167	103	103	MS2	9/78	High		TBM_iTRAQ_38_1.mgf
gi17986283;gi14389309;gi57013276	aVFVDLEPTVIDEVR		3	3	CID	N-Term(iTRAQ4plex)	67.77			1.78556e-05	1	1	41	24	134074	Not Unique	Not Used	0.577167	2.58684	1.32831	221.627	127.916	294.388	573.312	3	616.022	1846.05	24.0716	27.7667	1050	1050	MS2	17/128	High		TBM_iTRAQ_ExList_34.mgf
gi94721261	aPGAEEYAQQDVLk		1	1	CID	N-Term(iTRAQ4plex), K14(iTRAQ4plex)	67.63			2.17024e-05	1	1	42	28	104460	Unique	Used	0.235548		3.35011	1650.85	388.854	5530.53		2	903.999	1806.99	24.2981	10.45	72	72	MS2	19/126	High		TBM_iTRAQ_40.mgf
gi94721261	aPGAEEYAQQDVLk		1	1	CID	N-Term(iTRAQ4plex), K14(iTRAQ4plex)	67.63			2.17024e-05	1	1	42	28	106022	Unique	Used	0.235548		3.35011	1650.85	388.854	5530.53		2	903.999	1806.99	24.2981	10.45	72	72	MS2	19/126	High		TBM_iTRAQ_40_1.mgf
gi237681109;gi237681111;gi22748667;gi21361181;gi4502271	gVGIISEGNETVEDIAAR		5	5	CID	N-Term(iTRAQ4plex)	67.63			2.42912e-05	1	1	42	27	133619	Not Unique	Not Used	0.0331939	3.17954	0.145558	96.2083	3.19353	14.0039	305.898	2	987.534	1974.06	17.6212	20.0167	595	595	MS2	13/170	High		TBM_iTRAQ_ExList_34.mgf
gi24308229	aEGVALTnATGAVESTSQAGDR		1	1	CID	N-Term(iTRAQ4plex), N8(Deamidated)	67.57			2.44191e-05	1	1	42		133297	Unique	Used	1.61746	0.257937	0.164451	36.784	59.4965	6.04915	9.48795	3	750.718	2250.14	18.6049	14.5667	273	273	MS2	11/234	High		TBM_iTRAQ_ExList_34.mgf
gi68509928;gi68509940;gi4505123;gi68509932;gi68509930;gi68509938	dTGILDSIGR		6	6	CID	N-Term(iTRAQ4plex)	67.55			2.25893e-05	1	1	42		88987	Not Unique	Not Used	0.391963	1.23576	1.30846	10980.4	4303.91	14367.5	13569.2	2	595.839	1190.67	18.2598	13.4333	189	189	MS2	9/84	High		TBM_iTRAQ_36.mgf
gi68509928;gi68509940;gi4505123;gi68509932;gi68509930;gi68509938	dTGILDSIGR		6	6	CID	N-Term(iTRAQ4plex)	67.55			2.25893e-05	1	1	42		90477	Not Unique	Not Used	0.391963	1.23576	1.30846	10980.4	4303.91	14367.5	13569.2	2	595.839	1190.67	18.2598	13.4333	189	189	MS2	9/84	High		TBM_iTRAQ_36_1.mgf
gi7019519	iLAGSADSEGVAAPR		1	1	CID	N-Term(iTRAQ4plex)	67.43			2.35927e-05	1	1	42	22	91847	Unique	Used		0.490086	0.634718	1276.47		810.198	625.579	2	779.433	1557.86	14.4901	11.0167	69	69	MS2	11/120	High		TBM_iTRAQ_37.mgf
gi7019519	iLAGSADSEGVAAPR		1	1	CID	N-Term(iTRAQ4plex)	67.43			2.35927e-05	1	1	42	22	93451	Unique	Used		0.490086	0.634718	1276.47		810.198	625.579	2	779.433	1557.86	14.4901	11.0167	69	69	MS2	11/120	High		TBM_iTRAQ_37_1.mgf
gi18765735	aDQLADESLESTR		2	2	CID	N-Term(iTRAQ4plex)	67.41			1.93171e-05	1	1	41	28	88864	Not Unique	Not Used	0.619003	1.3179	1.36423	380.7	235.654	519.361	501.723	2	789.902	1578.8	15.3797	11.0333	66	66	MS2	12/136	High		TBM_iTRAQ_36.mgf
gi18765735	aDQLADESLESTR		2	2	CID	N-Term(iTRAQ4plex)	67.41			1.93171e-05	1	1	41	28	90354	Not Unique	Not Used	0.619003	1.3179	1.36423	380.7	235.654	519.361	501.723	2	789.902	1578.8	15.3797	11.0333	66	66	MS2	12/136	High		TBM_iTRAQ_36_1.mgf
gi31377775;gi4885281	ySTDVSVDEVk		2	2	CID	N-Term(iTRAQ4plex), K11(iTRAQ4plex)	67.3			2.26057e-05	1	1	41		104434	Not Unique	Not Used	0.765192	1.81165	1.70346	1576.33	1206.2	2685.22	2855.76	2	765.418	1529.83	22.6558	10.0333	46	46	MS2	9/94	High		TBM_iTRAQ_40.mgf
gi31377775;gi4885281	ySTDVSVDEVk		2	2	CID	N-Term(iTRAQ4plex), K11(iTRAQ4plex)	67.3			2.26057e-05	1	1	41		105996	Not Unique	Not Used	0.765192	1.81165	1.70346	1576.33	1206.2	2685.22	2855.76	2	765.418	1529.83	22.6558	10.0333	46	46	MS2	9/94	High		TBM_iTRAQ_40_1.mgf
gi9507215;gi17986283;gi46409270;gi14389309;gi57013276;gi156564363;gi17921989	vGINYQPPTVVPGGDLAk		7	7	CID	N-Term(iTRAQ4plex), K18(iTRAQ4plex)	67.09			1.40517e-05	1	1	39		101227	Not Unique	Not Used	0.379956	1.12942	1.256	274.74	104.389	345.074	310.297	2	1057.12	2113.23	19.6909	15.8333	295	295	MS2	14/176	High		TBM_iTRAQ_39.mgf
gi9507215;gi17986283;gi46409270;gi14389309;gi57013276;gi156564363;gi17921989	vGINYQPPTVVPGGDLAk		7	7	CID	N-Term(iTRAQ4plex), K18(iTRAQ4plex)	67.09			1.40517e-05	1	1	39		102955	Not Unique	Not Used	0.379956	1.12942	1.256	274.74	104.389	345.074	310.297	2	1057.12	2113.23	19.6909	15.8333	295	295	MS2	14/176	High		TBM_iTRAQ_39_1.mgf
gi205277465;gi4507521	iLATPPQEDAPSVDIANIR		2	2	CID	N-Term(iTRAQ4plex)	67.09			2.03056e-05	1	1	41	23	132096	Not Unique	Not Used	0.397123	1.35881	1.29049	163.02	64.7391	210.376	221.514	3	722.076	2164.21	18.7897	21.6167	664	664	MS2	10/188	High		TBM_iTRAQ_ExList_33.mgf
gi4507729	iNVYYNEAAGNk		1	1	CID	N-Term(iTRAQ4plex), K12(iTRAQ4plex)	67.04			2.49296e-05	1	1	42	31	110126	Unique	Used	0.63487	1.50871	2.02164	4372.18	2775.77	8838.99	6596.33	2	822.452	1643.9	20.1291	10.1	56	56	MS2	11/108	High		TBM_iTRAQ_42.mgf
gi4507729	iNVYYNEAAGNk		1	1	CID	N-Term(iTRAQ4plex), K12(iTRAQ4plex)	67.04			2.49296e-05	1	1	42	31	111383	Unique	Used	0.63487	1.50871	2.02164	4372.18	2775.77	8838.99	6596.33	2	822.452	1643.9	20.1291	10.1	56	56	MS2	11/108	High		TBM_iTRAQ_42_1.mgf
gi16418379	aIEQSIEQEEGLNR		1	1	CID	N-Term(iTRAQ4plex)	66.99			2.76881e-05	1	1	42		137940	Unique	Used	8.16993	11.7532	8.07207	18.2267	148.911	147.127	214.221	2	880.469	1759.93	20.7103	12.4	125	125	MS2	10/138	High		TBM_iTRAQ_ExList_37.mgf
gi21735625	tAFDEAIAELDTLSEESYk		1	1	CID	N-Term(iTRAQ4plex), K19(iTRAQ4plex)	66.92			2.86664e-05	1	1	42	23	140598	Unique	Used	0.774638	1.19476	1.25143	882.391	683.533	1104.25	1054.24	3	807.426	2420.26	28.2151	34.3833	1083	1083	MS2	20/176	High		TBM_iTRAQ_ExList_38.mgf
gi4505701	vVPLADIITPNQFEAELLSGR		1	1	CID	N-Term(iTRAQ4plex)	66.92			1.54053e-05	1	1	39		88449	Unique	Used	1.75237	2.62756	2.2807	97.1261	170.201	221.516	255.204	3	809.465	2426.38	15.6199	35.0167	1150	1150	MS2	21/206	High		TBM_iTRAQ_35.mgf
gi4501885;gi4501887	dLYANTVLSGGTTMYPGIADR		2	2	CID	N-Term(iTRAQ4plex)	66.88			2.93419e-05	1	1	42		129350	Not Unique	Not Used	6.31421		42.7284	8.66857	54.7352	370.395		3	787.074	2359.21	15.2632	23.2833	667	667	MS2	17/230	High		TBM_iTRAQ_ExList_31.mgf
gi31377548	vVLATDPDADR		1	1	CID	N-Term(iTRAQ4plex)	66.85			2.21925e-05	1	1	41	25	88855	Unique	Used	0.616201	1.27374	1.06971	724.415	446.385	774.916	922.718	2	658.361	1315.72	13.6088	10.8833	57	57	MS2	7/90	High		TBM_iTRAQ_36.mgf
gi31377548	vVLATDPDADR		1	1	CID	N-Term(iTRAQ4plex)	66.85			2.21925e-05	1	1	41	25	90345	Unique	Used	0.616201	1.27374	1.06971	724.415	446.385	774.916	922.718	2	658.361	1315.72	13.6088	10.8833	57	57	MS2	7/90	High		TBM_iTRAQ_36_1.mgf
gi94721261	aGQVFLEELGNHk		1	1	CID	N-Term(iTRAQ4plex), K13(iTRAQ4plex)	66.73			1.94595e-05	1	1	40	24	160063	Unique	Used	1.01764	4.30523	3.3252	418.709	426.095	1392.29	1802.64	3	577.338	1730	29.9399	17.0333	417	417	MS2	10/118	High		TBM_iTRAQ_ExList_48.mgf
gi4504271;gi66912162;gi238624110;gi10800140;gi28173554;gi4504261;gi4504269;gi16306566;gi20336752;gi20336754;gi4504263;gi4504277;gi18105048;gi4504259	aMGIMNSFVNDIFER		14	14	CID	N-Term(iTRAQ4plex)	66.67			2.77494e-05	1	1	42	23	142261	Not Unique	Not Used	0.772502	1.60475	0.791343	129.904	100.351	102.799	208.464	3	629.995	1887.97	25.4086	34.35	1000	1000	MS2	9/144	High		TBM_iTRAQ_ExList_39.mgf
gi19913424	eILQEEEDLAEIVQLVGk		1	1	CID	N-Term(iTRAQ4plex), K18(iTRAQ4plex)	66.52			1.43845e-05	1	1	39		139016	Unique	Used	0.522542	1.04131	0.471283	287.502	150.232	135.495	299.38	3	781.788	2343.35	25.8646	35.1667	1201	1201	MS2	18/184	High		TBM_iTRAQ_ExList_37.mgf
gi6041669;gi270288780	tLPETLDPAEYNISPETR		2	2	CID	N-Term(iTRAQ4plex)	66.5			3.24391e-05	1	1	42	18	84372	Not Unique	Not Used	1.43876	0.0207473	1.84556	93.318	134.262	172.224	1.9361	3	730.712	2190.12	7.17867	21.4833	637	637	MS2	11/180	High		TBM_iTRAQ_32.mgf
gi4507879	vTQSNFAVGYk		1	1	CID	N-Term(iTRAQ4plex), K11(iTRAQ4plex)	66.48			2.42561e-05	1	1	41	23	110127	Unique	Used	1.20027	2.00744	2.25557	569.926	684.067	1285.51	1144.09	2	751.434	1501.86	23.6773	10.1	57	57	MS2	8/100	High		TBM_iTRAQ_42.mgf
gi4507879	vTQSNFAVGYk		1	1	CID	N-Term(iTRAQ4plex), K11(iTRAQ4plex)	66.48			2.42561e-05	1	1	41	23	111384	Unique	Used	1.20027	2.00744	2.25557	569.926	684.067	1285.51	1144.09	2	751.434	1501.86	23.6773	10.1	57	57	MS2	8/100	High		TBM_iTRAQ_42_1.mgf
gi4503971	tFEGVDPQTTSMR		1	1	CID	N-Term(iTRAQ4plex)	66.4			2.38708e-05	1	1	41	30	88899	Unique	Used	0.370624	0.757924	0.434791	1125.58	417.165	489.39	853.1	2	806.905	1612.8	16.7272	11.6	101	101	MS2	8/126	High		TBM_iTRAQ_36.mgf
gi4503971	tFEGVDPQTTSMR		1	1	CID	N-Term(iTRAQ4plex)	66.4			2.38708e-05	1	1	41	30	90389	Unique	Used	0.370624	0.757924	0.434791	1125.58	417.165	489.39	853.1	2	806.905	1612.8	16.7272	11.6	101	101	MS2	8/126	High		TBM_iTRAQ_36_1.mgf
gi4504183	dQQEAALVDmVNDGVEDLR		1	1	CID	N-Term(iTRAQ4plex), M10(Oxidation)	66.28			3.00858e-05	1	1	42	22	130602	Unique	Used	1.719	0.893247	3.0158	9.63833	16.5683	29.0673	8.60942	3	759.711	2277.12	17.9218	21.8333	618	618	MS2	10/210	High		TBM_iTRAQ_ExList_32.mgf
gi68509928;gi68509940;gi4505123;gi68509932;gi68509930;gi68509938	yLATASTMDHAR		6	6	CID	N-Term(iTRAQ4plex)	66.27			2.4903e-05	1	1	41	24	119655	Not Unique	Not Used	1.2486	1.15544	1.41415	266.546	332.81	376.935	307.978	2	740.884	1480.76	18.4955	10.8167	35	35	MS2	9/98	High		TBM_iTRAQ_45.mgf
gi68509928;gi68509940;gi4505123;gi68509932;gi68509930;gi68509938	yLATASTMDHAR		6	6	CID	N-Term(iTRAQ4plex)	66.27			2.4903e-05	1	1	41	24	121435	Not Unique	Not Used	1.2486	1.15544	1.41415	266.546	332.81	376.935	307.978	2	740.884	1480.76	18.4955	10.8167	35	35	MS2	9/98	High		TBM_iTRAQ_45_1.mgf
gi119874213	lDLTGTSGTAVPAR		1	1	CID	N-Term(iTRAQ4plex)	66.23			2.66582e-05	1	1	41	31	137907	Unique	Used	0.65602	2.52548	1.80253	547.974	359.482	987.742	1383.9	2	751.935	1502.86	21.8237	11.8333	92	92	MS2	22/118	High		TBM_iTRAQ_ExList_37.mgf
gi4504183	dQQEAALVDmVNDGVEDLR		1	1	CID	N-Term(iTRAQ4plex), M10(Oxidation)	66.19			2.9189e-05	1	1	41	18	129263	Unique	Used	0.0270986	0.0820594	0.265638	105.701	2.86435	28.0782	8.67375	3	759.707	2277.11	11.9313	21.8	580	580	MS2	19/210	High		TBM_iTRAQ_ExList_31.mgf
gi15991831;gi15991827;gi188497750;gi188497754	qIEETLAHFHLTk		4	4	CID	N-Term(iTRAQ4plex), K13(iTRAQ4plex)	66.09			2.84542e-05	1	1	41		127234	Not Unique	Not Used	0.971981	1.18417	0.353947	267.988	260.48	94.8538	317.345	2	928.022	1855.04	2.97012	22.2333	229	229	MS2	17/138	High		TBM_ITRAQ_45_R4.mgf
gi68509928;gi68509940;gi4505123;gi68509932;gi68509930;gi68509938	dTGILDSIGR		6	6	CID	N-Term(iTRAQ4plex)	65.85			3.03049e-05	1	1	41	30	138001	Not Unique	Not Used	0.514374	1.73958	1.73514	16042.6	8251.87	27836.1	27907.4	2	595.846	1190.69	30.0239	13.45	186	186	MS2	9/84	High		TBM_iTRAQ_ExList_37.mgf
gi17921989	eIIDPVLDR		1	1	CID	N-Term(iTRAQ4plex)	65.77			2.13866e-05	1	1	40		136323	Unique	Used	0.472291	1.45144	1.86581	4052.86	1914.13	7561.85	5882.49	2	607.364	1213.72	24.7754	14.75	268	268	MS2	8/78	High		TBM_iTRAQ_ExList_36.mgf
gi40254478	nDEVSSLDAFLDLIR		1	1	CID	N-Term(iTRAQ4plex)	65.77			3.63374e-05	1	1	42	22	89855	Unique	Used	4.14974	3.82906	2.03844	99.8372	414.298	203.512	382.282	3	617.672	1851	21.8123	34.7667	1057	1057	MS2	16/160	High		TBM_iTRAQ_36.mgf
gi40254478	nDEVSSLDAFLDLIR		1	1	CID	N-Term(iTRAQ4plex)	65.77			3.63374e-05	1	1	42	22	91345	Unique	Used	4.14974	3.82906	2.03844	99.8372	414.298	203.512	382.282	3	617.672	1851	21.8123	34.7667	1057	1057	MS2	16/160	High		TBM_iTRAQ_36_1.mgf
gi62414289	eEAENTLQSFR		1	1	CID	N-Term(iTRAQ4plex)	65.73			2.88952e-05	1	1	41	29	101004	Unique	Used	0.583397	1.99304	2.76968	549.934	320.83	1523.14	1096.04	2	734.38	1467.75	22.7035	10.6833	72	72	MS2	9/108	High		TBM_iTRAQ_39.mgf
gi62414289	eEAENTLQSFR		1	1	CID	N-Term(iTRAQ4plex)	65.73			2.88952e-05	1	1	41	29	102732	Unique	Used	0.583397	1.99304	2.76968	549.934	320.83	1523.14	1096.04	2	734.38	1467.75	22.7035	10.6833	72	72	MS2	9/108	High		TBM_iTRAQ_39_1.mgf
gi16418379	aIEQSIEQEEGLNR		1	1	CID	N-Term(iTRAQ4plex)	65.7			3.71432e-05	1	1	42		139624	Unique	Used	0.237919	1.20021	1.12243	1607.91	382.552	1804.76	1929.83	2	880.469	1759.93	20.2653	12.1333	109	109	MS2	20/138	High		TBM_iTRAQ_ExList_38.mgf
gi11321585	acADATLSQITnNIDPVGR		1	1	CID	N-Term(iTRAQ4plex), C2(Methylthio), N12(Deamidated)	65.44			3.77059e-05	1	1	42		132323	Unique	Used	1.21841	1.88809	1.31933	46.8714	57.1086	61.8389	88.4975	3	717.361	2150.07	15.9881	25.4833	891	891	MS2	18/186	High		TBM_iTRAQ_ExList_33.mgf
gi4504349	vNVDEVGGEALGR		1	1	CID	N-Term(iTRAQ4plex)	65.34			3.4505e-05	1	1	41	27	97153	Unique	Used	0.702754	1.32225	1.40136	10559	7420.37	14796.9	13961.6	2	729.899	1458.79	16.8546	11.5667	77	77	MS2	22/128	High		TBM_iTRAQ_38r.mgf
gi4504349	vNVDEVGGEALGR		1	1	CID	N-Term(iTRAQ4plex)	65.34			3.4505e-05	1	1	41	27	99081	Unique	Used	0.702754	1.32225	1.40136	10559	7420.37	14796.9	13961.6	2	729.899	1458.79	16.8546	11.5667	77	77	MS2	22/128	High		TBM_iTRAQ_38r_1.mgf
gi4503979;gi196115290	fADLTDAAAR		2	2	CID	N-Term(iTRAQ4plex)	65.24			3.50095e-05	1	1	41	30	97147	Not Unique	Not Used	0.566992	2.64435	2.69604	5860.88	3323.07	15801.2	15498.2	2	597.827	1194.65	20.2134	11.4667	71	71	MS2	15/78	High		TBM_iTRAQ_38r.mgf
gi4503979;gi196115290	fADLTDAAAR		2	2	CID	N-Term(iTRAQ4plex)	65.24			3.50095e-05	1	1	41	30	99075	Not Unique	Not Used	0.566992	2.64435	2.69604	5860.88	3323.07	15801.2	15498.2	2	597.827	1194.65	20.2134	11.4667	71	71	MS2	15/78	High		TBM_iTRAQ_38r_1.mgf
gi4503377	iVLEDGTLHVTEGSGR		1	1	CID	N-Term(iTRAQ4plex)	65.21			3.69244e-05	1	1	41		155050	Unique	Used	0.365343	1.46914	1.5506	1623.56	593.156	2517.49	2385.24	3	609.669	1826.99	11.4422	15.1	310	310	MS2	10/140	High		TBM_iTRAQ_ExList_45.mgf
gi4503377	iVLEDGTLHVTEGSGR		1	1	CID	N-Term(iTRAQ4plex)	65.21			3.69244e-05	1	1	41		156856	Unique	Used	0.365343	1.46914	1.5506	1623.56	593.156	2517.49	2385.24	3	609.669	1826.99	11.4422	15.1	310	310	MS2	10/140	High		TBM_iTRAQ_ExList_45_1.mgf
gi239756291;gi10334859	gTGGVDTAATGGVFDISNLDR		2	2	CID	N-Term(iTRAQ4plex)	65.2			4.1177e-05	1	1	42		130624	Not Unique	Not Used	7.06867	3.89415	4.55536	8.72686	61.6873	39.754	33.9837	3	723.044	2167.12	19.4892	22.2	640	640	MS2	15/202	High		TBM_iTRAQ_ExList_32.mgf
gi4506671	iLDSVGIEADDDR		1	1	CID	N-Term(iTRAQ4plex)	65.18			3.57241e-05	1	1	41	28	87606	Unique	Used	0.506138	1.37906	1.14486	222.523	112.628	254.757	306.873	2	781.405	1561.8	13.3436	15.7167	307	307	MS2	8/114	High		TBM_iTRAQ_35.mgf
gi4759182;gi259906442	sIEQSIEQEEGLNR		2	2	CID	N-Term(iTRAQ4plex)	65.15			4.07221e-05	1	1	42	25	139717	Not Unique	Not Used	0.659841	1.08558	2.4349	240.622	158.772	585.89	261.214	2	888.475	1775.94	30.0456	13.7	202	202	MS2	12/142	High		TBM_iTRAQ_ExList_38.mgf
gi4503377	gSPLVVISQGk		1	1	CID	N-Term(iTRAQ4plex), K11(iTRAQ4plex)	65.13			1.03886e-05	1	1	36		146857	Unique	Used	0.610437	1.28446	1.10262	1657.79	1011.97	1827.92	2129.35	2	686.939	1372.87	22.3108	11.3667	83	83	MS2	8/96	High		TBM_iTRAQ_ExList_42.mgf
gi4503377	gSPLVVISQGk		1	1	CID	N-Term(iTRAQ4plex), K11(iTRAQ4plex)	65.13			1.03886e-05	1	1	36		148492	Unique	Used	0.610437	1.28446	1.10262	1657.79	1011.97	1827.92	2129.35	2	686.939	1372.87	22.3108	11.3667	83	83	MS2	8/96	High		TBM_iTRAQ_ExList_42_1.mgf
gi239756291;gi10334859	gTGGVDTAATGGVFDISNLDR		2	2	CID	N-Term(iTRAQ4plex)	65.1			4.21362e-05	1	1	42	17	130624	Redundant	Not Used	7.06867	3.89415	4.55536	8.72686	61.6873	39.754	33.9837	3	723.044	2167.12	19.4892	22.1333	636	636	MS2	9/202	High		TBM_iTRAQ_ExList_32.mgf
gi16418379	aIEQSIEQEEGLNR		1	1	CID	N-Term(iTRAQ4plex)	65.05			4.34056e-05	1	1	42	33	141327	Unique	Used		0.455712	0.0497882	1081.77		53.8593	492.976	2	880.47	1759.93	21.6351	11.5833	66	66	MS2	11/138	High		TBM_iTRAQ_ExList_39.mgf
gi21536286	gTGGVDTAAVGGVFDVSNADR		1	1	CID	N-Term(iTRAQ4plex)	65.03			4.42341e-05	1	1	42	19	130398	Unique	Used		0.113605	0.0384421	206.307		7.93089	23.4375	3	703.695	2109.07	17.6767	18.3333	414	414	MS2	20/202	High		TBM_iTRAQ_ExList_32.mgf
gi4501885;gi4501887	dLYANTVLSGGTTmYPGIADR		2	2	CID	N-Term(iTRAQ4plex), M14(Oxidation)	64.91			4.85727e-05	1	1	42	19	130537	Not Unique	Not Used	2.12458	5.18941	5.34951	9.54875	20.2871	51.0811	49.5524	3	792.408	2375.21	17.6717	20.7167	553	553	MS2	19/230	High		TBM_iTRAQ_ExList_32.mgf
gi21735625	tAFDEAIAELDTLSEESYk		1	1	CID	N-Term(iTRAQ4plex), K19(iTRAQ4plex)	64.84			4.64255e-05	1	1	42		139011	Unique	Used	0.509949	0.99128	0.875004	197.28	100.603	172.621	195.56	3	807.424	2420.26	25.5295	35.0667	1196	1196	MS2	16/176	High		TBM_iTRAQ_ExList_37.mgf
gi193794814	gVVPLAGTnGETTTqGLDGLSER		1	1	CID	N-Term(iTRAQ4plex), N9(Deamidated), Q15(Deamidated)	64.81			4.70116e-05	1	1	42		84213	Unique	Used	0.849975	1.23019	0.92876	331.191	281.504	307.597	407.428	3	806.755	2418.25	15.9296	18.7667	478	478	MS2	23/232	High		TBM_iTRAQ_32.mgf
gi194595509;gi154759259	eNLLEEQGSIALR		2	2	CID	N-Term(iTRAQ4plex)	64.58			4.34725e-05	1	1	42	30	97361	Not Unique	Not Used	0.716672	1.31569	0.739734	322.275	230.965	238.397	424.013	2	808.455	1615.9	16.2105	15.1167	285	285	MS2	8/134	High		TBM_iTRAQ_38r.mgf
gi194595509;gi154759259	eNLLEEQGSIALR		2	2	CID	N-Term(iTRAQ4plex)	64.58			4.34725e-05	1	1	42	30	99289	Not Unique	Not Used	0.716672	1.31569	0.739734	322.275	230.965	238.397	424.013	2	808.455	1615.9	16.2105	15.1167	285	285	MS2	8/134	High		TBM_iTRAQ_38r_1.mgf
gi21536286	gTGGVDTAAVGGVFDVSNADR		1	1	CID	N-Term(iTRAQ4plex)	64.44			5.05987e-05	1	1	42	25	131914	Unique	Used	0.770268	2.02915	0.724612	39.6528	30.5433	28.7329	80.4616	2	1055.04	2109.07	16.7473	18.55	482	482	MS2	23/202	High		TBM_iTRAQ_ExList_33.mgf
gi194248072;gi24234686;gi124256496;gi13676857;gi5729877;gi34419635	tTPSYVAFTDTER		6	6	CID	N-Term(iTRAQ4plex)	64.38			4.4117e-05	1	1	41	23	97182	Not Unique	Not Used	0.800054	1.72364	1.95189	1560.32	1248.34	3045.57	2689.42	2	816.422	1631.84	20.246	12.0667	106	106	MS2	9/118	High		TBM_iTRAQ_38r.mgf
gi194248072;gi24234686;gi124256496;gi13676857;gi5729877;gi34419635	tTPSYVAFTDTER		6	6	CID	N-Term(iTRAQ4plex)	64.38			4.4117e-05	1	1	41	23	99110	Not Unique	Not Used	0.800054	1.72364	1.95189	1560.32	1248.34	3045.57	2689.42	2	816.422	1631.84	20.246	12.0667	106	106	MS2	9/118	High		TBM_iTRAQ_38r_1.mgf
gi112382250;gi112382252	fESLEPEMNNQASR		2	2	CID	N-Term(iTRAQ4plex)	64.34			3.56717e-05	1	1	40	25	137956	Not Unique	Not Used	0.735139	2.58128	1.73163	262.805	193.198	455.083	678.374	2	898.443	1795.88	20.8972	12.6833	141	141	MS2	10/136	High		TBM_iTRAQ_ExList_37.mgf
gi21536286	gTGGVDTAAVGGVFDVSNADR		1	1	CID	N-Term(iTRAQ4plex)	64.17			5.50502e-05	1	1	42	19	132014	Unique	Used	3.18957	6.83397	9.47177	9.3355	29.7762	88.4237	63.7985	3	703.697	2109.08	20.6028	20.2333	582	582	MS2	17/202	High		TBM_iTRAQ_ExList_33.mgf
gi21536286	lAVEALSSLDGDLAGR		1	1	CID	N-Term(iTRAQ4plex)	64.03			4.40241e-05	1	1	41	17	83294	Unique	Used	17.5747	31.9259	21.0375	7.311	128.489	153.805	233.41	3	577.665	1730.98	22.5148	23.6167	581	581	MS2	14/136	High		TBM_iTRAQ_31.mgf
gi94721261	aPGAEEYAQQDVLk		1	1	CID	N-Term(iTRAQ4plex), K14(iTRAQ4plex)	63.96			5.05252e-05	1	1	42	28	104463	Unique	Used	1.02602	2.33434	2.20783	835.811	857.556	1845.32	1951.07	2	903.999	1806.99	24.2981	10.5	75	75	MS2	10/126	High		TBM_iTRAQ_40.mgf
gi94721261	aPGAEEYAQQDVLk		1	1	CID	N-Term(iTRAQ4plex), K14(iTRAQ4plex)	63.96			5.05252e-05	1	1	42	28	106025	Unique	Used	1.02602	2.33434	2.20783	835.811	857.556	1845.32	1951.07	2	903.999	1806.99	24.2981	10.5	75	75	MS2	10/126	High		TBM_iTRAQ_40_1.mgf
gi209693439	tVEEAENIAVTSGVVR		1	1	CID	N-Term(iTRAQ4plex)	63.74			5.33196e-05	1	1	42	23	87651	Unique	Used	20.915	0.555382		16.5684	346.527		9.20177	3	606.672	1818	15.9608	16.5667	352	352	MS2	16/160	High		TBM_iTRAQ_35.mgf
gi7669492	lVINGNPITIFQER		1	1	CID	N-Term(iTRAQ4plex)	63.7			3.16095e-05	1	1	39	28	97697	Unique	Used		0.416957	0.01	342.968		3.01515	143.003	2	879.522	1758.04	19.2308	25.35	621	621	MS2	10/132	High		TBM_iTRAQ_38r.mgf
gi7669492	lVINGNPITIFQER		1	1	CID	N-Term(iTRAQ4plex)	63.7			3.16095e-05	1	1	39	28	99625	Unique	Used		0.416957	0.01	342.968		3.01515	143.003	2	879.522	1758.04	19.2308	25.35	621	621	MS2	10/132	High		TBM_iTRAQ_38r_1.mgf
gi4505621	lYTLVLTDPDAPSR		1	1	CID	N-Term(iTRAQ4plex)	63.58			5.02995e-05	1	1	41	26	133753	Unique	Used	0.509227	0.729009	0.710718	846.092	430.853	601.333	616.809	2	852.986	1704.96	20.7375	22.3167	729	729	MS2	17/124	High		TBM_iTRAQ_ExList_34.mgf
gi32490572	fYPPDPAQLSEDITR		1	1	CID	N-Term(iTRAQ4plex)	63.56			6.25147e-05	1	1	42	25	132268	Unique	Used	0.930601		3.41133	577.539	537.458	1970.17		3	631.668	1892.99	19.7113	24.5667	836	836	MS2	10/144	High		TBM_iTRAQ_ExList_33.mgf
gi24234686;gi5729877	tVTNAVVTVPAYFNDSQR		2	2	CID	N-Term(iTRAQ4plex)	63.56			5.90564e-05	1	1	42	27	136585	Not Unique	Not Used	0.738445		1.5656	153.712	113.508	240.651		2	1063.58	2126.15	22.0981	19.1833	530	530	MS2	9/194	High		TBM_iTRAQ_ExList_36.mgf
gi4501885;gi4501887	dLYANTVLSGGTTMYPGIADR		2	2	CID	N-Term(iTRAQ4plex)	63.55			6.27251e-05	1	1	42	18	84443	Not Unique	Not Used	0.8386	6.42116	2.02062	56.8902	47.7081	114.953	365.301	3	787.069	2359.19	8.20156	22.8333	708	708	MS2	10/230	High		TBM_iTRAQ_32.mgf
gi4501885;gi4501887	dLYANTVLSGGTTMYPGIADR		2	2	CID	N-Term(iTRAQ4plex)	63.51			6.41522e-05	1	1	42		132181	Not Unique	Not Used	7.4529	3.51164	12.8994	8.631	64.326	111.334	30.309	3	787.078	2359.22	20.1385	23.0833	749	749	MS2	10/230	High		TBM_iTRAQ_ExList_33.mgf
gi194595509;gi154759259	aLInADELASDVAGAEALLDR		2	2	CID	N-Term(iTRAQ4plex), N4(Deamidated)	63.37			5.81764e-05	1	1	42	21	86916	Not Unique	Not Used	2.53561	0.173664	0.0292955	54.179	137.377	1.5872	9.40895	3	758.083	2272.23	24.4076	34.0833	941	941	MS2	14/222	High		TBM_iTRAQ_34.mgf
gi32455264;gi32189392	qITVNDLPVGR		2	2	CID	N-Term(iTRAQ4plex)	63.22			3.95676e-05	1	1	40	30	97208	Not Unique	Not Used	0.456786	0.98963	1.3215	8249.49	3768.25	10901.7	8163.94	2	678.405	1355.8	20.0103	12.5167	132	132	MS2	9/106	High		TBM_iTRAQ_38r.mgf
gi32455264;gi32189392	qITVNDLPVGR		2	2	CID	N-Term(iTRAQ4plex)	63.22			3.95676e-05	1	1	40	30	99136	Not Unique	Not Used	0.456786	0.98963	1.3215	8249.49	3768.25	10901.7	8163.94	2	678.405	1355.8	20.0103	12.5167	132	132	MS2	9/106	High		TBM_iTRAQ_38r_1.mgf
gi21536286	gTGGVDTAAVGGVFDVSNADR		1	1	CID	N-Term(iTRAQ4plex)	63.18			6.76301e-05	1	1	42	25	133525	Unique	Used	0.441928	2.35801	1.72898	17.8625	7.89394	30.8839	42.1199	2	1055.04	2109.07	18.0013	18.4333	501	501	MS2	22/202	High		TBM_iTRAQ_ExList_34.mgf
gi4502011	gQLVPLETVLDMLR		1	1	CID	N-Term(iTRAQ4plex)	63.15			3.14228e-05	1	1	39	21	137509	Unique	Used	6.02784	9.19343	2.43864	19.6847	118.657	48.004	180.97	3	576.683	1728.03	28.0739	39.0833	1454	1454	MS2	10/136	High		TBM_iTRAQ_ExList_36.mgf
gi56549117;gi59853099	tSGNQDEILVIR		2	2	CID	N-Term(iTRAQ4plex)	63.07			5.58766e-05	1	1	41	29	139657	Not Unique	Not Used	0.624877	2.09091	1.7651	785.205	490.656	1385.96	1641.79	2	744.928	1488.85	22.9544	12.6833	142	142	MS2	10/116	High		TBM_iTRAQ_ExList_38.mgf
gi194595509;gi154759259	dVTGAEALLER		2	2	CID	N-Term(iTRAQ4plex)	63.06			5.77108e-05	1	1	41		91939	Not Unique	Not Used	0.598544	1.19102	1.62213	966.085	578.244	1567.12	1150.63	2	659.373	1317.74	19.8219	13.5667	161	161	MS2	14/98	High		TBM_iTRAQ_37.mgf
gi194595509;gi154759259	dVTGAEALLER		2	2	CID	N-Term(iTRAQ4plex)	63.06			5.77108e-05	1	1	41		93543	Not Unique	Not Used	0.598544	1.19102	1.62213	966.085	578.244	1567.12	1150.63	2	659.373	1317.74	19.8219	13.5667	161	161	MS2	14/98	High		TBM_iTRAQ_37_1.mgf
gi6912328;gi197313763	dENATLDGGDVLFTGR		2	2	CID	N-Term(iTRAQ4plex)	63			6.09694e-05	1	1	41	18	129081	Not Unique	Not Used	3.48446	0.035172	9.15678	21.662	75.4804	198.354	0.761897	3	608.645	1823.92	16.32	18.6	398	398	MS2	22/172	High		TBM_iTRAQ_ExList_31.mgf
gi4503979;gi196115290	fADLTDAAAR		2	2	CID	N-Term(iTRAQ4plex)	62.91			5.98668e-05	1	1	41	29	97151	Not Unique	Not Used	0.464623	3.08875	3.21115	8818.29	4097.18	28316.9	27237.5	2	597.827	1194.65	20.2134	11.55	75	75	MS2	16/78	High		TBM_iTRAQ_38r.mgf
gi4503979;gi196115290	fADLTDAAAR		2	2	CID	N-Term(iTRAQ4plex)	62.91			5.98668e-05	1	1	41	29	99079	Not Unique	Not Used	0.464623	3.08875	3.21115	8818.29	4097.18	28316.9	27237.5	2	597.827	1194.65	20.2134	11.55	75	75	MS2	16/78	High		TBM_iTRAQ_38r_1.mgf
gi21361091	nEAIQAAHDAVAQEGQcR		1	1	CID	N-Term(iTRAQ4plex), C17(Methylthio)	62.85			4.19709e-05	1	1	40		154913	Unique	Used	0.793815	0.370376	0.441961	93.0447	73.8603	41.1222	34.4615	2	1050.99	2100.98	5.51271	12.8	173	173	MS2	15/194	High		TBM_iTRAQ_ExList_45.mgf
gi21361091	nEAIQAAHDAVAQEGQcR		1	1	CID	N-Term(iTRAQ4plex), C17(Methylthio)	62.85			4.19709e-05	1	1	40		156719	Unique	Used	0.793815	0.370376	0.441961	93.0447	73.8603	41.1222	34.4615	2	1050.99	2100.98	5.51271	12.8	173	173	MS2	15/194	High		TBM_iTRAQ_ExList_45_1.mgf
gi237681109;gi237681111;gi22748667;gi21361181;gi4502271	gVGIISEGNETVEDIAAR		5	5	CID	N-Term(iTRAQ4plex)	62.84			7.18374e-05	1	1	42	18	135173	Not Unique	Not Used		0.60223	1.2595	255.481		321.778	153.858	2	987.537	1974.07	20.7748	19.4	552	552	MS2	12/170	High		TBM_iTRAQ_ExList_35.mgf
gi4501885;gi4501887	dLYANTVLSGGTTMYPGIADR		2	2	CID	N-Term(iTRAQ4plex)	62.84			7.48534e-05	1	1	42	25	132312	Not Unique	Not Used	2.50545	14.4509	7.16598	13.6075	34.0928	97.5111	196.641	3	787.078	2359.22	20.1385	25.2833	880	880	MS2	11/230	High		TBM_iTRAQ_ExList_33.mgf
gi237858675	gPEPESVIGYSGEDLPSAPR		1	1	CID	N-Term(iTRAQ4plex)	62.77			7.39559e-05	1	1	42		87668	Unique	Used	0.269912	0.865607	0.526703	227.547	61.4176	119.849	196.966	3	734.376	2201.11	13.5179	16.9333	369	369	MS2	19/180	High		TBM_iTRAQ_35.mgf
gi6005942	qTNPSAMEVEEDDPVPEIR		1	1	CID	N-Term(iTRAQ4plex)	62.67			6.31331e-05	1	1	41		87634	Unique	Used	2.42934	14.2681	23.0819	9.39429	22.8219	216.838	134.039	3	767.377	2300.12	14.5519	16.25	335	335	MS2	18/210	High		TBM_iTRAQ_35.mgf
gi237681109;gi237681111;gi22748667;gi21361181;gi4502271	gVGIISEGNETVEDIAAR		5	5	CID	N-Term(iTRAQ4plex)	62.54			7.67802e-05	1	1	42	23	132021	Not Unique	Not Used	0.46932	0.697055	0.228237	187.741	88.1106	42.8495	130.866	3	658.694	1974.07	21.3091	20.35	589	589	MS2	15/170	High		TBM_iTRAQ_ExList_33.mgf
gi31542947	lVQDVANNTNEEAGDGTTTATVLAR		1	1	CID	N-Term(iTRAQ4plex)	62.17			8.27892e-05	1	1	42	17	82951	Unique	Used	0.19329	1.48144	0.185532	38.175	7.37886	7.08269	56.5539	3	902.138	2704.4	18.1557	15.9833	238	238	MS2	21/270	High		TBM_iTRAQ_31.mgf
gi21536286	lGFSEVELVQMVVDGVk		1	1	CID	N-Term(iTRAQ4plex), K17(iTRAQ4plex)	62.14			4.48126e-05	1	1	39	28	105794	Unique	Used	0.43432	0.393994	0.892578	297.567	129.239	265.601	117.239	3	713.083	2137.23	24.0151	44.3167	1406	1406	MS2	13/162	High		TBM_iTRAQ_40.mgf
gi21536286	lGFSEVELVQMVVDGVk		1	1	CID	N-Term(iTRAQ4plex), K17(iTRAQ4plex)	62.14			4.48126e-05	1	1	39	28	107356	Unique	Used	0.43432	0.393994	0.892578	297.567	129.239	265.601	117.239	3	713.083	2137.23	24.0151	44.3167	1406	1406	MS2	13/162	High		TBM_iTRAQ_40_1.mgf
gi4504183	dQQEAALVDMVNDGVEDLR		1	1	CID	N-Term(iTRAQ4plex)	62.05			8.19276e-05	1	1	42	21	130962	Unique	Used	0.848291	0.853048	3.59643	9.8	8.31325	35.245	8.35988	3	754.38	2261.12	17.9727	27.95	978	978	MS2	10/210	High		TBM_iTRAQ_ExList_32.mgf
gi4758012	vGEQAQVVIIDMNDPSNPIR		1	1	CID	N-Term(iTRAQ4plex)	62.04			8.99311e-05	1	1	42	26	84432	Unique	Used	0.0631434	0.115886	0.412807	73.925	4.66788	30.5168	8.56687	3	780.413	2339.23	4.75745	22.6167	697	697	MS2	21/210	High		TBM_iTRAQ_32.mgf
gi209915561;gi56549117;gi42544243;gi59853099	lEIEAETDR		4	4	CID	N-Term(iTRAQ4plex)	62.02			7.93866e-05	1	1	42		95038	Not Unique	Not Used	0.276248	1.44178	1.31995	3009.55	831.382	3972.46	4339.11	2	610.33	1219.65	20.0135	10.65	52	52	MS2	8/76	High		TBM_iTRAQ_38.mgf
gi209915561;gi56549117;gi42544243;gi59853099	lEIEAETDR		4	4	CID	N-Term(iTRAQ4plex)	62.02			7.93866e-05	1	1	42		96083	Not Unique	Not Used	0.276248	1.44178	1.31995	3009.55	831.382	3972.46	4339.11	2	610.33	1219.65	20.0135	10.65	52	52	MS2	8/76	High		TBM_iTRAQ_38_1.mgf
gi40254478	nDEVSSLDAFLDLIR		1	1	CID	N-Term(iTRAQ4plex)	61.99			8.46799e-05	1	1	42	29	137325	Unique	Used	0.826965	2.21732	4.1411	39.6425	32.783	164.163	87.9001	3	617.675	1851.01	26.1647	35.9667	1270	1270	MS2	15/160	High		TBM_iTRAQ_ExList_36.mgf
gi5902018	lSLESEGAGEGAAASPELSALEEAFR		1	1	CID	N-Term(iTRAQ4plex)	61.93			9.1693e-05	1	1	42	20	86656	Unique	Used	0.62172	2.77599	10.9831	9.8	6.09286	107.634	27.2047	3	912.466	2735.38	12.4374	29.7	681	681	MS2	23/242	High		TBM_iTRAQ_34.mgf
gi5803011	yITGDQLGALYQDFVR		1	1	CID	N-Term(iTRAQ4plex)	61.88			8.2409e-05	1	1	42	17	137004	Unique	Used	0.63354		1.33843	205.993	130.504	275.706		3	668.367	2003.09	25.5249	30.5167	949	949	MS2	17/160	High		TBM_iTRAQ_ExList_36.mgf
gi33286422;gi33286418	dPVQEAWAEDVDLR		2	2	CID	N-Term(iTRAQ4plex)	61.86			6.83884e-05	1	1	41	21	84394	Not Unique	Not Used	0.480245	0.155825	1.58371	203.398	97.6807	322.123	31.6944	3	596.299	1786.88	6.08207	21.9333	659	659	MS2	9/146	High		TBM_iTRAQ_32.mgf
gi112382250;gi112382252	sQNIVTDSSSLSAEAIR		2	2	CID	N-Term(iTRAQ4plex)	61.82			8.89153e-05	1	1	42	19	138019	Not Unique	Not Used	27.8199	29.8634	39.097	6.31271	175.619	246.808	188.519	2	961.523	1922.04	22.6808	13.75	204	204	MS2	12/184	High		TBM_iTRAQ_ExList_37.mgf
gi21536286	lAVEALSSLDGDLAGR		1	1	CID	N-Term(iTRAQ4plex)	61.79			7.83733e-05	1	1	41	23	130715	Unique	Used	0.335861	1.22388	0.708341	111.569	37.4716	79.0287	136.547	2	865.988	1730.97	16.5813	23.7667	731	731	MS2	12/136	High		TBM_iTRAQ_ExList_32.mgf
gi32189394	aIAELGIYPAVDPLDSTSR		1	1	CID	N-Term(iTRAQ4plex)	61.74			7.38883e-05	1	1	41	18	83402	Unique	Used	0.389928	0.693457	1.42426	43.8164	17.0852	62.4057	30.3848	3	711.401	2132.19	25.1046	25.7833	689	689	MS2	17/172	High		TBM_iTRAQ_31.mgf
gi4501885;gi4501887	dLYANTVLSGGTTMYPGIADR		2	2	CID	N-Term(iTRAQ4plex)	61.59			9.93332e-05	1	1	42		133805	Not Unique	Not Used	0.681488	3.81344	8.92143	9.8	6.67858	87.43	37.3717	2	1180.11	2359.21	16.114	23.1833	781	781	MS2	11/230	High		TBM_iTRAQ_ExList_34.mgf
gi73760415;gi4507297	dIMEDTIEDk		2	2	CID	N-Term(iTRAQ4plex), K10(iTRAQ4plex)	61.55			7.9607e-05	1	1	41		142923	Not Unique	Not Used	0.816555	1.91072	2.2822	1338.7	1093.12	3055.18	2557.89	2	748.89	1496.77	22.3449	11.45	86	86	MS2	16/88	High		TBM_iTRAQ_ExList_40.mgf
gi193794814	qLLLTADDR		1	1	CID	N-Term(iTRAQ4plex)	61.44			6.9303e-05	1	1	40	29	139585	Unique	Used	0.523474	0.950756	0.89734	15690.8	8213.75	14080	14918.2	2	594.853	1188.7	24.2905	11.4667	70	70	MS2	8/86	High		TBM_iTRAQ_ExList_38.mgf
gi4502549;gi260656025	dGnGYISAAELR		2	2	CID	N-Term(iTRAQ4plex), N3(Deamidated)	61.41			8.43472e-05	1	1	41		131603	Not Unique	Not Used	0.735392	0.947396	0.963253	1448.74	1065.39	1395.5	1372.53	3	470.914	1410.73	20.8715	13.1167	171	171	MS2	15/124	High		TBM_iTRAQ_ExList_33.mgf
gi4505505;gi59939900	dQSGEYEcSALNDVAAPDVR		2	2	CID	N-Term(iTRAQ4plex), C8(Methylthio)	61.38			4.97437e-05	1	1	39	17	129206	Not Unique	Not Used	0.560655	3.1776	1.02899	45.4833	25.5004	46.802	144.528	3	777.023	2329.05	14.6348	20.8333	523	523	MS2	11/222	High		TBM_iTRAQ_ExList_31.mgf
gi5803011	yITGDQLGALYQDFVR		1	1	CID	N-Term(iTRAQ4plex)	61.22			9.77089e-05	1	1	42	17	135531	Unique	Used	1.73571	0.834063	1.62606	77.1443	133.9	125.442	64.3432	3	668.364	2003.08	21.4115	30.85	910	910	MS2	16/160	High		TBM_iTRAQ_ExList_35.mgf
gi4503979;gi196115290	lADVYQAELR		2	2	CID	N-Term(iTRAQ4plex)	61.12			9.77055e-05	1	1	42		97250	Not Unique	Not Used	0.612587	2.25066	1.96111	2297.77	1407.58	4506.17	5171.49	2	661.379	1321.75	20.9025	13.2333	174	174	MS2	15/90	High		TBM_iTRAQ_38r.mgf
gi4503979;gi196115290	lADVYQAELR		2	2	CID	N-Term(iTRAQ4plex)	61.12			9.77055e-05	1	1	42		99178	Not Unique	Not Used	0.612587	2.25066	1.96111	2297.77	1407.58	4506.17	5171.49	2	661.379	1321.75	20.9025	13.2333	174	174	MS2	15/90	High		TBM_iTRAQ_38r_1.mgf
gi11321585	acADATLSQITNNIDPVGR		1	1	CID	N-Term(iTRAQ4plex), C2(Methylthio)	61.08			0.000107461	1	1	42		132289	Unique	Used	4.44373	6.30673	13.5615	13.7273	61.0006	186.163	86.5746	3	717.035	2149.09	19.0446	24.9167	857	857	MS2	16/186	High		TBM_iTRAQ_ExList_33.mgf
gi114155140;gi114155148;gi24119203;gi114155144;gi114155146	lVIIEGDLER		5	5	CID	N-Term(iTRAQ4plex)	61.06			4.66141e-05	1	1	38	24	138289	Not Unique	Not Used	0.354824	0.952217	1.84058	505.799	179.47	930.965	481.631	2	650.899	1300.79	23.7275	18.35	474	474	MS2	7/80	High		TBM_iTRAQ_ExList_37.mgf
gi4502549;gi260656025	dGNGYISAAELR		2	2	CID	N-Term(iTRAQ4plex)	61.06			9.53042e-05	1	1	41		101021	Not Unique	Not Used	0.580375	0.953789	0.907098	2396.37	1390.79	2173.74	2285.63	2	705.378	1409.75	25.1003	10.9833	89	89	MS2	17/124	High		TBM_iTRAQ_39.mgf
gi4502549;gi260656025	dGNGYISAAELR		2	2	CID	N-Term(iTRAQ4plex)	61.06			9.53042e-05	1	1	41		102749	Not Unique	Not Used	0.580375	0.953789	0.907098	2396.37	1390.79	2173.74	2285.63	2	705.378	1409.75	25.1003	10.9833	89	89	MS2	17/124	High		TBM_iTRAQ_39_1.mgf
gi4501885;gi4501887	dLYANTVLSGGTTMYPGIADR		2	2	CID	N-Term(iTRAQ4plex)	61.03			0.00011328	1	1	42		130802	Not Unique	Not Used	0.0726978	2.81023	0.118613	70.4578	5.12212	8.35718	198.002	3	787.076	2359.21	17.498	25.25	818	818	MS2	17/230	High		TBM_iTRAQ_ExList_32.mgf
gi32189394	aIAELGIYPAVDPLDSTSR		1	1	CID	N-Term(iTRAQ4plex)	61.02			0.00010599	1	1	42	17	84569	Unique	Used	0.839109	1.39165	1.40652	183.578	154.042	258.207	255.476	3	711.388	2132.15	6.85587	25.75	834	834	MS2	16/172	High		TBM_iTRAQ_32.mgf
gi9507215;gi14389309;gi57013276;gi17921989	lISQIVSSITASLR		4	4	CID	N-Term(iTRAQ4plex)	61.01			2.83715e-05	1	1	36	18	98273	Not Unique	Not Used	0.852442	1.40224	1.68988	171.322	146.043	289.515	240.235	3	544.679	1632.02	26.1347	35.2167	1197	1197	MS2	11/142	High		TBM_iTRAQ_38r.mgf
gi9507215;gi14389309;gi57013276;gi17921989	lISQIVSSITASLR		4	4	CID	N-Term(iTRAQ4plex)	61.01			2.83715e-05	1	1	36	18	100201	Not Unique	Not Used	0.852442	1.40224	1.68988	171.322	146.043	289.515	240.235	3	544.679	1632.02	26.1347	35.2167	1197	1197	MS2	11/142	High		TBM_iTRAQ_38r_1.mgf
gi9507215;gi14389309;gi57013276;gi17921989	lISQIVSSITASLR		4	4	CID	N-Term(iTRAQ4plex)	61			2.95093e-05	1	1	36		98136	Not Unique	Not Used	0.554949	0.851864	0.994813	735.552	408.194	731.736	626.591	2	816.513	1632.02	22.8184	32.9167	1060	1060	MS2	10/142	High		TBM_iTRAQ_38r.mgf
gi9507215;gi14389309;gi57013276;gi17921989	lISQIVSSITASLR		4	4	CID	N-Term(iTRAQ4plex)	61			2.95093e-05	1	1	36		100064	Not Unique	Not Used	0.554949	0.851864	0.994813	735.552	408.194	731.736	626.591	2	816.513	1632.02	22.8184	32.9167	1060	1060	MS2	10/142	High		TBM_iTRAQ_38r_1.mgf
gi6005942	eVDIGIPDATGR		1	1	CID	N-Term(iTRAQ4plex)	60.97			9.10211e-05	1	1	41		134851	Unique	Used	0.290208	0.672751	1.44293	524.245	152.14	756.449	352.686	2	693.886	1386.76	21.2223	13.95	230	230	MS2	7/106	High		TBM_iTRAQ_ExList_35.mgf
gi15991831;gi15991827;gi188497750;gi188497754	sANLVAATLGAILNR		4	4	CID	N-Term(iTRAQ4plex)	60.97			3.90319e-05	1	1	37	29	95978	Not Unique	Not Used	0.454308	0.829449	0.891882	1030.2	468.028	918.817	854.498	2	814.502	1628	22.0355	33.2667	992	992	MS2	10/150	High		TBM_iTRAQ_38.mgf
gi15991831;gi15991827;gi188497750;gi188497754	sANLVAATLGAILNR		4	4	CID	N-Term(iTRAQ4plex)	60.97			3.90319e-05	1	1	37	29	97023	Not Unique	Not Used	0.454308	0.829449	0.891882	1030.2	468.028	918.817	854.498	2	814.502	1628	22.0355	33.2667	992	992	MS2	10/150	High		TBM_iTRAQ_38_1.mgf
gi21735621	aNTFVAELk		1	1	CID	N-Term(iTRAQ4plex), K9(iTRAQ4plex)	60.92			5.70413e-05	1	1	39	27	146893	Unique	Used	0.523557	1.12486	1.04267	3389.73	1774.72	3534.38	3812.96	2	640.895	1280.78	28.9277	11.9833	119	119	MS2	8/86	High		TBM_iTRAQ_ExList_42.mgf
gi21735621	aNTFVAELk		1	1	CID	N-Term(iTRAQ4plex), K9(iTRAQ4plex)	60.92			5.70413e-05	1	1	39	27	148528	Unique	Used	0.523557	1.12486	1.04267	3389.73	1774.72	3534.38	3812.96	2	640.895	1280.78	28.9277	11.9833	119	119	MS2	8/86	High		TBM_iTRAQ_ExList_42_1.mgf
gi94721261	aGQVFLEELGNHk		1	1	CID	N-Term(iTRAQ4plex), K13(iTRAQ4plex)	60.85			7.53585e-05	1	1	40	26	160058	Unique	Used	0.656934	2.67478	3.06985	583.259	383.163	1790.52	1560.09	3	577.338	1730	29.9399	16.9333	412	412	MS2	9/118	High		TBM_iTRAQ_ExList_48.mgf
gi32189394	aIAELGIYPAVDPLDSTSR		1	1	CID	N-Term(iTRAQ4plex)	60.85			9.52568e-05	1	1	41	24	130861	Unique	Used	0.922242	2.06093	1.38917	328.93	303.353	456.939	677.9	3	711.399	2132.18	21.7554	26.2167	877	877	MS2	17/172	High		TBM_iTRAQ_ExList_32.mgf
gi46593007	lcTSATESEVAR		1	1	CID	N-Term(iTRAQ4plex), C2(Methylthio)	60.78			7.38673e-05	1	1	40	24	95070	Unique	Used	0.639114	1.65595	1.40356	1357.95	867.887	1905.97	2248.7	2	728.862	1456.72	18.7511	11.1833	84	84	MS2	14/100	High		TBM_iTRAQ_38.mgf
gi46593007	lcTSATESEVAR		1	1	CID	N-Term(iTRAQ4plex), C2(Methylthio)	60.78			7.38673e-05	1	1	40	24	96115	Unique	Used	0.639114	1.65595	1.40356	1357.95	867.887	1905.97	2248.7	2	728.862	1456.72	18.7511	11.1833	84	84	MS2	14/100	High		TBM_iTRAQ_38_1.mgf
gi12667788	tELEDTLDSTAAQQELR		1	1	CID	N-Term(iTRAQ4plex)	60.77			0.000108837	1	1	42	23	85313	Unique	Used	1.88999	3.17856	1.11292	12.7175	24.036	14.1535	40.4234	3	688.686	2064.04	10.4643	17.1167	421	421	MS2	17/164	High		TBM_iTRAQ_33.mgf
gi32189394	iPSAVGYQPTLATDmGTMQER		1	1	CID	N-Term(iTRAQ4plex), M15(Oxidation)	60.74			0.000113977	1	1	42		85288	Unique	Used	0.830884	3.68163	0.719715	10.8417	9.00817	7.80292	39.915	3	809.408	2426.21	12.0707	16.6667	396	396	MS2	19/220	High		TBM_iTRAQ_33.mgf
gi237681109;gi237681111;gi21361181	dMTSEQLDDILk		3	3	CID	N-Term(iTRAQ4plex), K12(iTRAQ4plex)	60.67			0.000120542	1	1	42	30	101229	Not Unique	Not Used	0.907734	0.452392	0.839113	272.299	247.175	228.49	123.186	2	848.462	1695.92	27.0271	15.9	297	297	MS2	10/116	High		TBM_iTRAQ_39.mgf
gi237681109;gi237681111;gi21361181	dMTSEQLDDILk		3	3	CID	N-Term(iTRAQ4plex), K12(iTRAQ4plex)	60.67			0.000120542	1	1	42	30	102957	Not Unique	Not Used	0.907734	0.452392	0.839113	272.299	247.175	228.49	123.186	2	848.462	1695.92	27.0271	15.9	297	297	MS2	10/116	High		TBM_iTRAQ_39_1.mgf
gi63252904	sIDDLEDQLYQQLEQNR		1	1	CID	N-Term(iTRAQ4plex)	60.64			0.000122284	1	1	42	26	132444	Unique	Used	0.680606	0.150034	0.107387	63.5033	43.2208	6.81943	9.52767	3	751.052	2251.14	20.8619	27.5333	1012	1012	MS2	17/172	High		TBM_iTRAQ_ExList_33.mgf
gi4503979;gi196115290	dNLAQDLATVR		2	2	CID	N-Term(iTRAQ4plex)	60.59			0.000107114	1	1	41	24	139735	Not Unique	Not Used	0.697948	2.76278	3.11505	1566.95	1093.65	4881.14	4329.15	2	680.389	1359.77	25.8521	14.0167	220	220	MS2	10/114	High		TBM_iTRAQ_ExList_38.mgf
gi4501885;gi4501887	dLYANTVLSGGTTMYPGIADR		2	2	CID	N-Term(iTRAQ4plex)	60.51			0.000127378	1	1	42		133807	Not Unique	Not Used	0.0696087	0.116202	0.822466	64.8833	4.51645	53.3644	7.53955	2	1180.11	2359.21	16.114	23.2333	783	783	MS2	13/230	High		TBM_iTRAQ_ExList_34.mgf
gi169218111;gi33286422;gi33286418	nTGIIcTIGPASR		3	3	CID	N-Term(iTRAQ4plex), C6(Methylthio)	60.47			0.000127839	1	1	42	33	97391	Not Unique	Not Used	0.46628	1.02238	1.22347	2326.71	1084.9	2846.67	2378.78	2	746.907	1492.81	22.5328	15.6167	315	315	MS2	10/140	High		TBM_iTRAQ_38r.mgf
gi169218111;gi33286422;gi33286418	nTGIIcTIGPASR		3	3	CID	N-Term(iTRAQ4plex), C6(Methylthio)	60.47			0.000127839	1	1	42	33	99319	Not Unique	Not Used	0.46628	1.02238	1.22347	2326.71	1084.9	2846.67	2378.78	2	746.907	1492.81	22.5328	15.6167	315	315	MS2	10/140	High		TBM_iTRAQ_38r_1.mgf
gi56549117;gi59853099	tSGNQDEILVIR		2	2	CID	N-Term(iTRAQ4plex)	60.41			0.000103093	1	1	41	24	139660	Not Unique	Not Used	0.543636	1.38214	1.0693	974.729	529.898	1042.27	1347.21	2	744.928	1488.85	22.9544	12.7333	145	145	MS2	16/116	High		TBM_iTRAQ_ExList_38.mgf
gi4501885;gi4501887	dLYANTVLSGGTTMYPGIADR		2	2	CID	N-Term(iTRAQ4plex)	60.39			0.000131587	1	1	42	19	132318	Not Unique	Not Used	1.16865	3.07687	0.225024	38.1339	44.5653	8.58106	117.333	3	787.078	2359.22	20.1385	25.3833	886	886	MS2	10/230	High		TBM_iTRAQ_ExList_33.mgf
gi194248072;gi24234686;gi124256496;gi13676857;gi16507237;gi5729877	vEIIAnDQGNR		6	6	CID	N-Term(iTRAQ4plex), N6(Deamidated)	60.32			0.000109061	1	1	41	23	88844	Not Unique	Not Used		0.960146	2.39917	356.466		855.221	342.259	2	687.371	1373.74	15.2981	10.6833	46	46	MS2	7/100	High		TBM_iTRAQ_36.mgf
gi194248072;gi24234686;gi124256496;gi13676857;gi16507237;gi5729877	vEIIAnDQGNR		6	6	CID	N-Term(iTRAQ4plex), N6(Deamidated)	60.32			0.000109061	1	1	41	23	90334	Not Unique	Not Used		0.960146	2.39917	356.466		855.221	342.259	2	687.371	1373.74	15.2981	10.6833	46	46	MS2	7/100	High		TBM_iTRAQ_36_1.mgf
gi51479156	vELVPPTPAEIPR		1	1	CID	N-Term(iTRAQ4plex)	60.31			6.27101e-05	1	1	39	20	138286	Unique	Used	0.554679	1.30258	1.03736	181.794	100.838	188.586	236.802	2	781.475	1561.94	23.4502	18.3	471	471	MS2	14/112	High		TBM_iTRAQ_ExList_37.mgf
gi31542947	lVQDVANNTNEEAGDGTTTATVLAR		1	1	CID	N-Term(iTRAQ4plex)	60.16			0.000133587	1	1	42		84059	Unique	Used	0.319918	0.0595182	0.829451	101.484	32.4664	84.1757	6.04012	3	902.128	2704.37	7.35659	16.1667	324	324	MS2	23/270	High		TBM_iTRAQ_32.mgf
gi7669492	lVInGNPITIFQER		1	1	CID	N-Term(iTRAQ4plex), N4(Deamidated)	59.9			9.53197e-05	1	1	40	29	89331	Unique	Used	0.36555	1.02771	1.76836	233.795	85.4639	413.434	240.275	2	880.013	1759.02	17.4811	25.7333	533	533	MS2	10/132	High		TBM_iTRAQ_36.mgf
gi7669492	lVInGNPITIFQER		1	1	CID	N-Term(iTRAQ4plex), N4(Deamidated)	59.9			9.53197e-05	1	1	40	29	90821	Unique	Used	0.36555	1.02771	1.76836	233.795	85.4639	413.434	240.275	2	880.013	1759.02	17.4811	25.7333	533	533	MS2	10/132	High		TBM_iTRAQ_36_1.mgf
gi17986283;gi14389309;gi57013276	aVFVDLEPTVIDEVR		3	3	CID	N-Term(iTRAQ4plex)	59.9			0.000120135	1	1	41	23	87896	Not Unique	Not Used	1.06702	2.27062	2.95699	390.484	416.654	1154.66	886.641	2	923.52	1846.03	13.1519	25.65	597	597	MS2	13/128	High		TBM_iTRAQ_35.mgf
gi16445029	sDLAVEAGAPYAER		1	1	CID	N-Term(iTRAQ4plex)	59.86			0.00013462	1	1	42		91868	Unique	Used	0.509195	1.39659	2.09174	441.802	224.963	924.136	617.015	2	796.923	1592.84	22.3931	11.3667	90	90	MS2	9/128	High		TBM_iTRAQ_37.mgf
gi16445029	sDLAVEAGAPYAER		1	1	CID	N-Term(iTRAQ4plex)	59.86			0.00013462	1	1	42		93472	Unique	Used	0.509195	1.39659	2.09174	441.802	224.963	924.136	617.015	2	796.923	1592.84	22.3931	11.3667	90	90	MS2	9/128	High		TBM_iTRAQ_37_1.mgf
gi4504041;gi261878575	aMGNLQIDFADPSR		2	2	CID	N-Term(iTRAQ4plex)	59.81			0.000140672	1	1	42	26	138313	Not Unique	Not Used	0.320062	0.306821	0.638218	230.146	73.6609	146.883	70.6137	2	839.941	1678.88	24.7378	18.75	498	498	MS2	8/134	High		TBM_iTRAQ_ExList_37.mgf
gi21536286	lAVEALSSLDGDLAGR		1	1	CID	N-Term(iTRAQ4plex)	59.75			0.000123456	1	1	41	21	132214	Unique	Used	0.522516	0.944899	1.46759	146.182	76.3823	214.534	138.127	2	865.99	1730.97	18.0269	23.65	782	782	MS2	13/136	High		TBM_iTRAQ_ExList_33.mgf
gi4505621	lYTLVLTDPDAPSR		1	1	CID	N-Term(iTRAQ4plex)	59.69			0.000125496	1	1	41	24	132148	Unique	Used	0.399574	0.499239	1.06017	484.233	193.487	513.367	241.748	3	568.993	1704.96	19.9958	22.5167	716	716	MS2	15/124	High		TBM_iTRAQ_ExList_33.mgf
gi94721261	nQWQLSADDLk		1	1	CID	N-Term(iTRAQ4plex), K11(iTRAQ4plex)	59.61			0.000144348	1	1	42	24	146961	Unique	Used	1.4211	5.56243	2.98275	222.49	316.18	663.632	1237.58	2	803.447	1605.89	24.9983	13.15	187	187	MS2	10/106	High		TBM_iTRAQ_ExList_42.mgf
gi94721261	nQWQLSADDLk		1	1	CID	N-Term(iTRAQ4plex), K11(iTRAQ4plex)	59.61			0.000144348	1	1	42	24	148596	Unique	Used	1.4211	5.56243	2.98275	222.49	316.18	663.632	1237.58	2	803.447	1605.89	24.9983	13.15	187	187	MS2	10/106	High		TBM_iTRAQ_ExList_42_1.mgf
gi7669492	wGDAGAEYVVESTGVFTTMEk		1	1	CID	N-Term(iTRAQ4plex), K21(iTRAQ4plex)	59.6			0.000157235	1	1	42	18	98854	Unique	Used	7.15762	9.95004	2.92314	8.71875	62.4055	25.4861	86.7519	3	855.772	2565.3	23.5881	45.3833	1778	1778	MS2	12/194	High		TBM_iTRAQ_38r.mgf
gi7669492	wGDAGAEYVVESTGVFTTMEk		1	1	CID	N-Term(iTRAQ4plex), K21(iTRAQ4plex)	59.6			0.000157235	1	1	42	18	100782	Unique	Used	7.15762	9.95004	2.92314	8.71875	62.4055	25.4861	86.7519	3	855.772	2565.3	23.5881	45.3833	1778	1778	MS2	12/194	High		TBM_iTRAQ_38r_1.mgf
gi193794814	qLLLTADDR		1	1	CID	N-Term(iTRAQ4plex)	59.57			0.000110297	1	1	41		97137	Unique	Used	0.532229	0.981302	1.11988	15548.7	8275.48	17412.6	15258	2	594.85	1188.69	18.5912	11.3	61	61	MS2	8/86	High		TBM_iTRAQ_38r.mgf
gi193794814	qLLLTADDR		1	1	CID	N-Term(iTRAQ4plex)	59.57			0.000110297	1	1	41		99065	Unique	Used	0.532229	0.981302	1.11988	15548.7	8275.48	17412.6	15258	2	594.85	1188.69	18.5912	11.3	61	61	MS2	8/86	High		TBM_iTRAQ_38r_1.mgf
gi50345984	iLGADTSVDLEETGR		1	1	CID	N-Term(iTRAQ4plex)	59.49			0.000160256	1	1	42	24	131770	Unique	Used	2.57309	1.04124	1.99459	74.388	191.407	148.373	77.4556	3	573.978	1719.92	18.4789	16.0667	338	338	MS2	14/128	High		TBM_iTRAQ_ExList_33.mgf
gi32189394	iPSAVGYQPTLATDMGTMQER		1	1	CID	N-Term(iTRAQ4plex)	59.41			0.000168963	1	1	42		83172	Unique	Used	4.53864	2.45955	0.730297	9.15107	41.5334	6.683	22.5076	3	804.088	2410.25	25.716	21.3333	459	459	MS2	14/220	High		TBM_iTRAQ_31.mgf
gi112382250;gi112382252	vIESTQDLGNDLAGVMALQR		2	2	CID	N-Term(iTRAQ4plex)	59.4			0.000149719	1	1	42	17	130926	Not Unique	Not Used		0.32084	0.902476	132.889		119.929	42.636	3	758.749	2274.23	19.077	27.3333	942	942	MS2	23/196	High		TBM_iTRAQ_ExList_32.mgf
gi41406064	tELEDTLDTTAAQQELR		1	1	CID	N-Term(iTRAQ4plex)	59.2			0.00016447	1	1	42	24	86350	Unique	Used		0.851328	1.29605	123.443		159.988	105.09	3	693.36	2078.06	13.1572	17.1333	375	375	MS2	18/164	High		TBM_iTRAQ_34.mgf
gi50345984	iLGADTSVDLEETGR		1	1	CID	N-Term(iTRAQ4plex)	59.1			0.000173099	1	1	42	20	136330	Unique	Used	5.80368	3.27293	8.31261	90.6016	525.823	753.135	296.533	2	860.465	1719.92	19.7701	14.85	275	275	MS2	13/128	High		TBM_iTRAQ_ExList_36.mgf
gi28373119;gi28373117	tDPPIIEGNMEAAR		2	2	CID	N-Term(iTRAQ4plex)	59.07			0.000157947	1	1	42	31	88931	Not Unique	Not Used	0.90299	2.26301	1.66459	355.431	320.95	591.648	804.344	2	829.434	1657.86	16.2428	12.15	133	133	MS2	11/134	High		TBM_iTRAQ_36.mgf
gi28373119;gi28373117	tDPPIIEGNMEAAR		2	2	CID	N-Term(iTRAQ4plex)	59.07			0.000157947	1	1	42	31	90421	Not Unique	Not Used	0.90299	2.26301	1.66459	355.431	320.95	591.648	804.344	2	829.434	1657.86	16.2428	12.15	133	133	MS2	11/134	High		TBM_iTRAQ_36_1.mgf
gi32189394	sLQDIIAILGMDELSEEDk		1	1	CID	N-Term(iTRAQ4plex), K19(iTRAQ4plex)	59			0.000144965	1	1	41	17	140676	Unique	Used	1.4339	2.05029	0.537356	83.3799	119.558	44.8047	170.953	3	803.112	2407.32	29.1848	35.7	1161	1161	MS2	17/210	High		TBM_iTRAQ_ExList_38.mgf
gi6912328;gi197313763	dENATLDGGDVLFTGR		2	2	CID	N-Term(iTRAQ4plex)	58.99			0.000150662	1	1	41	22	130401	Not Unique	Not Used	0.545572	1.29778	0.665967	220.421	120.256	146.793	286.058	3	608.643	1823.92	14.1114	18.3833	417	417	MS2	17/172	High		TBM_iTRAQ_ExList_32.mgf
gi9257240;gi238624147;gi6912646;gi238624149	iVTSEEVIIR		4	4	CID	N-Term(iTRAQ4plex)	58.89			8.78675e-05	1	1	39	27	97231	Not Unique	Not Used	0.51508		4.23039	1518.41	782.101	6423.45		2	651.904	1302.8	19.9782	12.8833	155	155	MS2	15/78	High		TBM_iTRAQ_38r.mgf
gi9257240;gi238624147;gi6912646;gi238624149	iVTSEEVIIR		4	4	CID	N-Term(iTRAQ4plex)	58.89			8.78675e-05	1	1	39	27	99159	Not Unique	Not Used	0.51508		4.23039	1518.41	782.101	6423.45		2	651.904	1302.8	19.9782	12.8833	155	155	MS2	15/78	High		TBM_iTRAQ_38r_1.mgf
gi6041669;gi270288780	tLPETLDPAEYNISPETR		2	2	CID	N-Term(iTRAQ4plex)	58.87			0.000187183	1	1	42	18	130593	Not Unique	Not Used	3.93162	1.82042	0.920183	77.5606	304.939	71.37	141.193	3	730.72	2190.15	18.7996	21.6833	609	609	MS2	18/180	High		TBM_iTRAQ_ExList_32.mgf
gi4507729;gi29788785;gi5174735;gi29788768	eVDEQMLNVQnk		4	4	CID	N-Term(iTRAQ4plex), N11(Deamidated), K12(iTRAQ4plex)	58.85			0.000175602	1	1	42	31	104456	Not Unique	Not Used	0.405161	1.44312	1.64136	4209.04	1705.34	6908.54	6074.14	2	868.473	1735.94	34.9233	10.3833	68	68	MS2	11/108	High		TBM_iTRAQ_40.mgf
gi4507729;gi29788785;gi5174735;gi29788768	eVDEQMLNVQnk		4	4	CID	N-Term(iTRAQ4plex), N11(Deamidated), K12(iTRAQ4plex)	58.85			0.000175602	1	1	42	31	106018	Not Unique	Not Used	0.405161	1.44312	1.64136	4209.04	1705.34	6908.54	6074.14	2	868.473	1735.94	34.9233	10.3833	68	68	MS2	11/108	High		TBM_iTRAQ_40_1.mgf
gi19913424	eILQEEEDLAEIVQLVGk		1	1	CID	N-Term(iTRAQ4plex), K18(iTRAQ4plex)	58.78			9.43593e-05	1	1	39		98220	Unique	Used	0.344516	1.3605	0.195653	36.2625	12.493	7.09488	49.335	2	1172.17	2343.34	22.5104	34.3333	1144	1144	MS2	18/184	High		TBM_iTRAQ_38r.mgf
gi19913424	eILQEEEDLAEIVQLVGk		1	1	CID	N-Term(iTRAQ4plex), K18(iTRAQ4plex)	58.78			9.43593e-05	1	1	39		100148	Unique	Used	0.344516	1.3605	0.195653	36.2625	12.493	7.09488	49.335	2	1172.17	2343.34	22.5104	34.3333	1144	1144	MS2	18/184	High		TBM_iTRAQ_38r_1.mgf
gi11321585	acADATLSQITNNIDPVGR		1	1	CID	N-Term(iTRAQ4plex), C2(Methylthio)	58.75			0.000161023	1	1	41	24	84534	Unique	Used	2.46264	3.0976	0.920552	12.58	30.9801	11.5806	38.9678	3	717.023	2149.05	2.25999	24.9833	799	799	MS2	17/186	High		TBM_iTRAQ_32.mgf
gi10567816	mEDTEPFSAELLSAMMR		2	2	CID	N-Term(iTRAQ4plex)	58.74			0.000135464	1	1	41	19	89656	Not Unique	Not Used	1.09177	2.44002	1.20153	103.8	113.326	124.719	253.274	2	1051.51	2102.01	18.2919	31.4	858	858	MS2	11/150	High		TBM_iTRAQ_36.mgf
gi10567816	mEDTEPFSAELLSAMMR		2	2	CID	N-Term(iTRAQ4plex)	58.74			0.000135464	1	1	41	19	91146	Not Unique	Not Used	1.09177	2.44002	1.20153	103.8	113.326	124.719	253.274	2	1051.51	2102.01	18.2919	31.4	858	858	MS2	11/150	High		TBM_iTRAQ_36_1.mgf
gi112382250	tQETPSAQMEGFLNR		1	1	CID	N-Term(iTRAQ4plex)	58.72			0.000176641	1	1	42	22	139792	Unique	Used		0.441131		977.604			431.251	2	926.976	1852.94	24.6736	14.9833	277	277	MS2	8/156	High		TBM_iTRAQ_ExList_38.mgf
gi31542947	lVQDVANNTNEEAGDGTTTATVLAR		1	1	CID	N-Term(iTRAQ4plex)	58.63			0.000190004	1	1	42		84061	Unique	Used	0.798549	1.86634	0.932812	23.9067	19.0906	22.3004	44.618	3	902.128	2704.37	7.35659	16.2	326	326	MS2	23/270	High		TBM_iTRAQ_32.mgf
gi21735621	aNTFVAELk		1	1	CID	N-Term(iTRAQ4plex), K9(iTRAQ4plex)	58.62			9.687e-05	1	1	39	25	146895	Unique	Used	0.502686	1.14419	1.01335	3630.72	1825.11	3679.21	4154.26	2	640.895	1280.78	28.9277	12.0167	121	121	MS2	8/86	High		TBM_iTRAQ_ExList_42.mgf
gi21735621	aNTFVAELk		1	1	CID	N-Term(iTRAQ4plex), K9(iTRAQ4plex)	58.62			9.687e-05	1	1	39	25	148530	Unique	Used	0.502686	1.14419	1.01335	3630.72	1825.11	3679.21	4154.26	2	640.895	1280.78	28.9277	12.0167	121	121	MS2	8/86	High		TBM_iTRAQ_ExList_42_1.mgf
gi11321585	acADATLSqITnNIDPVGR		1	1	CID	N-Term(iTRAQ4plex), C2(Methylthio), Q9(Deamidated), N12(Deamidated)	58.61			0.000182687	1	1	42		133929	Unique	Used	0.372652	0.780037	0.384729	403.828	150.487	155.364	315.001	3	717.7	2151.09	31.4056	25.2833	905	905	MS2	18/186	High		TBM_iTRAQ_ExList_34.mgf
gi21464101	nVTELNEPLSNEER		1	1	CID	N-Term(iTRAQ4plex), N1(Deamidated)	58.6			0.000179726	1	1	42	19	139568	Unique	Used	1.06555	1.53174	2.20086	856.84	913.008	1885.78	1312.46	2	894.969	1788.93	31.6317	11.1667	53	53	MS2	12/150	High		TBM_iTRAQ_ExList_38.mgf
gi21536286	gTGGVDTAAVGGVFDVSNADR		1	1	CID	N-Term(iTRAQ4plex)	58.6			0.000186766	1	1	42	18	86364	Unique	Used	0.729135	0.804501	1.65711	28.5442	20.8125	47.3009	22.9638	2	1055.03	2109.05	9.60899	17.3833	389	389	MS2	11/202	High		TBM_iTRAQ_34.mgf
gi32189394	iPSAVGYQPTLATDMGTMQER		1	1	CID	N-Term(iTRAQ4plex)	58.59			0.000204699	1	1	42		132078	Unique	Used	0.891585	1.03634	1.55705	77.6675	69.2472	120.932	80.4897	3	804.082	2410.23	18.9928	21.3167	646	646	MS2	20/220	High		TBM_iTRAQ_ExList_33.mgf
gi33286422;gi33286418	fDEILEASDGIMVAR		2	2	CID	N-Term(iTRAQ4plex)	58.58			0.000196781	1	1	42	22	134022	Not Unique	Not Used	0.972429	2.44771	1.18714	111.602	108.525	132.487	273.168	2	905.481	1809.95	20.3634	26.8667	998	998	MS2	10/126	High		TBM_iTRAQ_ExList_34.mgf
gi6912328;gi197313763	dENATLDGGDVLFTGR		2	2	CID	N-Term(iTRAQ4plex)	58.46			0.000173425	1	1	41	18	129078	Not Unique	Not Used		0.299691	0.279387	386.673		108.031	115.883	3	608.645	1823.92	16.32	18.55	395	395	MS2	9/172	High		TBM_iTRAQ_ExList_31.mgf
gi112382250	tALPAQSAATLPAR		1	1	CID	N-Term(iTRAQ4plex)	58.45			0.000126814	1	1	40	24	97108	Unique	Used	0.448649	1.28852	1.56162	528.056	236.912	824.625	680.408	2	756.448	1511.89	15.2494	10.8	32	32	MS2	12/138	High		TBM_iTRAQ_38r.mgf
gi112382250	tALPAQSAATLPAR		1	1	CID	N-Term(iTRAQ4plex)	58.45			0.000126814	1	1	40	24	99036	Unique	Used	0.448649	1.28852	1.56162	528.056	236.912	824.625	680.408	2	756.448	1511.89	15.2494	10.8	32	32	MS2	12/138	High		TBM_iTRAQ_38r_1.mgf
gi33286422;gi33286418	fDEILEASDGIMVAR		2	2	CID	N-Term(iTRAQ4plex)	58.45			0.000197973	1	1	42	23	86468	Not Unique	Not Used	0.084116		6.35646	101.603	8.54647	645.837		2	905.471	1809.94	9.77487	26.4667	493	493	MS2	17/126	High		TBM_iTRAQ_34.mgf
gi32455264;gi32189392	qITVNDLPVGR		2	2	CID	N-Term(iTRAQ4plex)	58.42			0.000115679	1	1	40	28	139663	Not Unique	Not Used	0.470017	1.26735	1.39431	3172.18	1490.98	4423.01	4020.26	2	678.409	1355.81	24.9922	12.7833	148	148	MS2	8/106	High		TBM_iTRAQ_ExList_38.mgf
gi50345984	tGAIVDVPVGEELLGR		1	1	CID	N-Term(iTRAQ4plex)	58.38			0.000109199	1	1	39		133875	Unique	Used	0.412277	1.12284	0.959792	720.047	296.859	691.095	808.495	3	590.35	1769.04	24.5792	24.3667	851	851	MS2	15/142	High		TBM_iTRAQ_ExList_34.mgf
gi46593007	iAEVDASVVR		1	1	CID	N-Term(iTRAQ4plex)	58.28			0.000122738	1	1	40	31	95063	Unique	Used	0.651541	1.52822	1.52481	4054.38	2641.59	6182.17	6195.98	2	601.859	1202.71	20.2231	11.0667	77	77	MS2	16/80	High		TBM_iTRAQ_38.mgf
gi46593007	iAEVDASVVR		1	1	CID	N-Term(iTRAQ4plex)	58.28			0.000122738	1	1	40	31	96108	Unique	Used	0.651541	1.52822	1.52481	4054.38	2641.59	6182.17	6195.98	2	601.859	1202.71	20.2231	11.0667	77	77	MS2	16/80	High		TBM_iTRAQ_38_1.mgf
gi11321585	acADATLSQITNNIDPVGR		1	1	CID	N-Term(iTRAQ4plex), C2(Methylthio)	58.2			0.00020872	1	1	42	17	130792	Unique	Used	0.809872	3.04454	4.71238	9.8	7.93674	46.1813	29.8365	3	717.036	2149.09	20.0244	25.05	808	808	MS2	13/186	High		TBM_iTRAQ_ExList_32.mgf
gi255918171;gi14210536;gi4507729;gi50592996;gi21361322;gi29788785;gi5174735;gi42558279;gi29788768	nMMAAcDPR		9	9	CID	N-Term(iTRAQ4plex), C6(Methylthio)	58.19			2.82171e-05	1	1	33	25	101045	Not Unique	Not Used	0.442756	1.39803	1.5006	13099	5799.64	19656.3	18312.8	2	599.767	1198.53	26.0827	11.7333	113	113	MS2	6/80	High		TBM_iTRAQ_39.mgf
gi255918171;gi14210536;gi4507729;gi50592996;gi21361322;gi29788785;gi5174735;gi42558279;gi29788768	nMMAAcDPR		9	9	CID	N-Term(iTRAQ4plex), C6(Methylthio)	58.19			2.82171e-05	1	1	33	25	102773	Not Unique	Not Used	0.442756	1.39803	1.5006	13099	5799.64	19656.3	18312.8	2	599.767	1198.53	26.0827	11.7333	113	113	MS2	6/80	High		TBM_iTRAQ_39_1.mgf
gi226530908	eLVDDSVNNVR		1	1	CID	N-Term(iTRAQ4plex)	58.12			0.000159566	1	1	41		137830	Unique	Used	0.783467	1.60226	2.08693	887.609	695.413	1852.38	1422.18	2	702.368	1403.73	2.72053	10.55	15	15	MS2	9/96	High		TBM_iTRAQ_ExList_37.mgf
gi18765735	aDQLADESLESTR		2	2	CID	N-Term(iTRAQ4plex)	58.1			0.000166575	1	1	41	24	91834	Not Unique	Not Used	0.528043	0.894172	2.60023	482.374	254.714	1254.28	431.326	2	789.904	1578.8	17.7766	10.8	56	56	MS2	10/136	High		TBM_iTRAQ_37.mgf
gi18765735	aDQLADESLESTR		2	2	CID	N-Term(iTRAQ4plex)	58.1			0.000166575	1	1	41	24	93438	Not Unique	Not Used	0.528043	0.894172	2.60023	482.374	254.714	1254.28	431.326	2	789.904	1578.8	17.7766	10.8	56	56	MS2	10/136	High		TBM_iTRAQ_37_1.mgf
gi7705413;gi221316757;gi115298665;gi221316762	eQSGDYEcSASNDVAAPVVR		4	4	CID	N-Term(iTRAQ4plex), C8(Methylthio)	57.84			0.000107377	1	1	39		86199	Not Unique	Not Used	0.220827	1.87593	2.41191	27.9607	6.17449	67.4388	52.4524	3	763.016	2287.03	11.1588	13.75	224	224	MS2	16/212	High		TBM_iTRAQ_34.mgf
gi193794814	aLANSLAcQGk		1	1	CID	N-Term(iTRAQ4plex), C8(Methylthio), K11(iTRAQ4plex)	57.81			0.000201093	1	1	41	24	110133	Unique	Used	0.712867	1.60827	1.53346	2948.94	2102.2	4522.09	4742.7	2	705.394	1409.78	22.4123	10.2	63	63	MS2	16/94	High		TBM_iTRAQ_42.mgf
gi193794814	aLANSLAcQGk		1	1	CID	N-Term(iTRAQ4plex), C8(Methylthio), K11(iTRAQ4plex)	57.81			0.000201093	1	1	41	24	111390	Unique	Used	0.712867	1.60827	1.53346	2948.94	2102.2	4522.09	4742.7	2	705.394	1409.78	22.4123	10.2	63	63	MS2	16/94	High		TBM_iTRAQ_42_1.mgf
gi208973246	nSGMPPGAAAIAVLPVTLDTPMNR		1	1	CID	N-Term(iTRAQ4plex)	57.79			0.000203851	1	1	41	18	132517	Unique	Used	0.171107	0.183632	3.09066	30.8139	5.27246	95.2353	5.65842	3	846.466	2537.38	19.9411	28.8	1085	1085	MS2	20/266	High		TBM_iTRAQ_ExList_33.mgf
gi239756291;gi10334859	gTGGVDTAATGGVFDISNLDR		2	2	CID	N-Term(iTRAQ4plex)	57.77			0.000230026	1	1	42		83210	Not Unique	Not Used	5.95516	1.06461	0.734895	8.91964	53.1179	6.555	9.49598	3	723.048	2167.13	25.4458	21.9833	497	497	MS2	19/202	High		TBM_iTRAQ_31.mgf
gi21735625	tAFDEAIAELDTLSEESYk		1	1	CID	N-Term(iTRAQ4plex), K19(iTRAQ4plex)	57.77			0.000236961	1	1	42	16	142260	Unique	Used	1.39233	1.21872	1.06926	168.745	234.949	180.432	205.653	3	807.423	2420.26	24.4325	34.35	999	999	MS2	19/176	High		TBM_iTRAQ_ExList_39.mgf
gi21735625	tAFDEAIAELDTLSEESYk		1	1	CID	N-Term(iTRAQ4plex), K19(iTRAQ4plex)	57.72			0.000239705	1	1	42		142263	Unique	Used	0.618143	1.3471	1.52455	170.278	105.256	259.597	229.381	3	807.423	2420.26	24.4325	34.4	1002	1002	MS2	17/176	High		TBM_iTRAQ_ExList_39.mgf
gi4503377	gSPLVVISQGk		1	1	CID	N-Term(iTRAQ4plex), K11(iTRAQ4plex)	57.67			5.7884e-05	1	1	36	21	146853	Unique	Used	0.837416	2.39247	2.29291	1376.21	1152.46	3155.51	3292.53	2	686.939	1372.87	22.3108	11.3167	79	79	MS2	9/96	High		TBM_iTRAQ_ExList_42.mgf
gi4503377	gSPLVVISQGk		1	1	CID	N-Term(iTRAQ4plex), K11(iTRAQ4plex)	57.67			5.7884e-05	1	1	36	21	148488	Unique	Used	0.837416	2.39247	2.29291	1376.21	1152.46	3155.51	3292.53	2	686.939	1372.87	22.3108	11.3167	79	79	MS2	9/96	High		TBM_iTRAQ_ExList_42_1.mgf
gi4503971	tFEGVDPQTTSMR		1	1	CID	N-Term(iTRAQ4plex)	57.59			0.00018289	1	1	41	23	91864	Unique	Used	0.547324		3.77725	2178.66	1192.43	8229.37		2	806.907	1612.81	19.7547	11.3	86	86	MS2	10/126	High		TBM_iTRAQ_37.mgf
gi4503971	tFEGVDPQTTSMR		1	1	CID	N-Term(iTRAQ4plex)	57.59			0.00018289	1	1	41	23	93468	Unique	Used	0.547324		3.77725	2178.66	1192.43	8229.37		2	806.907	1612.81	19.7547	11.3	86	86	MS2	10/126	High		TBM_iTRAQ_37_1.mgf
gi32189392;gi33188454	aTAVVDGAFk		2	2	CID	N-Term(iTRAQ4plex), K10(iTRAQ4plex)	57.49			0.000153552	1	1	40	26	110120	Not Unique	Not Used		0.781673	0.706496	4375.82		3091.5	3420.46	2	633.884	1266.76	24.1911	10	50	50	MS2	9/80	High		TBM_iTRAQ_42.mgf
gi32189392;gi33188454	aTAVVDGAFk		2	2	CID	N-Term(iTRAQ4plex), K10(iTRAQ4plex)	57.49			0.000153552	1	1	40	26	111377	Not Unique	Not Used		0.781673	0.706496	4375.82		3091.5	3420.46	2	633.884	1266.76	24.1911	10	50	50	MS2	9/80	High		TBM_iTRAQ_42_1.mgf
gi15991831;gi15991827;gi188497750;gi188497754	sANLVAATLGAILNR		4	4	CID	N-Term(iTRAQ4plex)	57.43			7.81603e-05	1	1	37	25	101928	Not Unique	Not Used	0.348663	0.986988	1.19853	161.82	56.4206	193.946	159.714	3	543.34	1628	26.3011	33.9333	996	996	MS2	8/150	High		TBM_iTRAQ_39.mgf
gi15991831;gi15991827;gi188497750;gi188497754	sANLVAATLGAILNR		4	4	CID	N-Term(iTRAQ4plex)	57.43			7.81603e-05	1	1	37	25	103656	Not Unique	Not Used	0.348663	0.986988	1.19853	161.82	56.4206	193.946	159.714	3	543.34	1628	26.3011	33.9333	996	996	MS2	8/150	High		TBM_iTRAQ_39_1.mgf
gi15991831;gi15991827;gi188497750;gi188497754	sANLVAATLGAILNR		4	4	CID	N-Term(iTRAQ4plex)	57.31			8.035e-05	1	1	37	25	138968	Not Unique	Not Used	0.177916	0.0403462	0.0254309	235.31	41.8655	5.98413	9.49388	3	543.34	1628	26.3011	34.35	1153	1153	MS2	10/150	High		TBM_iTRAQ_ExList_37.mgf
gi11321585	acADATLSQITnNIDPVGR		1	1	CID	N-Term(iTRAQ4plex), C2(Methylthio), N12(Deamidated)	57.3			0.000202036	1	1	41		84554	Unique	Used	0.369672	0.141517	19.1242	9.925	3.66899	189.807	1.40455	3	717.348	2150.03	-2.0239	25.3333	819	819	MS2	17/186	High		TBM_iTRAQ_32.mgf
gi32189392;gi33188454	aTAVVDGAFk		2	2	CID	N-Term(iTRAQ4plex), K10(iTRAQ4plex)	57.25			0.000162276	1	1	40		107548	Not Unique	Not Used	0.433924	1.15359	1.05523	3168.13	1374.73	3343.1	3654.73	2	633.884	1266.76	24.3837	9.93333	36	36	MS2	8/80	High		TBM_iTRAQ_41.mgf
gi32189392;gi33188454	aTAVVDGAFk		2	2	CID	N-Term(iTRAQ4plex), K10(iTRAQ4plex)	57.25			0.000162276	1	1	40		108827	Not Unique	Not Used	0.433924	1.15359	1.05523	3168.13	1374.73	3343.1	3654.73	2	633.884	1266.76	24.3837	9.93333	36	36	MS2	8/80	High		TBM_iTRAQ_41_1.mgf
gi17986283;gi46409270;gi156564363	lIGQIVSSITASLR		3	3	CID	N-Term(iTRAQ4plex)	57.15			7.39206e-05	1	1	36	17	140833	Not Unique	Not Used		0.606241	1.18523	405.772		480.934	245.996	2	801.501	1602	15.5434	38.4	1318	1318	MS2	12/134	High		TBM_iTRAQ_ExList_38.mgf
gi17921989	aVFVDLEPTVIDEIR		1	1	CID	N-Term(iTRAQ4plex)	57.14			0.000186532	1	1	40	19	136881	Unique	Used	0.539903	1.23647	2.95027	312.396	168.664	921.652	386.27	2	930.535	1860.06	21.341	28.4167	826	826	MS2	11/128	High		TBM_iTRAQ_ExList_36.mgf
gi194595509;gi154759259	vLETAEDIQER		2	2	CID	N-Term(iTRAQ4plex)	57.07			0.000262109	1	1	42	28	91873	Not Unique	Not Used	0.401931	1.21817	1.36327	2241.72	901.017	3056.07	2730.79	2	723.896	1446.78	19.4547	11.4667	95	95	MS2	15/98	High		TBM_iTRAQ_37.mgf
gi194595509;gi154759259	vLETAEDIQER		2	2	CID	N-Term(iTRAQ4plex)	57.07			0.000262109	1	1	42	28	93477	Not Unique	Not Used	0.401931	1.21817	1.36327	2241.72	901.017	3056.07	2730.79	2	723.896	1446.78	19.4547	11.4667	95	95	MS2	15/98	High		TBM_iTRAQ_37_1.mgf
gi11321585	acADATLSQITnNIDPVGR		1	1	CID	N-Term(iTRAQ4plex), C2(Methylthio), N12(Deamidated)	57.04			0.000260861	1	1	42		132317	Unique	Used	6.71239	9.88124	2.47184	15.0517	101.033	37.2053	148.729	3	717.361	2150.07	15.9881	25.3833	885	885	MS2	15/186	High		TBM_iTRAQ_ExList_33.mgf
gi15991831;gi15553127;gi15991827;gi188497750;gi188497754	gAAMVTAVAYR		5	5	CID	N-Term(iTRAQ4plex)	56.9			0.00021622	1	1	41	28	101013	Not Unique	Not Used	0.490293	1.13166	1.67243	2978.48	1460.33	4981.31	3370.63	2	627.359	1253.71	25.1642	10.8333	81	81	MS2	9/80	High		TBM_iTRAQ_39.mgf
gi15991831;gi15553127;gi15991827;gi188497750;gi188497754	gAAMVTAVAYR		5	5	CID	N-Term(iTRAQ4plex)	56.9			0.00021622	1	1	41	28	102741	Not Unique	Not Used	0.490293	1.13166	1.67243	2978.48	1460.33	4981.31	3370.63	2	627.359	1253.71	25.1642	10.8333	81	81	MS2	9/80	High		TBM_iTRAQ_39_1.mgf
gi32189394	iPSAVGYQPTLATDMGTMQER		1	1	CID	N-Term(iTRAQ4plex)	56.9			0.000301156	1	1	42		83169	Unique	Used	0.925913	3.63163	0.814082	9.8	9.07395	7.978	35.59	3	804.088	2410.25	25.716	21.2833	456	456	MS2	11/220	High		TBM_iTRAQ_31.mgf
gi169218111;gi33286422;gi33286418	lDIDSPPITAR		3	3	CID	N-Term(iTRAQ4plex)	56.87			0.000216999	1	1	41	22	88999	Not Unique	Not Used	0.548743	0.870842	1.65104	726.544	398.686	1199.55	632.705	2	671.39	1341.77	16.8718	13.8333	201	201	MS2	9/94	High		TBM_iTRAQ_36.mgf
gi169218111;gi33286422;gi33286418	lDIDSPPITAR		3	3	CID	N-Term(iTRAQ4plex)	56.87			0.000216999	1	1	41	22	90489	Not Unique	Not Used	0.548743	0.870842	1.65104	726.544	398.686	1199.55	632.705	2	671.39	1341.77	16.8718	13.8333	201	201	MS2	9/94	High		TBM_iTRAQ_36_1.mgf
gi31542947	lVQDVANNTNEEAGDGTTTATVLAR		1	1	CID	N-Term(iTRAQ4plex)	56.86			0.000286634	1	1	42		128956	Unique	Used		0.0502536	0.542892	133.025		72.2182	6.68499	3	902.133	2704.39	12.9084	16.2167	273	273	MS2	22/270	High		TBM_iTRAQ_ExList_31.mgf
gi41349501;gi192449447	lIETYFSk		2	2	CID	N-Term(iTRAQ4plex), K8(iTRAQ4plex)	56.82			0.000192164	1	1	40		144364	Not Unique	Not Used	0.39814	1.35713	1.56631	3750.28	1493.14	5874.12	5089.61	2	644.885	1288.76	18.7504	14.8333	104	104	MS2	7/64	High		TBM_iTRAQ_ExList_41.mgf
gi41349501;gi192449447	lIETYFSk		2	2	CID	N-Term(iTRAQ4plex), K8(iTRAQ4plex)	56.82			0.000192164	1	1	40		145621	Not Unique	Not Used	0.39814	1.35713	1.56631	3750.28	1493.14	5874.12	5089.61	2	644.885	1288.76	18.7504	14.8333	104	104	MS2	7/64	High		TBM_iTRAQ_ExList_41_1.mgf
gi169790839;gi262359914	vTAADAFLDLIR		2	2	CID	N-Term(iTRAQ4plex)	56.82			0.000221072	1	1	41	22	92513	Not Unique	Not Used	0.318948	1.17642	0.999745	1234.31	393.681	1234	1452.07	2	724.928	1448.85	18.3467	30.0833	735	735	MS2	9/102	High		TBM_iTRAQ_37.mgf
gi169790839;gi262359914	vTAADAFLDLIR		2	2	CID	N-Term(iTRAQ4plex)	56.82			0.000221072	1	1	41	22	94117	Not Unique	Not Used	0.318948	1.17642	0.999745	1234.31	393.681	1234	1452.07	2	724.928	1448.85	18.3467	30.0833	735	735	MS2	9/102	High		TBM_iTRAQ_37_1.mgf
gi9507215;gi14389309;gi57013276;gi17921989	lISQIVSSITASLR		4	4	CID	N-Term(iTRAQ4plex)	56.8			9.25558e-05	1	1	37		102191	Not Unique	Not Used	1.20352	2.96642	2.21225	163.415	196.674	361.516	484.759	2	816.51	1632.01	19.0775	38.4167	1259	1259	MS2	12/142	High		TBM_iTRAQ_39.mgf
gi9507215;gi14389309;gi57013276;gi17921989	lISQIVSSITASLR		4	4	CID	N-Term(iTRAQ4plex)	56.8			9.25558e-05	1	1	37		103919	Not Unique	Not Used	1.20352	2.96642	2.21225	163.415	196.674	361.516	484.759	2	816.51	1632.01	19.0775	38.4167	1259	1259	MS2	12/142	High		TBM_iTRAQ_39_1.mgf
gi4885063	lSQIGVENTEENR		1	1	CID	N-Term(iTRAQ4plex)	56.8			0.000259177	1	1	42	27	95028	Unique	Used	0.393357	0.891932	1.14818	1113.71	438.086	1278.74	993.355	2	816.934	1632.86	17.7405	10.4667	42	42	MS2	11/134	High		TBM_iTRAQ_38.mgf
gi4885063	lSQIGVENTEENR		1	1	CID	N-Term(iTRAQ4plex)	56.8			0.000259177	1	1	42	27	96073	Unique	Used	0.393357	0.891932	1.14818	1113.71	438.086	1278.74	993.355	2	816.934	1632.86	17.7405	10.4667	42	42	MS2	11/134	High		TBM_iTRAQ_38_1.mgf
gi4502549;gi260656025	dGnGYISAAELR		2	2	CID	N-Term(iTRAQ4plex), N3(Deamidated)	56.74			0.000253992	1	1	41	28	137924	Not Unique	Not Used	0.697236	1.53398	1.16451	506.164	352.916	589.432	776.446	2	705.87	1410.73	23.8663	12.1333	109	109	MS2	10/124	High		TBM_iTRAQ_ExList_37.mgf
gi193794814	gVVPLAGTnGETTTQGLDGLSER		1	1	CID	N-Term(iTRAQ4plex), N9(Deamidated)	56.56			0.000299847	1	1	42	17	83042	Unique	Used	0.730043	1.13318	1.71563	11.825	8.63276	20.2874	13.3999	3	806.432	2417.28	21.8727	18.3833	329	329	MS2	18/232	High		TBM_iTRAQ_31.mgf
gi4501867	nAVTQEFGPVPDTAR		1	1	CID	N-Term(iTRAQ4plex)	56.55			0.000307952	1	1	42	27	88953	Unique	Used	1.27601	2.40205	3.36338	107.473	137.137	361.473	258.156	2	873.47	1745.93	22.7591	12.5667	155	155	MS2	20/158	High		TBM_iTRAQ_36.mgf
gi4501867	nAVTQEFGPVPDTAR		1	1	CID	N-Term(iTRAQ4plex)	56.55			0.000307952	1	1	42	27	90443	Unique	Used	1.27601	2.40205	3.36338	107.473	137.137	361.473	258.156	2	873.47	1745.93	22.7591	12.5667	155	155	MS2	20/158	High		TBM_iTRAQ_36_1.mgf
gi194595509;gi154759259	vLETAEDIQER		2	2	CID	N-Term(iTRAQ4plex)	56.51			0.000298182	1	1	42	26	91876	Not Unique	Not Used	0.674764	1.51095	1.71601	1686.5	1137.99	2894.05	2548.23	2	723.896	1446.78	19.4547	11.5167	98	98	MS2	15/98	High		TBM_iTRAQ_37.mgf
gi194595509;gi154759259	vLETAEDIQER		2	2	CID	N-Term(iTRAQ4plex)	56.51			0.000298182	1	1	42	26	93480	Not Unique	Not Used	0.674764	1.51095	1.71601	1686.5	1137.99	2894.05	2548.23	2	723.896	1446.78	19.4547	11.5167	98	98	MS2	15/98	High		TBM_iTRAQ_37_1.mgf
gi10567816	mEDTEPFSAELLSAMMR		2	2	CID	N-Term(iTRAQ4plex)	56.45			0.00024594	1	1	41		135652	Not Unique	Not Used	0.557818	0.194818	0.174472	139.412	77.7663	24.3234	27.1598	3	701.346	2102.02	23.5991	32.9	1031	1031	MS2	11/150	High		TBM_iTRAQ_ExList_35.mgf
gi21735625	tAFDEAIAELDTLSEESYk		1	1	CID	N-Term(iTRAQ4plex), K19(iTRAQ4plex)	56.39			0.000323757	1	1	42	19	98163	Unique	Used	0.396291	0.698425	1.04608	137.533	54.5031	143.87	96.0564	2	1210.63	2420.25	22.7484	33.3667	1087	1087	MS2	21/176	High		TBM_iTRAQ_38r.mgf
gi21735625	tAFDEAIAELDTLSEESYk		1	1	CID	N-Term(iTRAQ4plex), K19(iTRAQ4plex)	56.39			0.000323757	1	1	42	19	100091	Unique	Used	0.396291	0.698425	1.04608	137.533	54.5031	143.87	96.0564	2	1210.63	2420.25	22.7484	33.3667	1087	1087	MS2	21/176	High		TBM_iTRAQ_38r_1.mgf
gi25952114;gi25952118	mcDPGMTAFEPEALGNLVEGLDFHR		2	2	CID	N-Term(iTRAQ4plex), C2(Methylthio)	56.37			0.000295148	1	1	42		110832	Not Unique	Not Used	1.28175	6.65673	0.558052	54.5875	69.9678	30.4627	363.374	4	735.608	2939.41	26.2575	37.5333	762	762	MS2	15/248	High		TBM_iTRAQ_42.mgf
gi25952114;gi25952118	mcDPGMTAFEPEALGNLVEGLDFHR		2	2	CID	N-Term(iTRAQ4plex), C2(Methylthio)	56.37			0.000295148	1	1	42		112089	Not Unique	Not Used	1.28175	6.65673	0.558052	54.5875	69.9678	30.4627	363.374	4	735.608	2939.41	26.2575	37.5333	762	762	MS2	15/248	High		TBM_iTRAQ_42_1.mgf
gi4503979;gi196115290	dNLAQDLATVR		2	2	CID	N-Term(iTRAQ4plex)	56.22			0.000301461	1	1	42	34	138070	Not Unique	Not Used	0.440508	3.24523	3.22457	2057.72	906.441	6635.26	6677.78	2	680.386	1359.77	22.1415	14.6167	255	255	MS2	13/114	High		TBM_iTRAQ_ExList_37.mgf
gi32455264;gi32189392	qITVNDLPVGR		2	2	CID	N-Term(iTRAQ4plex)	56.2			0.000199223	1	1	40	25	97200	Not Unique	Not Used	0.501702	1.30578	1.47775	2573.83	1291.3	3803.49	3360.85	2	678.405	1355.8	20.0103	12.3667	124	124	MS2	9/106	High		TBM_iTRAQ_38r.mgf
gi32455264;gi32189392	qITVNDLPVGR		2	2	CID	N-Term(iTRAQ4plex)	56.2			0.000199223	1	1	40	25	99128	Not Unique	Not Used	0.501702	1.30578	1.47775	2573.83	1291.3	3803.49	3360.85	2	678.405	1355.8	20.0103	12.3667	124	124	MS2	9/106	High		TBM_iTRAQ_38r_1.mgf
gi169790839;gi262359914	tTTNVLGDSLGAGIVEHLSR		2	2	CID	N-Term(iTRAQ4plex)	56.15			0.000233683	1	1	40		154014	Not Unique	Not Used	10.0335	11.5219	3.91397	8.29667	83.2442	32.4729	95.5937	3	728.75	2184.24	27.889	23.2167	690	690	MS2	16/220	High		TBM_iTRAQ_ExList_44.mgf
gi169790839;gi262359914	tTTNVLGDSLGAGIVEHLSR		2	2	CID	N-Term(iTRAQ4plex)	56.15			0.000233683	1	1	40		154722	Not Unique	Not Used	10.0335	11.5219	3.91397	8.29667	83.2442	32.4729	95.5937	3	728.75	2184.24	27.889	23.2167	690	690	MS2	16/220	High		TBM_iTRAQ_ExList_44_1.mgf
gi20357529	acGDSTLTQITAGLDPVGR		1	1	CID	N-Term(iTRAQ4plex), C2(Methylthio)	56.13			0.000330445	1	1	42	16	133974	Unique	Used	0.674817	1.58071	0.315118	156.325	105.491	49.2608	247.104	3	689.026	2065.06	22.4111	26.05	950	950	MS2	18/186	High		TBM_iTRAQ_ExList_34.mgf
gi6912328;gi197313763	dENATLDGGDVLFTGR		2	2	CID	N-Term(iTRAQ4plex)	56.07			0.00031601	1	1	42		131905	Not Unique	Not Used	0.0348583	1.3794	0.928794	79.825	2.78257	74.141	110.111	2	912.469	1823.93	22.2168	18.4	473	473	MS2	12/172	High		TBM_iTRAQ_ExList_33.mgf
gi4504349	sAVTALWGk		1	1	CID	N-Term(iTRAQ4plex), K9(iTRAQ4plex)	56.02			0.000164273	1	1	39		146921	Unique	Used	0.486395	1.22323	0.946754	5397.86	2625.49	5110.45	6602.83	2	610.882	1220.76	27.2499	12.4833	147	147	MS2	8/70	High		TBM_iTRAQ_ExList_42.mgf
gi4504349	sAVTALWGk		1	1	CID	N-Term(iTRAQ4plex), K9(iTRAQ4plex)	56.02			0.000164273	1	1	39		148556	Unique	Used	0.486395	1.22323	0.946754	5397.86	2625.49	5110.45	6602.83	2	610.882	1220.76	27.2499	12.4833	147	147	MS2	8/70	High		TBM_iTRAQ_ExList_42_1.mgf
gi32189394	tVLIMELINNVAk		1	1	CID	N-Term(iTRAQ4plex), K13(iTRAQ4plex)	55.93			0.000102108	1	1	37	25	105165	Unique	Used	0.938071	1.2062	0.415996	103.348	96.9474	42.9922	124.658	2	873.541	1746.07	17.2987	32.3333	777	777	MS2	10/114	High		TBM_iTRAQ_40.mgf
gi32189394	tVLIMELINNVAk		1	1	CID	N-Term(iTRAQ4plex), K13(iTRAQ4plex)	55.93			0.000102108	1	1	37	25	106727	Unique	Used	0.938071	1.2062	0.415996	103.348	96.9474	42.9922	124.658	2	873.541	1746.07	17.2987	32.3333	777	777	MS2	10/114	High		TBM_iTRAQ_40_1.mgf
gi4502081	aEEPLAAVTPAVGLDLGMDTR		1	1	CID	N-Term(iTRAQ4plex)	55.87			0.000335691	1	1	42	16	132409	Unique	Used	0.709162	2.72567	3.6425	22.845	16.2008	83.213	62.2679	3	757.414	2270.23	19.6198	26.9167	975	975	MS2	13/196	High		TBM_iTRAQ_ExList_33.mgf
gi19913414;gi19913416;gi27477041	vGGYILGEFGnLIAGDPR		3	3	CID	N-Term(iTRAQ4plex), N11(Deamidated)	55.79			0.000288019	1	1	41	18	138884	Not Unique	Not Used	0.906337	5.71533	2.84	47.1933	42.7731	134.029	269.725	3	665.046	1993.12	36.6461	32.9167	1069	1069	MS2	14/166	High		TBM_iTRAQ_ExList_37.mgf
gi32189394	iPSAVGYQPTLATDMGTMQER		1	1	CID	N-Term(iTRAQ4plex)	55.72			0.000396383	1	1	42		132081	Unique	Used	94.5676	2.81066	0.999613	3.44981	326.241	3.44848	9.69624	3	804.082	2410.23	18.9928	21.3667	649	649	MS2	20/220	High		TBM_iTRAQ_ExList_33.mgf
gi32455264	tIAQDYGVLk		1	1	CID	N-Term(iTRAQ4plex), K10(iTRAQ4plex)	55.67			0.000206517	1	1	39		144328	Unique	Used	0.4713	1.3371	1.37795	3318.22	1563.88	4572.33	4436.8	2	698.424	1395.84	22.4926	11.2667	68	68	MS2	9/92	High		TBM_iTRAQ_ExList_41.mgf
gi32455264	tIAQDYGVLk		1	1	CID	N-Term(iTRAQ4plex), K10(iTRAQ4plex)	55.67			0.000206517	1	1	39		145585	Unique	Used	0.4713	1.3371	1.37795	3318.22	1563.88	4572.33	4436.8	2	698.424	1395.84	22.4926	11.2667	68	68	MS2	9/92	High		TBM_iTRAQ_ExList_41_1.mgf
gi156564403	dAINQGMDEELER		1	1	CID	N-Term(iTRAQ4plex)	55.66			0.00022302	1	1	40	24	88903	Unique	Used	0.421146	0.619861	1.0661	570.37	240.209	608.073	353.55	2	832.403	1663.8	16.7687	11.7	105	105	MS2	11/136	High		TBM_iTRAQ_36.mgf
gi156564403	dAINQGMDEELER		1	1	CID	N-Term(iTRAQ4plex)	55.66			0.00022302	1	1	40	24	90393	Unique	Used	0.421146	0.619861	1.0661	570.37	240.209	608.073	353.55	2	832.403	1663.8	16.7687	11.7	105	105	MS2	11/136	High		TBM_iTRAQ_36_1.mgf
gi6005942	eVDIGIPDATGR		1	1	CID	N-Term(iTRAQ4plex)	55.61			0.000315046	1	1	41		87529	Unique	Used	0.655584	1.29561	0.733654	438.177	287.262	321.47	567.707	2	693.879	1386.75	12.1558	13.7333	230	230	MS2	7/106	High		TBM_iTRAQ_35.mgf
gi50345984	iLGADTSVDLEETGR		1	1	CID	N-Term(iTRAQ4plex)	55.56			0.000393885	1	1	42	22	86286	Unique	Used	1.2025	0.703996	1.17307	319.049	383.656	374.267	224.609	3	573.975	1719.91	13.7947	15.4167	311	311	MS2	17/128	High		TBM_iTRAQ_34.mgf
gi41349501;gi192449447	tSASIGSLcADAR		2	2	CID	N-Term(iTRAQ4plex), C9(Methylthio)	55.32			0.000298318	1	1	41	32	141492	Not Unique	Not Used	0.834138	2.71594	2.25566	1159.16	966.899	2614.67	3148.21	3	481.248	1441.73	26.6703	14.6667	231	231	MS2	8/116	High		TBM_iTRAQ_ExList_39.mgf
gi32455264	tIAQDYGVLk		1	1	CID	N-Term(iTRAQ4plex), K10(iTRAQ4plex)	55.31			0.000224365	1	1	39	30	144331	Unique	Used	0.681307	1.59597	1.91837	2929.09	1995.61	5619.06	4674.72	2	698.424	1395.84	22.4926	11.3167	71	71	MS2	8/92	High		TBM_iTRAQ_ExList_41.mgf
gi32455264	tIAQDYGVLk		1	1	CID	N-Term(iTRAQ4plex), K10(iTRAQ4plex)	55.31			0.000224365	1	1	39	30	145588	Unique	Used	0.681307	1.59597	1.91837	2929.09	1995.61	5619.06	4674.72	2	698.424	1395.84	22.4926	11.3167	71	71	MS2	8/92	High		TBM_iTRAQ_ExList_41_1.mgf
gi209447070	vFVGYNSTGAELR		1	1	CID	N-Term(iTRAQ4plex)	55.28			0.000377127	1	1	42	26	97228	Unique	Used	2.22645	1.75418		1134.91	2526.83		1990.84	2	778.928	1556.85	19.3161	12.8333	152	152	MS2	12/118	High		TBM_iTRAQ_38r.mgf
gi209447070	vFVGYNSTGAELR		1	1	CID	N-Term(iTRAQ4plex)	55.28			0.000377127	1	1	42	26	99156	Unique	Used	2.22645	1.75418		1134.91	2526.83		1990.84	2	778.928	1556.85	19.3161	12.8333	152	152	MS2	12/118	High		TBM_iTRAQ_38r_1.mgf
gi4505505;gi59939900	dQSGEYEcSALNDVAAPDVR		2	2	CID	N-Term(iTRAQ4plex), C8(Methylthio)	55.26			0.000161287	1	1	38		84302	Not Unique	Not Used	1.35325	6.04751	1.22791	9.715	13.1468	11.9291	58.7516	3	777.016	2329.03	6.14411	20.2833	567	567	MS2	9/222	High		TBM_iTRAQ_32.mgf
gi6912328;gi197313763	dENATLDGGDVLFTGR		2	2	CID	N-Term(iTRAQ4plex)	55.24			0.000364308	1	1	41	21	131895	Not Unique	Not Used	0.864541	1.03306	1.62889	387.449	334.965	631.112	400.26	3	608.645	1823.92	16.4705	18.2	463	463	MS2	17/172	High		TBM_iTRAQ_ExList_33.mgf
gi32189394	aIAELGIYPAVDPLDSTSR		1	1	CID	N-Term(iTRAQ4plex)	55.21			0.000335046	1	1	41		132369	Unique	Used	0.718931	1.60693	1.47994	389.433	279.975	576.338	625.792	3	711.401	2132.19	24.1314	26.25	937	937	MS2	18/172	High		TBM_iTRAQ_ExList_33.mgf
gi4502107	dPDAGIDEAQVEQDAQALFQAGELk		1	1	CID	N-Term(iTRAQ4plex), K25(iTRAQ4plex)	55.17			0.000400789	1	1	42	18	131058	Unique	Used	8.33706	6.37255	18.4141	11.2095	93.4541	206.413	71.433	4	737.381	2946.5	15.2311	29.5833	1074	1074	MS2	18/266	High		TBM_iTRAQ_ExList_32.mgf
gi5031571	dLMVGDEASELR		1	1	CID	N-Term(iTRAQ4plex)	55.14			0.000346155	1	1	41	26	136248	Unique	Used	0.0396248	1.19211	1.61977	466.452	18.483	755.544	556.063	2	739.883	1478.76	21.2744	13.4667	193	193	MS2	7/106	High		TBM_iTRAQ_ExList_36.mgf
gi21536286	lAVEALSSLDGDLAGR		1	1	CID	N-Term(iTRAQ4plex)	55.11			0.000352254	1	1	41		130719	Unique	Used	0.421773	1.13128	1.27481	368.921	155.601	470.305	417.353	3	577.663	1730.98	20.0819	23.8167	735	735	MS2	15/136	High		TBM_iTRAQ_ExList_32.mgf
gi95147555	ySAQTDITDDSLDR		1	1	CID	N-Term(iTRAQ4plex)	55			0.000303421	1	1	40	28	82779	Unique	Used	3.295	1.94459	1.3962	38.3928	126.505	53.6041	74.6584	3	581.956	1743.85	22.0667	11.6167	66	66	MS2	7/146	High		TBM_iTRAQ_31.mgf
gi16418379	aIEQSIEQEEGLNR		1	1	CID	N-Term(iTRAQ4plex)	54.98			0.000439838	1	1	42		137936	Unique	Used	0.894501	1.92705	1.87067	236.905	211.911	443.171	456.527	2	880.469	1759.93	20.7103	12.3333	121	121	MS2	9/138	High		TBM_iTRAQ_ExList_37.mgf
gi17986283;gi46409270;gi156564363	lIGQIVSSITASLR		3	3	CID	N-Term(iTRAQ4plex)	54.94			8.76915e-05	1	1	35		98729	Not Unique	Not Used	0.256882	0.741999	0.395534	244.902	62.9109	96.8668	181.717	3	534.676	1602.01	26.8806	43.25	1653	1653	MS2	9/134	High		TBM_iTRAQ_38r.mgf
gi17986283;gi46409270;gi156564363	lIGQIVSSITASLR		3	3	CID	N-Term(iTRAQ4plex)	54.94			8.76915e-05	1	1	35		100657	Not Unique	Not Used	0.256882	0.741999	0.395534	244.902	62.9109	96.8668	181.717	3	534.676	1602.01	26.8806	43.25	1653	1653	MS2	9/134	High		TBM_iTRAQ_38r_1.mgf
gi32189392;gi33188454	aTAVVDGAFk		2	2	CID	N-Term(iTRAQ4plex), K10(iTRAQ4plex)	54.91			0.000278135	1	1	40		110118	Not Unique	Not Used	0.564471	1.30238	1.33024	4685.55	2644.86	6232.91	6102.38	2	633.884	1266.76	24.1911	9.95	48	48	MS2	8/80	High		TBM_iTRAQ_42.mgf
gi32189392;gi33188454	aTAVVDGAFk		2	2	CID	N-Term(iTRAQ4plex), K10(iTRAQ4plex)	54.91			0.000278135	1	1	40		111375	Not Unique	Not Used	0.564471	1.30238	1.33024	4685.55	2644.86	6232.91	6102.38	2	633.884	1266.76	24.1911	9.95	48	48	MS2	8/80	High		TBM_iTRAQ_42_1.mgf
gi51092270	dAETAAAAAAVAAADPR		1	1	CID	N-Term(iTRAQ4plex)	54.9			0.000430218	1	1	42	25	87539	Unique	Used	1.48194	0.178901	0.0926096	52.9233	78.4292	4.90121	9.46804	3	562.632	1685.88	14.3994	13.8833	240	240	MS2	12/156	High		TBM_iTRAQ_35.mgf
gi112382250;gi112382252	vIESTQDLGNDLAGVMALQR		2	2	CID	N-Term(iTRAQ4plex)	54.89			0.000422939	1	1	42	17	130929	Not Unique	Not Used	0.333648		7.09051	49.3996	16.4821	350.269		3	758.749	2274.23	19.077	27.3833	945	945	MS2	14/196	High		TBM_iTRAQ_ExList_32.mgf
gi17921989	eIIDPVLDR		1	1	CID	N-Term(iTRAQ4plex)	54.82			0.000276707	1	1	40		134932	Unique	Used	0.40737	1.50139	1.01692	573.158	233.487	582.855	860.531	2	607.361	1213.72	20.0486	15.3167	311	311	MS2	6/78	High		TBM_iTRAQ_ExList_35.mgf
gi4504183	dQQEAALVDMVNDGVEDLR		1	1	CID	N-Term(iTRAQ4plex)	54.82			0.000436403	1	1	42	16	129631	Unique	Used	1.03113	0.64992	0.2962	36.2417	37.3698	10.7348	23.5542	3	754.38	2261.13	18.6206	28.0667	948	948	MS2	15/210	High		TBM_iTRAQ_ExList_31.mgf
gi9507215;gi14389309;gi57013276;gi17921989	lISQIVSSITASLR		4	4	CID	N-Term(iTRAQ4plex)	54.74			0.000129091	1	1	36	21	140842	Not Unique	Not Used	0.50865	0.878412	1.83951	333.477	169.623	613.434	292.93	2	816.513	1632.02	22.4773	38.55	1327	1327	MS2	10/142	High		TBM_iTRAQ_ExList_38.mgf
gi4503971;gi6598323	mLLYTEVTR		2	2	CID	N-Term(iTRAQ4plex)	54.72			0.000330036	1	1	40	29	139804	Not Unique	Not Used	0.571553	1.22192	0.97644	1850.03	1057.39	1806.44	2260.58	2	635.372	1269.74	28.7643	15.1833	289	289	MS2	8/70	High		TBM_iTRAQ_ExList_38.mgf
gi17921989	aVFVDLEPTVIDEIR		1	1	CID	N-Term(iTRAQ4plex)	54.63			0.000327993	1	1	40	22	136910	Unique	Used	0.140672	2.85588	2.47927	107.476	15.1189	266.462	306.939	3	620.693	1860.06	22.0557	28.9	855	855	MS2	15/128	High		TBM_iTRAQ_ExList_36.mgf
gi4502549;gi260656025	dGnGYISAAELR		2	2	CID	N-Term(iTRAQ4plex), N3(Deamidated)	54.49			0.000415022	1	1	41	25	131598	Not Unique	Not Used	0.889944	1.66334	2.09957	729.473	649.19	1531.58	1213.36	3	470.914	1410.73	20.8715	13.0167	166	166	MS2	13/124	High		TBM_iTRAQ_ExList_33.mgf
gi255918171;gi4507729;gi21361322;gi29788785;gi5174735;gi42558279;gi29788768	tAVcDIPPR		7	7	CID	N-Term(iTRAQ4plex), C4(Methylthio)	54.44			0.000335826	1	1	40	22	97152	Not Unique	Not Used	0.34038	1.20575	1.33569	3759.2	1279.56	5021.15	4532.67	2	581.309	1161.61	20.5787	11.5667	76	76	MS2	8/72	High		TBM_iTRAQ_38r.mgf
gi255918171;gi4507729;gi21361322;gi29788785;gi5174735;gi42558279;gi29788768	tAVcDIPPR		7	7	CID	N-Term(iTRAQ4plex), C4(Methylthio)	54.44			0.000335826	1	1	40	22	99080	Not Unique	Not Used	0.34038	1.20575	1.33569	3759.2	1279.56	5021.15	4532.67	2	581.309	1161.61	20.5787	11.5667	76	76	MS2	8/72	High		TBM_iTRAQ_38r_1.mgf
gi4502081	aEEPLAAVTPAVGLDLGMDTR		1	1	CID	N-Term(iTRAQ4plex)	54.42			0.000468749	1	1	42		132409	Redundant	Not Used	0.709162	2.72567	3.6425	22.845	16.2008	83.213	62.2679	3	757.414	2270.23	19.6198	26.9667	977	977	MS2	15/196	High		TBM_iTRAQ_ExList_33.mgf
gi13259508;gi205277396;gi205277392;gi13259510	eTVGDLEAMNEMNDELQENAR		4	4	CID	N-Term(iTRAQ4plex)	54.42			0.000258227	1	1	39		84374	Not Unique	Not Used	0.919791	9.75405	0.569185	9.8	9.01395	5.57801	95.5897	3	851.388	2552.15	4.8149	21.5167	639	639	MS2	11/216	High		TBM_iTRAQ_32.mgf
gi195539337;gi24308043	dGGEALVSPDGTVTEAPR		2	2	CID	N-Term(iTRAQ4plex)	54.41			0.000532316	1	1	42		82793	Not Unique	Not Used	3.37683	4.89436	2.60545	9.33964	31.5384	24.334	45.7116	3	639.001	1914.99	19.1051	11.8667	80	80	MS2	14/164	High		TBM_iTRAQ_31.mgf
gi51092270	dAETAAAAAAVAAADPR		1	1	CID	N-Term(iTRAQ4plex)	54.39			0.000487464	1	1	42	22	86222	Unique	Used	2.40983	0.0809894	0.979937	74.4918	179.512	72.9973	6.03305	3	562.631	1685.88	12.7161	14.15	247	247	MS2	17/156	High		TBM_iTRAQ_34.mgf
gi4504351	vNVDAVGGEALGR		1	1	CID	N-Term(iTRAQ4plex)	54.38			0.000379709	1	1	41	23	95094	Unique	Used	0.819545	1.24346	1.45992	2274.76	1864.26	3320.96	2828.57	2	700.899	1400.79	21.1158	11.5833	108	108	MS2	10/128	High		TBM_iTRAQ_38.mgf
gi4504351	vNVDAVGGEALGR		1	1	CID	N-Term(iTRAQ4plex)	54.38			0.000379709	1	1	41	23	96139	Unique	Used	0.819545	1.24346	1.45992	2274.76	1864.26	3320.96	2828.57	2	700.899	1400.79	21.1158	11.5833	108	108	MS2	10/128	High		TBM_iTRAQ_38_1.mgf
gi7669492	wGDAGAEYVVESTGVFTTMEk		1	1	CID	N-Term(iTRAQ4plex), K21(iTRAQ4plex)	54.34			0.000527897	1	1	42		98852	Unique	Used	0.69525	0.73669	0.726574	81.4789	56.6481	59.2004	60.0247	3	855.772	2565.3	23.5881	45.3333	1776	1776	MS2	12/194	High		TBM_iTRAQ_38r.mgf
gi7669492	wGDAGAEYVVESTGVFTTMEk		1	1	CID	N-Term(iTRAQ4plex), K21(iTRAQ4plex)	54.34			0.000527897	1	1	42		100780	Unique	Used	0.69525	0.73669	0.726574	81.4789	56.6481	59.2004	60.0247	3	855.772	2565.3	23.5881	45.3333	1776	1776	MS2	12/194	High		TBM_iTRAQ_38r_1.mgf
gi41406064	tELEDTLDTTAAQQELR		1	1	CID	N-Term(iTRAQ4plex)	54.19			0.000515392	1	1	42	21	85325	Unique	Used		0.192332	0.0155406	364.465		5.66401	70.0985	3	693.356	2078.05	8.22286	17.3333	433	433	MS2	18/164	High		TBM_iTRAQ_33.mgf
gi95147555	ySAQTDITDDSLDR		1	1	CID	N-Term(iTRAQ4plex)	54.11			0.000308385	1	1	40		85006	Unique	Used	0.571356		4.03695	65.1508	37.2243	263.011		2	872.42	1743.83	9.66703	11.65	114	114	MS2	12/146	High		TBM_iTRAQ_33.mgf
gi5803011	iEEELGDEAR		1	1	CID	N-Term(iTRAQ4plex)	54.08			0.000378334	1	1	40	31	100973	Unique	Used	0.604351	1.35156	1.19482	2314.09	1398.52	2764.93	3127.63	2	652.841	1304.67	21.959	10.1667	41	41	MS2	8/84	High		TBM_iTRAQ_39.mgf
gi5803011	iEEELGDEAR		1	1	CID	N-Term(iTRAQ4plex)	54.08			0.000378334	1	1	40	31	102701	Unique	Used	0.604351	1.35156	1.19482	2314.09	1398.52	2764.93	3127.63	2	652.841	1304.67	21.959	10.1667	41	41	MS2	8/84	High		TBM_iTRAQ_39_1.mgf
gi4758328	lGVEFDETTADDR		1	1	CID	N-Term(iTRAQ4plex)	54.02			0.000374285	1	1	40	18	87526	Unique	Used	1.01918	1.0234	0.662263	554.919	565.56	367.502	567.904	3	537.934	1611.79	15.2997	13.6833	227	227	MS2	9/112	High		TBM_iTRAQ_35.mgf
gi239741786;gi239747898;gi239753333;gi4501885;gi4501887;gi63055057;gi213688375;gi134133226;gi4501889;gi153791352;gi4885049;gi4501881	sYELPDGQVITIGNER		12	12	CID	N-Term(iTRAQ4plex)	53.97			0.000577849	1	1	42	27	86389	Not Unique	Not Used		0.657298	0.0876888	617.705		54.1658	406.016	3	645.678	1935.02	12.8054	18.35	414	414	MS2	14/164	High		TBM_iTRAQ_34.mgf
gi21536286	lGFSEVELVQMVVDGVk		1	1	CID	N-Term(iTRAQ4plex), K17(iTRAQ4plex)	53.96			0.000294714	1	1	39	20	105923	Unique	Used	4.12849	0.230982		40.6068	167.645		9.37945	3	713.083	2137.23	24.0151	48.4	1535	1535	MS2	14/162	High		TBM_iTRAQ_40.mgf
gi21536286	lGFSEVELVQMVVDGVk		1	1	CID	N-Term(iTRAQ4plex), K17(iTRAQ4plex)	53.96			0.000294714	1	1	39	20	107485	Unique	Used	4.12849	0.230982		40.6068	167.645		9.37945	3	713.083	2137.23	24.0151	48.4	1535	1535	MS2	14/162	High		TBM_iTRAQ_40_1.mgf
gi33286422;gi33286418	dPVQEAWAEDVDLR		2	2	CID	N-Term(iTRAQ4plex)	53.89			0.000477121	1	1	41	25	132131	Not Unique	Not Used	1.37784	0.642244	1.82041	30.1593	41.5547	54.9022	19.3696	3	596.307	1786.91	19.0956	22.2167	699	699	MS2	14/146	High		TBM_iTRAQ_ExList_33.mgf
gi6041669;gi270288780	tLPETLDPAEYNISPETR		2	2	CID	N-Term(iTRAQ4plex)	53.86			0.000593289	1	1	42	16	130589	Not Unique	Not Used	0.342065	1.08471	2.00952	160.744	54.985	323.019	174.36	3	730.72	2190.15	18.7996	21.6167	605	605	MS2	10/180	High		TBM_iTRAQ_ExList_32.mgf
gi112382250;gi112382252	fESLEPEMNNQASR		2	2	CID	N-Term(iTRAQ4plex)	53.85			0.000399322	1	1	40	28	137954	Not Unique	Not Used	0.671513	0.937711	1.57087	550.981	369.991	865.517	516.661	2	898.443	1795.88	20.8972	12.65	139	139	MS2	7/136	High		TBM_iTRAQ_ExList_37.mgf
gi17921989	aVFVDLEPTVIDEIR		1	1	CID	N-Term(iTRAQ4plex)	53.83			0.00040158	1	1	40		132536	Unique	Used	0.0747143	3.12394	0.283458	66.8357	4.99358	18.9451	208.791	3	620.692	1860.06	20.8253	29.1	1104	1104	MS2	15/128	High		TBM_iTRAQ_ExList_33.mgf
gi271398239	lPDGSEIPLPPILLGR		1	1	CID	N-Term(iTRAQ4plex)	53.81			0.00023083	1	1	38		86780	Unique	Used	4.23363	8.1437	4.45738	21.8519	92.5127	97.4021	177.955	3	611.04	1831.11	13.9906	31.8	805	805	MS2	14/126	High		TBM_iTRAQ_34.mgf
gi4503377	dNFTLIPEGTNGTEER		1	1	CID	N-Term(iTRAQ4plex)	53.81			0.000507411	1	1	41	24	87608	Unique	Used	0.875396	0.911079	0.701423	127.042	111.212	89.1103	115.745	2	968.984	1936.96	11.8444	15.75	309	309	MS2	7/176	High		TBM_iTRAQ_35.mgf
gi17921989	eIIDPVLDR		1	1	CID	N-Term(iTRAQ4plex)	53.79			0.000335518	1	1	40		138040	Unique	Used	0.861483	1.87099	1.66269	2361.87	2034.71	3927.06	4419.03	2	607.365	1213.72	26.0327	14.1167	225	225	MS2	7/78	High		TBM_iTRAQ_ExList_37.mgf
gi10567816	iGAADYQPTEQDILR		2	2	CID	N-Term(iTRAQ4plex)	53.75			0.000616942	1	1	42	19	89062	Not Unique	Not Used	0.534877	1.64276	1.64495	1664.1	890.086	2737.35	2733.71	3	611.998	1833.98	18.8087	15.3833	264	264	MS2	16/142	High		TBM_iTRAQ_36.mgf
gi10567816	iGAADYQPTEQDILR		2	2	CID	N-Term(iTRAQ4plex)	53.75			0.000616942	1	1	42	19	90552	Not Unique	Not Used	0.534877	1.64276	1.64495	1664.1	890.086	2737.35	2733.71	3	611.998	1833.98	18.8087	15.3833	264	264	MS2	16/142	High		TBM_iTRAQ_36_1.mgf
gi4503377	aITIANQTncPLYITk		1	1	CID	N-Term(iTRAQ4plex), N9(Deamidated), C10(Methylthio), K16(iTRAQ4plex)	53.73			0.000456263	1	1	41	18	104592	Unique	Used	0.295522	1.58711	1.22223	158.523	46.8472	193.751	251.594	3	700.396	2099.17	29.6369	21.5333	204	204	MS2	15/164	High		TBM_iTRAQ_40.mgf
gi4503377	aITIANQTncPLYITk		1	1	CID	N-Term(iTRAQ4plex), N9(Deamidated), C10(Methylthio), K16(iTRAQ4plex)	53.73			0.000456263	1	1	41	18	106154	Unique	Used	0.295522	1.58711	1.22223	158.523	46.8472	193.751	251.594	3	700.396	2099.17	29.6369	21.5333	204	204	MS2	15/164	High		TBM_iTRAQ_40_1.mgf
gi32189394	aIAELGIYPAVDPLDSTSR		1	1	CID	N-Term(iTRAQ4plex)	53.73			0.000471091	1	1	41		132370	Unique	Used	0.860793	0.880006	1.11064	454.767	391.46	505.084	400.198	3	711.401	2132.19	24.1314	26.3	938	938	MS2	19/172	High		TBM_iTRAQ_ExList_33.mgf
gi7669492	lVInGNPITIFQER		1	1	CID	N-Term(iTRAQ4plex), N4(Deamidated)	53.7			0.000414209	1	1	40		87906	Unique	Used	0.32484	1.14099	1.26407	2707.15	879.389	3422.03	3088.82	2	880.011	1759.01	15.1911	25.8167	607	607	MS2	11/132	High		TBM_iTRAQ_35.mgf
gi73760415;gi4507297	mTDIMTEGITIVEDINk		2	2	CID	N-Term(iTRAQ4plex), K17(iTRAQ4plex)	53.66			0.00051491	1	1	41		140533	Not Unique	Not Used	0.668069	1.31922	0.654039	39.9	26.6559	26.0961	52.6371	2	1106.1	2211.2	23.867	33.3	1018	1018	MS2	14/154	High		TBM_iTRAQ_ExList_38.mgf
gi4758012	vGEQAQVVIIDMNDPSNPIR		1	1	CID	N-Term(iTRAQ4plex)	53.66			0.000579704	1	1	42	24	130665	Unique	Used	0.897959	0.927551	1.94082	9.8	8.8	19.02	9.09	3	780.423	2339.25	16.8119	22.9	681	681	MS2	14/210	High		TBM_iTRAQ_ExList_32.mgf
gi17986283;gi46409270;gi156564363	lIGQIVSSITASLR		3	3	CID	N-Term(iTRAQ4plex)	53.59			0.000119662	1	1	35		98848	Not Unique	Not Used	0.01	2.70922	6.81193	35.8833	0.280484	244.435	97.2159	3	534.676	1602.01	26.8806	45.2833	1772	1772	MS2	14/134	High		TBM_iTRAQ_38r.mgf
gi17986283;gi46409270;gi156564363	lIGQIVSSITASLR		3	3	CID	N-Term(iTRAQ4plex)	53.59			0.000119662	1	1	35		100776	Not Unique	Not Used	0.01	2.70922	6.81193	35.8833	0.280484	244.435	97.2159	3	534.676	1602.01	26.8806	45.2833	1772	1772	MS2	14/134	High		TBM_iTRAQ_38r_1.mgf
gi32490572	fYPPDPAQLSEDITR		1	1	CID	N-Term(iTRAQ4plex)	53.58			0.000597937	1	1	42	23	84496	Unique	Used	1.10172	2.05277	4.58584	134.874	148.593	618.511	276.865	3	631.659	1892.96	6.31447	24.3333	761	761	MS2	9/144	High		TBM_iTRAQ_32.mgf
gi4502303	fSPLTTNLINLLAEnGR		1	1	CID	N-Term(iTRAQ4plex), N15(Deamidated)	53.58			0.000453879	1	1	41	25	86848	Unique	Used	0.28562	0.103506	0.293157	84.5667	24.1539	24.7913	8.75312	3	673.383	2018.14	15.6944	32.95	873	873	MS2	17/172	High		TBM_iTRAQ_34.mgf
gi40254478	nDEVSSLDAFLDLIR		1	1	CID	N-Term(iTRAQ4plex)	53.56			0.000589903	1	1	42	25	137324	Unique	Used	0.329302	1.97979	2.22935	77.3729	25.4791	172.491	153.182	3	617.675	1851.01	26.1647	35.9333	1269	1269	MS2	14/160	High		TBM_iTRAQ_ExList_36.mgf
gi4504183	dQQEAALVDmVNDGVEDLR		1	1	CID	N-Term(iTRAQ4plex), M10(Oxidation)	53.48			0.000573272	1	1	42	19	130600	Unique	Used	5.50543	15.4695	13.5067	8.925	49.136	120.548	138.066	3	759.711	2277.12	17.9218	21.7833	616	616	MS2	14/210	High		TBM_iTRAQ_ExList_32.mgf
gi21536286	lGFSEVELVQMVVDGVk		1	1	CID	N-Term(iTRAQ4plex), K17(iTRAQ4plex)	53.45			0.000331436	1	1	39	26	105791	Unique	Used	0.861265	2.47857	1.5181	135.465	116.671	205.648	335.758	3	713.083	2137.23	24.0151	44.2667	1403	1403	MS2	15/162	High		TBM_iTRAQ_40.mgf
gi21536286	lGFSEVELVQMVVDGVk		1	1	CID	N-Term(iTRAQ4plex), K17(iTRAQ4plex)	53.45			0.000331436	1	1	39	26	107353	Unique	Used	0.861265	2.47857	1.5181	135.465	116.671	205.648	335.758	3	713.083	2137.23	24.0151	44.2667	1403	1403	MS2	15/162	High		TBM_iTRAQ_40_1.mgf
gi13259508;gi205277396;gi205277392;gi13259510	eTVGDLEAMNEMNDELQENAR		4	4	CID	N-Term(iTRAQ4plex)	53.44			0.000413722	1	1	40		130594	Not Unique	Not Used	0.0445279	0.317403	0.983429	74.475	3.31621	73.2409	23.6386	3	851.399	2552.18	17.7289	21.6833	610	610	MS2	15/216	High		TBM_iTRAQ_ExList_32.mgf
gi4503979;gi196115290	fADLTDAAAR		2	2	CID	N-Term(iTRAQ4plex)	53.43			0.000531339	1	1	41	29	88934	Not Unique	Not Used	0.221092		4.00907	555.596	122.838	2227.42		3	398.887	1194.65	19.6656	12.2	136	136	MS2	11/78	High		TBM_iTRAQ_36.mgf
gi4503979;gi196115290	fADLTDAAAR		2	2	CID	N-Term(iTRAQ4plex)	53.43			0.000531339	1	1	41	29	90424	Not Unique	Not Used	0.221092		4.00907	555.596	122.838	2227.42		3	398.887	1194.65	19.6656	12.2	136	136	MS2	11/78	High		TBM_iTRAQ_36_1.mgf
gi4502081	aEEPLAAVTPAVGLDLGMDTR		1	1	CID	N-Term(iTRAQ4plex)	53.31			0.000620424	1	1	42		129565	Unique	Used	1.38155	4.51437	3.0366	9.7	13.401	29.455	43.7894	3	757.411	2270.22	16.0306	26.95	882	882	MS2	17/196	High		TBM_iTRAQ_ExList_31.mgf
gi19913424	tALVANTSNMPVAAR		1	1	CID	N-Term(iTRAQ4plex)	53.3			0.000564322	1	1	41	25	91880	Unique	Used	0.639584	1.45377	1.15416	241.515	154.469	278.748	351.108	2	830.467	1659.93	18.3264	11.5667	102	102	MS2	9/144	High		TBM_iTRAQ_37.mgf
gi19913424	tALVANTSNMPVAAR		1	1	CID	N-Term(iTRAQ4plex)	53.3			0.000564322	1	1	41	25	93484	Unique	Used	0.639584	1.45377	1.15416	241.515	154.469	278.748	351.108	2	830.467	1659.93	18.3264	11.5667	102	102	MS2	9/144	High		TBM_iTRAQ_37_1.mgf
gi4758328	lGVEFDETTADDR		1	1	CID	N-Term(iTRAQ4plex)	53.27			0.000439422	1	1	40	24	86211	Unique	Used	2.15152	3.20208	2.18583	66.6356	143.368	145.654	213.372	3	537.933	1611.78	13.7092	13.95	236	236	MS2	15/112	High		TBM_iTRAQ_34.mgf
gi4501885;gi4501887	dLYANTVLSGGTTMYPGIADR		2	2	CID	N-Term(iTRAQ4plex)	53.27			0.000673733	1	1	42		132185	Not Unique	Not Used	0.747905	0.702469	6.94264	9.8	7.32946	68.0379	6.8842	2	1180.11	2359.21	16.7608	23.1333	753	753	MS2	11/230	High		TBM_iTRAQ_ExList_33.mgf
gi4504349	vnVDEVGGEALGR		1	1	CID	N-Term(iTRAQ4plex), N2(Deamidated)	53.25			0.000568728	1	1	41	18	97157	Unique	Used	0.539778	1.15424	1.09545	32971.9	17797.5	36119.2	38057.4	2	730.402	1459.8	30.6634	11.65	81	81	MS2	11/128	High		TBM_iTRAQ_38r.mgf
gi4504349	vnVDEVGGEALGR		1	1	CID	N-Term(iTRAQ4plex), N2(Deamidated)	53.25			0.000568728	1	1	41	18	99085	Unique	Used	0.539778	1.15424	1.09545	32971.9	17797.5	36119.2	38057.4	2	730.402	1459.8	30.6634	11.65	81	81	MS2	11/128	High		TBM_iTRAQ_38r_1.mgf
gi6041669;gi270288780	tLPETLDPAEYNISPETR		2	2	CID	N-Term(iTRAQ4plex)	53.24			0.00068362	1	1	42	19	132093	Not Unique	Not Used	0.302304	0.118028	2.10023	247.069	74.6899	518.903	29.161	3	730.721	2190.15	20.1373	21.5667	661	661	MS2	8/180	High		TBM_iTRAQ_ExList_33.mgf
gi41349501;gi192449447	lIETYFSk		2	2	CID	N-Term(iTRAQ4plex), K8(iTRAQ4plex)	53.2			0.000406596	1	1	40		147107	Not Unique	Not Used	0.635834	1.99309	1.97988	2378.59	1512.39	4709.33	4740.75	2	644.891	1288.77	27.2908	15.6333	333	333	MS2	7/64	High		TBM_iTRAQ_ExList_42.mgf
gi41349501;gi192449447	lIETYFSk		2	2	CID	N-Term(iTRAQ4plex), K8(iTRAQ4plex)	53.2			0.000406596	1	1	40		148742	Not Unique	Not Used	0.635834	1.99309	1.97988	2378.59	1512.39	4709.33	4740.75	2	644.891	1288.77	27.2908	15.6333	333	333	MS2	7/64	High		TBM_iTRAQ_ExList_42_1.mgf
gi9507215;gi14389309;gi57013276;gi17921989	lISQIVSSITASLR		4	4	CID	N-Term(iTRAQ4plex)	53.17			0.000179044	1	1	36	23	98746	Not Unique	Not Used	0.301519	0.794934	0.574124	106.241	32.0337	60.9955	84.4546	2	816.513	1632.02	22.8184	43.55	1670	1670	MS2	10/142	High		TBM_iTRAQ_38r.mgf
gi9507215;gi14389309;gi57013276;gi17921989	lISQIVSSITASLR		4	4	CID	N-Term(iTRAQ4plex)	53.17			0.000179044	1	1	36	23	100674	Not Unique	Not Used	0.301519	0.794934	0.574124	106.241	32.0337	60.9955	84.4546	2	816.513	1632.02	22.8184	43.55	1670	1670	MS2	10/142	High		TBM_iTRAQ_38r_1.mgf
gi5031571	dLMVGDEASELR		1	1	CID	N-Term(iTRAQ4plex)	53.01			0.000565289	1	1	41	32	136247	Unique	Used	0.337982	1.03236	1.49647	377.788	127.686	565.35	390.014	2	739.883	1478.76	21.2744	13.4333	192	192	MS2	7/106	High		TBM_iTRAQ_ExList_36.mgf
gi4504271;gi66912162;gi238624110;gi10800140;gi28173554;gi4504261;gi4504269;gi16306566;gi20336752;gi20336754;gi4504263;gi4504277;gi18105048;gi4504259	aMGIMNSFVNDIFER		14	14	CID	N-Term(iTRAQ4plex)	53.01			0.000644545	1	1	42		142258	Not Unique	Not Used	0.349032	1.73718	1.90163	157.543	54.9873	299.588	273.679	3	629.995	1887.97	25.4086	34.3	997	997	MS2	16/144	High		TBM_iTRAQ_ExList_39.mgf
gi194248072;gi24234686;gi124256496;gi13676857;gi16507237;gi5729877	vEIIAnDQGNR		6	6	CID	N-Term(iTRAQ4plex), N6(Deamidated)	52.93			0.000597954	1	1	41	23	88846	Not Unique	Not Used	0.897459	2.65135	1.70568	183.117	164.34	312.339	485.506	2	687.371	1373.74	15.2981	10.7333	48	48	MS2	8/100	High		TBM_iTRAQ_36.mgf
gi194248072;gi24234686;gi124256496;gi13676857;gi16507237;gi5729877	vEIIAnDQGNR		6	6	CID	N-Term(iTRAQ4plex), N6(Deamidated)	52.93			0.000597954	1	1	41	23	90336	Not Unique	Not Used	0.897459	2.65135	1.70568	183.117	164.34	312.339	485.506	2	687.371	1373.74	15.2981	10.7333	48	48	MS2	8/100	High		TBM_iTRAQ_36_1.mgf
gi21536286	lAVEALSSLDGDLAGR		1	1	CID	N-Term(iTRAQ4plex)	52.9			0.000605689	1	1	41		129379	Unique	Used	0.0891367	0.051606	0.0205991	302.124	26.9303	6.22349	15.5914	2	865.988	1730.97	15.9819	23.7833	696	696	MS2	11/136	High		TBM_iTRAQ_ExList_31.mgf
gi4503377	dNFTLIPEGTnGTEER		1	1	CID	N-Term(iTRAQ4plex), N11(Deamidated)	52.9			0.000602612	1	1	41	20	133464	Unique	Used	0.309129	0.89492	1.06776	123.665	38.2284	132.044	110.67	3	646.659	1937.96	21.8744	17.3833	440	440	MS2	17/176	High		TBM_iTRAQ_ExList_34.mgf
gi11321585	acADATLSQITnNIDPVGR		1	1	CID	N-Term(iTRAQ4plex), C2(Methylthio), N12(Deamidated)	52.9			0.000685183	1	1	42		130820	Unique	Used	0.0142392	0.0471651	1.06836	104.301	1.48516	111.43	4.91936	3	717.363	2150.07	18.479	25.55	836	836	MS2	14/186	High		TBM_iTRAQ_ExList_32.mgf
gi4502081	aEEPLAAVTPAVGLDLGMDTR		1	1	CID	N-Term(iTRAQ4plex)	52.86			0.000674959	1	1	42	17	130906	Unique	Used	0.585512	0.45888	12.3557	9.8	5.73801	121.086	4.49702	3	757.413	2270.22	18.8132	26.9833	922	922	MS2	20/196	High		TBM_iTRAQ_ExList_32.mgf
gi154146191;gi20149594;gi153792590	aDLINNLGTIAk		3	3	CID	N-Term(iTRAQ4plex), K12(iTRAQ4plex)	52.82			0.000237951	1	1	37	25	144394	Not Unique	Not Used	1.39546	2.43467	1.98015	213.909	298.501	423.572	520.798	2	765.975	1530.94	21.9626	16.1	134	134	MS2	11/116	High		TBM_iTRAQ_ExList_41.mgf
gi154146191;gi20149594;gi153792590	aDLINNLGTIAk		3	3	CID	N-Term(iTRAQ4plex), K12(iTRAQ4plex)	52.82			0.000237951	1	1	37	25	145651	Not Unique	Not Used	1.39546	2.43467	1.98015	213.909	298.501	423.572	520.798	2	765.975	1530.94	21.9626	16.1	134	134	MS2	11/116	High		TBM_iTRAQ_ExList_41_1.mgf
gi31542947	lVQDVANNTNEEAGDGTTTATVLAR		1	1	CID	N-Term(iTRAQ4plex)	52.81			0.000720212	1	1	42		128963	Unique	Used	9.82592	18.0126	10.7349	8.295	81.506	89.046	149.415	4	676.854	2704.4	16.7515	16.3333	280	280	MS2	19/270	High		TBM_iTRAQ_ExList_31.mgf
gi17921989	eIIDPVLDR		1	1	CID	N-Term(iTRAQ4plex)	52.75			0.0004263	1	1	40		138043	Unique	Used	0.718411	1.86678	2.13034	3553.21	2552.66	7569.54	6633.04	2	607.365	1213.72	26.0327	14.1667	228	228	MS2	8/78	High		TBM_iTRAQ_ExList_37.mgf
gi4502549;gi260656025	eADIDGDGQVNYEEFVqMMTAk		2	2	CID	N-Term(iTRAQ4plex), Q17(Deamidated), K22(iTRAQ4plex)	52.68			0.000732386	1	1	42		136924	Not Unique	Not Used	0.502749	2.21664	1.63847	48.5607	24.4138	79.5654	107.642	3	927.123	2779.36	31.2783	29.15	869	869	MS2	19/232	High		TBM_iTRAQ_ExList_36.mgf
gi4502549;gi260656025	dGnGYISAAELR		2	2	CID	N-Term(iTRAQ4plex), N3(Deamidated)	52.66			0.000578315	1	1	41	33	86125	Not Unique	Not Used	0.558301	0.977979	1.07697	585.812	327.059	630.9	572.912	2	705.86	1410.71	10.5408	12.5167	150	150	MS2	8/124	High		TBM_iTRAQ_34.mgf
gi4885063	tPSALAILENANVLAR		1	1	CID	N-Term(iTRAQ4plex)	52.65			0.000381905	1	1	39	26	92398	Unique	Used	0.226378	0.299362	1.15452	215.215	48.72	248.469	64.4271	3	599.694	1797.07	18.434	28.1167	620	620	MS2	14/148	High		TBM_iTRAQ_37.mgf
gi4885063	tPSALAILENANVLAR		1	1	CID	N-Term(iTRAQ4plex)	52.65			0.000381905	1	1	39	26	94002	Unique	Used	0.226378	0.299362	1.15452	215.215	48.72	248.469	64.4271	3	599.694	1797.07	18.434	28.1167	620	620	MS2	14/148	High		TBM_iTRAQ_37_1.mgf
gi17921989	aVFVDLEPTVIDEIR		1	1	CID	N-Term(iTRAQ4plex)	52.6			0.000530582	1	1	40	25	136875	Unique	Used		0.518578	1.23738	264.748		327.593	137.292	2	930.535	1860.06	21.341	28.3167	820	820	MS2	13/128	High		TBM_iTRAQ_ExList_36.mgf
gi4503377	dNFTLIPEGTNGTEER		1	1	CID	N-Term(iTRAQ4plex)	52.59			0.000743315	1	1	42		133427	Unique	Used	0.264084	0.871465	0.836391	222.583	58.7807	186.167	193.974	3	646.332	1936.98	22.2674	16.7667	403	403	MS2	14/176	High		TBM_iTRAQ_ExList_34.mgf
gi5902018	tITFEQFQEALEELAk		1	1	CID	N-Term(iTRAQ4plex), K16(iTRAQ4plex)	52.58			0.000614738	1	1	41	24	143770	Unique	Used	0.521803	1.72164	1.55457	127.85	66.7127	198.752	220.112	3	729.076	2185.21	22.4161	36.1	933	933	MS2	14/164	High		TBM_iTRAQ_ExList_40.mgf
gi6598323	vPSTEAEALASSLMGLFEk		1	1	CID	N-Term(iTRAQ4plex), K19(iTRAQ4plex)	52.56			0.000607592	1	1	41	26	102185	Unique	Used	0.421401	1.49118	1.20609	222.479	93.753	268.33	331.757	3	756.757	2268.26	23.0561	38.3167	1253	1253	MS2	16/174	High		TBM_iTRAQ_39.mgf
gi6598323	vPSTEAEALASSLMGLFEk		1	1	CID	N-Term(iTRAQ4plex), K19(iTRAQ4plex)	52.56			0.000607592	1	1	41	26	103913	Unique	Used	0.421401	1.49118	1.20609	222.479	93.753	268.33	331.757	3	756.757	2268.26	23.0561	38.3167	1253	1253	MS2	16/174	High		TBM_iTRAQ_39_1.mgf
gi21361370	lQDFnVGDYIEAVLDR		1	1	CID	N-Term(iTRAQ4plex), N5(Deamidated)	52.53			0.000762033	1	1	42		88494	Unique	Used	0.730819	3.21437	0.328074	19.8045	14.4735	6.49735	63.659	3	671.357	2012.06	23.7483	35.7833	1195	1195	MS2	13/172	High		TBM_iTRAQ_35.mgf
gi6912328;gi197313763	dENATLDGGDVLFTGR		2	2	CID	N-Term(iTRAQ4plex)	52.5			0.000684651	1	1	41	19	131897	Not Unique	Not Used	1.05131	2.43236	2.77647	145.782	153.262	404.758	354.594	3	608.645	1823.92	16.4705	18.25	465	465	MS2	17/172	High		TBM_iTRAQ_ExList_33.mgf
gi5174539	dLDVAILVGSMPR		1	1	CID	N-Term(iTRAQ4plex)	52.48			0.000582732	1	1	41	30	87903	Unique	Used	1.31065	0.694755		1201.93	1575.32		835.048	2	765.441	1529.87	16.9106	25.7667	604	604	MS2	19/114	High		TBM_iTRAQ_35.mgf
gi112382250	tQETPSAQMEGFLNR		1	1	CID	N-Term(iTRAQ4plex)	52.43			0.00075178	1	1	42	22	139795	Unique	Used	0.820981	2.54483	3.43243	179.523	147.385	616.199	456.855	2	926.976	1852.94	24.6736	15.0333	280	280	MS2	11/156	High		TBM_iTRAQ_ExList_38.mgf
gi4503377	iVLEDGTLHVTEGSGR		1	1	CID	N-Term(iTRAQ4plex)	52.41			0.000712479	1	1	42	20	155039	Unique	Used	0.466329	0.728919	0.965319	242.225	112.956	233.824	176.562	2	913.997	1826.99	7.12325	14.9333	299	299	MS2	12/140	High		TBM_iTRAQ_ExList_45.mgf
gi4503377	iVLEDGTLHVTEGSGR		1	1	CID	N-Term(iTRAQ4plex)	52.41			0.000712479	1	1	42	20	156845	Unique	Used	0.466329	0.728919	0.965319	242.225	112.956	233.824	176.562	2	913.997	1826.99	7.12325	14.9333	299	299	MS2	12/140	High		TBM_iTRAQ_ExList_45_1.mgf
gi10567816	iGAADYQPTEQDILR		2	2	CID	N-Term(iTRAQ4plex)	52.37			0.000844517	1	1	42	22	89041	Not Unique	Not Used	0.53436	1.01715	1.90857	609.97	325.943	1164.17	620.428	2	917.495	1833.98	20.0585	15.0167	243	243	MS2	12/142	High		TBM_iTRAQ_36.mgf
gi10567816	iGAADYQPTEQDILR		2	2	CID	N-Term(iTRAQ4plex)	52.37			0.000844517	1	1	42	22	90531	Not Unique	Not Used	0.53436	1.01715	1.90857	609.97	325.943	1164.17	620.428	2	917.495	1833.98	20.0585	15.0167	243	243	MS2	12/142	High		TBM_iTRAQ_36_1.mgf
gi17986283;gi14389309;gi57013276	aVFVDLEPTVIDEVR		3	3	CID	N-Term(iTRAQ4plex)	52.37			0.000674745	1	1	41	20	89310	Not Unique	Not Used	0.444325	1.85774	4.88994	66.1742	29.4028	323.588	122.935	2	923.521	1846.03	14.6397	25.3667	512	512	MS2	10/128	High		TBM_iTRAQ_36.mgf
gi17986283;gi14389309;gi57013276	aVFVDLEPTVIDEVR		3	3	CID	N-Term(iTRAQ4plex)	52.37			0.000674745	1	1	41	20	90800	Not Unique	Not Used	0.444325	1.85774	4.88994	66.1742	29.4028	323.588	122.935	2	923.521	1846.03	14.6397	25.3667	512	512	MS2	10/128	High		TBM_iTRAQ_36_1.mgf
gi5803225	aAFDDAIAELDTLSEESYk		1	1	CID	N-Term(iTRAQ4plex), K19(iTRAQ4plex)	52.37			0.000931721	1	1	43	19	101731	Unique	Used	0.972191	1.21819	0.304799	230.656	224.241	70.3038	280.983	3	792.746	2376.22	22.944	30.5833	799	799	MS2	13/170	High		TBM_iTRAQ_39.mgf
gi5803225	aAFDDAIAELDTLSEESYk		1	1	CID	N-Term(iTRAQ4plex), K19(iTRAQ4plex)	52.37			0.000931721	1	1	43	19	103459	Unique	Used	0.972191	1.21819	0.304799	230.656	224.241	70.3038	280.983	3	792.746	2376.22	22.944	30.5833	799	799	MS2	13/170	High		TBM_iTRAQ_39_1.mgf
gi4758638	eLAILLGMLDPAEk		1	1	CID	N-Term(iTRAQ4plex), K14(iTRAQ4plex)	52.36			0.000321743	1	1	38		102045	Unique	Used	0.370551	1.9455	0.754042	247.186	91.5951	186.389	480.9	3	601.032	1801.08	24.4207	35.9167	1113	1113	MS2	14/128	High		TBM_iTRAQ_39.mgf
gi4758638	eLAILLGMLDPAEk		1	1	CID	N-Term(iTRAQ4plex), K14(iTRAQ4plex)	52.36			0.000321743	1	1	38		103773	Unique	Used	0.370551	1.9455	0.754042	247.186	91.5951	186.389	480.9	3	601.032	1801.08	24.4207	35.9167	1113	1113	MS2	14/128	High		TBM_iTRAQ_39_1.mgf
gi32455244;gi32455246;gi21361399	qLSQSLLPAIVELAEDAk		3	3	CID	N-Term(iTRAQ4plex), K18(iTRAQ4plex)	52.35			0.000265439	1	1	37		101950	Not Unique	Not Used	0.451973	2.20995	1.30902	135.417	61.205	177.265	299.266	3	738.442	2213.31	22.0658	34.3	1018	1018	MS2	11/196	High		TBM_iTRAQ_39.mgf
gi32455244;gi32455246;gi21361399	qLSQSLLPAIVELAEDAk		3	3	CID	N-Term(iTRAQ4plex), K18(iTRAQ4plex)	52.35			0.000265439	1	1	37		103678	Not Unique	Not Used	0.451973	2.20995	1.30902	135.417	61.205	177.265	299.266	3	738.442	2213.31	22.0658	34.3	1018	1018	MS2	11/196	High		TBM_iTRAQ_39_1.mgf
gi4504349	vNVDEVGGEALGR		1	1	CID	N-Term(iTRAQ4plex)	52.32			0.000691057	1	1	41	21	88940	Unique	Used	0.93125	1.12614	0.942758	428.124	398.691	403.617	482.128	2	729.898	1458.79	15.2228	12.3167	142	142	MS2	10/128	High		TBM_iTRAQ_36.mgf
gi4504349	vNVDEVGGEALGR		1	1	CID	N-Term(iTRAQ4plex)	52.32			0.000691057	1	1	41	21	90430	Unique	Used	0.93125	1.12614	0.942758	428.124	398.691	403.617	482.128	2	729.898	1458.79	15.2228	12.3167	142	142	MS2	10/128	High		TBM_iTRAQ_36_1.mgf
gi237681109;gi237681111;gi22748667;gi21361181;gi4502271	gVGIISEGNETVEDIAAR		5	5	CID	N-Term(iTRAQ4plex)	52.32			0.000807698	1	1	42		132018	Not Unique	Not Used	0.697629	0.761425	0.877783	63.5514	44.3353	55.7843	48.3896	3	658.694	1974.07	21.3091	20.3	586	586	MS2	17/170	High		TBM_iTRAQ_ExList_33.mgf
gi4501885;gi4501887	dLYANTVLSGGTTMYPGIADR		2	2	CID	N-Term(iTRAQ4plex)	52.25			0.000855669	1	1	42		83259	Not Unique	Not Used	0.0219505	0.755552	0.634794	97.9667	2.15042	62.1887	74.0189	3	787.082	2359.23	25.344	22.8667	546	546	MS2	21/230	High		TBM_iTRAQ_31.mgf
gi4503377	aITIANQTNcPLYITk		1	1	CID	N-Term(iTRAQ4plex), C10(Methylthio), K16(iTRAQ4plex)	52.22			0.000720049	1	1	41	16	104589	Unique	Used	0.0811933	0.0320296	0.0143059	391.401	31.7791	5.59932	12.5364	3	700.058	2098.16	15.6043	21.4833	201	201	MS2	15/164	High		TBM_iTRAQ_40.mgf
gi4503377	aITIANQTNcPLYITk		1	1	CID	N-Term(iTRAQ4plex), C10(Methylthio), K16(iTRAQ4plex)	52.22			0.000720049	1	1	41	16	106151	Unique	Used	0.0811933	0.0320296	0.0143059	391.401	31.7791	5.59932	12.5364	3	700.058	2098.16	15.6043	21.4833	201	201	MS2	15/164	High		TBM_iTRAQ_40_1.mgf
gi52426735;gi52426737;gi188595682	tLEQQENFAEVAR		3	3	CID	N-Term(iTRAQ4plex)	52.2			0.000831532	1	1	42	28	139597	Not Unique	Not Used	1.89451	4.17715	2.23135	110.012	208.419	245.476	459.538	2	839.947	1678.89	21.0057	11.6667	82	82	MS2	17/132	High		TBM_iTRAQ_ExList_38.mgf
gi68509928;gi68509940;gi4505123;gi68509932;gi68509930;gi68509938	dTGILDSIGR		6	6	CID	N-Term(iTRAQ4plex)	52.19			0.000751614	1	1	42		133170	Not Unique	Not Used	1.04606	1.76298	2.85506	164.597	172.179	469.934	290.18	3	397.563	1190.68	21.9138	12.3833	146	146	MS2	10/84	High		TBM_iTRAQ_ExList_34.mgf
gi38327625	vVPGYGHAVLR		1	1	CID	N-Term(iTRAQ4plex)	52.18			0.000412842	1	1	39	19	159700	Unique	Used	0.777959	1.75373	1.91838	634.77	493.825	1217.73	1113.21	3	437.937	1311.8	23.753	10.8667	54	54	MS2	8/82	High		TBM_iTRAQ_ExList_48.mgf
gi21361370	gLAGLGDVAEVR		1	1	CID	N-Term(iTRAQ4plex)	52.16			0.00052999	1	1	40	26	97312	Unique	Used	0.3867	2.64674	1.76348	603.999	233.567	1065.14	1598.63	2	650.884	1300.76	20.2038	14.2667	236	236	MS2	15/94	High		TBM_iTRAQ_38r.mgf
gi21361370	gLAGLGDVAEVR		1	1	CID	N-Term(iTRAQ4plex)	52.16			0.00052999	1	1	40	26	99240	Unique	Used	0.3867	2.64674	1.76348	603.999	233.567	1065.14	1598.63	2	650.884	1300.76	20.2038	14.2667	236	236	MS2	15/94	High		TBM_iTRAQ_38r_1.mgf
gi15991831;gi15991827;gi188497750;gi188497754	tPDGTENGDFLALDLGGTNFR		4	4	CID	N-Term(iTRAQ4plex)	52.16			0.000868417	1	1	42	28	130901	Not Unique	Not Used	7.12583	0.789628	7.34739	8.70639	62.0402	63.9692	6.87481	3	785.4	2354.19	20.1416	26.9333	917	917	MS2	22/222	High		TBM_iTRAQ_ExList_32.mgf
gi21536286	lAVEALSSLDGDLAGR		1	1	CID	N-Term(iTRAQ4plex)	52.15			0.000708282	1	1	41	23	134021	Unique	Used	0.206284	1.18909	0.641264	233.341	48.1343	149.633	277.463	2	865.99	1730.97	18.9436	26.85	997	997	MS2	11/136	High		TBM_iTRAQ_ExList_34.mgf
gi6912328;gi197313763	dENATLDGGDVLFTGR		2	2	CID	N-Term(iTRAQ4plex)	52.15			0.000718949	1	1	41		130402	Not Unique	Not Used	0.558495	0.918365	0.762185	87.0037	48.5911	66.313	79.9012	2	912.46	1823.91	12.7467	18.4167	418	418	MS2	9/172	High		TBM_iTRAQ_ExList_32.mgf
gi4557707;gi13435353;gi221316760	aFGAPVPSVQWLDEDGTTVLQDER		3	3	CID	N-Term(iTRAQ4plex)	52.1			0.000845043	1	1	42	18	132556	Not Unique	Not Used	0.115287	0.700203	0.140165	55.3625	6.38259	7.75988	38.765	3	925.481	2774.43	19.571	29.45	1124	1124	MS2	20/242	High		TBM_iTRAQ_ExList_33.mgf
gi7669492	lVInGNPITIFQER		1	1	CID	N-Term(iTRAQ4plex), N4(Deamidated)	52.01			0.00056687	1	1	40		134029	Unique	Used	0.692726	0.805444	1.50839	292.877	202.884	441.773	235.896	2	880.015	1759.02	20.4652	27	1005	1005	MS2	7/132	High		TBM_iTRAQ_ExList_34.mgf
gi5803011	dYPVVSIEDPFDQDDWAAWSk		1	1	CID	N-Term(iTRAQ4plex), K21(iTRAQ4plex)	52.01			0.000850463	1	1	42		132995	Unique	Used		0.231867	0.388834	172.425		67.0448	39.9796	3	924.458	2771.36	18.4905	43.8833	1563	1563	MS2	15/214	High		TBM_iTRAQ_ExList_33.mgf
gi9507215;gi14389309;gi57013276;gi17921989	lISQIVSSITASLR		4	4	CID	N-Term(iTRAQ4plex)	51.97			0.000194729	1	1	35	21	139257	Not Unique	Not Used	2.33775	2.80198	3.35202	66.442	155.325	222.715	186.169	3	544.682	1632.03	30.2751	39.25	1442	1442	MS2	15/142	High		TBM_iTRAQ_ExList_37.mgf
gi4758012	vGEQAQVVIIDMNDPSNPIR		1	1	CID	N-Term(iTRAQ4plex)	51.91			0.000867374	1	1	42	18	130667	Unique	Used	2.03307	13.6598	1.2091	9.585	19.487	11.5892	130.929	3	780.423	2339.25	16.8119	22.95	683	683	MS2	17/210	High		TBM_iTRAQ_ExList_32.mgf
gi51479156	vELVPPTPAEIPR		1	1	CID	N-Term(iTRAQ4plex)	51.82			0.000442933	1	1	39		138285	Unique	Used	1.13122	2.00709	0.998808	212.242	240.091	211.989	425.989	2	781.475	1561.94	23.4502	18.25	470	470	MS2	13/112	High		TBM_iTRAQ_ExList_37.mgf
gi6598323	vPSTEAEALASSLMGLFEk		1	1	CID	N-Term(iTRAQ4plex), K19(iTRAQ4plex)	51.73			0.000710372	1	1	41	18	142555	Unique	Used	0.798681	0.743182	0.327061	197.616	157.832	64.6325	146.865	3	756.758	2268.26	25.155	39.35	1294	1294	MS2	14/174	High		TBM_iTRAQ_ExList_39.mgf
gi21361091	nEAIQAAHDAVAQEGQcR		1	1	CID	N-Term(iTRAQ4plex), C17(Methylthio)	51.71			0.000679924	1	1	41		119802	Unique	Used	0.633846	1.01602	0.941662	82.8129	52.4906	77.9818	84.1396	2	1051.01	2101	16.9585	13.3167	182	182	MS2	10/194	High		TBM_iTRAQ_45.mgf
gi21361091	nEAIQAAHDAVAQEGQcR		1	1	CID	N-Term(iTRAQ4plex), C17(Methylthio)	51.71			0.000679924	1	1	41		121582	Unique	Used	0.633846	1.01602	0.941662	82.8129	52.4906	77.9818	84.1396	2	1051.01	2101	16.9585	13.3167	182	182	MS2	10/194	High		TBM_iTRAQ_45_1.mgf
gi28373119;gi28373117	nFMLDSnGELLIR		2	2	CID	N-Term(iTRAQ4plex), N7(Deamidated)	51.68			0.000944772	1	1	42	28	132282	Not Unique	Not Used		0.352774	0.97441	186.468		181.696	65.7811	3	556.299	1666.88	14.3808	24.7833	850	850	MS2	8/128	High		TBM_iTRAQ_ExList_33.mgf
gi4505621	lYTLVLTDPDAPSR		1	1	CID	N-Term(iTRAQ4plex)	51.66			0.000881582	1	1	42	19	84428	Unique	Used	0.728666	2.35588	3.22698	31.4387	22.9083	101.452	74.066	2	852.974	1704.94	7.34892	22.55	693	693	MS2	9/124	High		TBM_iTRAQ_32.mgf
gi4507645;gi226529917	vTnGAFTGEISPGMIk		2	2	CID	N-Term(iTRAQ4plex), N3(Deamidated), K16(iTRAQ4plex)	51.64			0.000890106	1	1	42	23	141564	Not Unique	Not Used	0.369159	1.1707	0.62274	521.453	192.499	324.73	610.466	3	637.688	1911.05	18.5197	16.1167	303	303	MS2	9/164	High		TBM_iTRAQ_ExList_39.mgf
gi4501885;gi4501887	vAPEEHPVLLTEAPLNPk		2	2	CID	N-Term(iTRAQ4plex), K18(iTRAQ4plex)	51.62			0.000305762	1	1	37		120073	Not Unique	Not Used	0.459483	1.42739	1.64935	1246.78	572.874	2056.38	1779.64	3	748.114	2242.33	25.9231	17.9	453	453	MS2	21/156	High		TBM_iTRAQ_45.mgf
gi4501885;gi4501887	vAPEEHPVLLTEAPLNPk		2	2	CID	N-Term(iTRAQ4plex), K18(iTRAQ4plex)	51.62			0.000305762	1	1	37		121853	Not Unique	Not Used	0.459483	1.42739	1.64935	1246.78	572.874	2056.38	1779.64	3	748.114	2242.33	25.9231	17.9	453	453	MS2	21/156	High		TBM_iTRAQ_45_1.mgf
gi21361322;gi55770868;gi5174735;gi42558279	aVLVDLEPGTMDSVR		4	4	CID	N-Term(iTRAQ4plex)	51.61			0.000890409	1	1	42	27	138364	Not Unique	Not Used	0.406029	1.75071	2.00584	345.973	140.475	693.966	605.698	2	873.484	1745.96	21.5911	19.6167	549	549	MS2	7/128	High		TBM_iTRAQ_ExList_37.mgf
gi4507879	wNTDNTLGTEITVEDQLAR		1	1	CID	N-Term(iTRAQ4plex)	51.6			0.000990702	1	1	42	17	84439	Unique	Used	0.0755804	0.287688	0.11765	71.8312	5.42903	8.45094	20.665	3	774.059	2320.16	4.3354	22.75	704	704	MS2	12/202	High		TBM_iTRAQ_32.mgf
gi40254478	mLILPLIISSLITGLSGLDAk		1	1	CID	N-Term(iTRAQ4plex), M1(Oxidation), K21(iTRAQ4plex)	51.6			3.73589e-05	1	1	28		98816	Unique	Used	1.82535	0.381133		137.851	251.627		52.5396	3	824.857	2472.56	24.2711	44.7333	1740	1740	MS2	18/180	High		TBM_iTRAQ_38r.mgf
gi40254478	mLILPLIISSLITGLSGLDAk		1	1	CID	N-Term(iTRAQ4plex), M1(Oxidation), K21(iTRAQ4plex)	51.6			3.73589e-05	1	1	28		100744	Unique	Used	1.82535	0.381133		137.851	251.627		52.5396	3	824.857	2472.56	24.2711	44.7333	1740	1740	MS2	18/180	High		TBM_iTRAQ_38r_1.mgf
gi4507729;gi21361322;gi29788785;gi5174735;gi29788768	lTTPTYGDLNHLVSATMSGVTTcLR		5	5	CID	N-Term(iTRAQ4plex), C23(Methylthio)	51.55			0.000946186	1	1	42		111132	Not Unique	Not Used	1.03733	3.332	6.68272	40.9369	42.4651	273.57	136.402	4	711.123	2841.47	22.7695	42.6167	1062	1062	MS2	15/262	High		TBM_iTRAQ_42.mgf
gi4507729;gi21361322;gi29788785;gi5174735;gi29788768	lTTPTYGDLNHLVSATMSGVTTcLR		5	5	CID	N-Term(iTRAQ4plex), C23(Methylthio)	51.55			0.000946186	1	1	42		112389	Not Unique	Not Used	1.03733	3.332	6.68272	40.9369	42.4651	273.57	136.402	4	711.123	2841.47	22.7695	42.6167	1062	1062	MS2	15/262	High		TBM_iTRAQ_42_1.mgf
gi17986283;gi14389309;gi57013276	aVFVDLEPTVIDEVR		3	3	CID	N-Term(iTRAQ4plex)	51.54			0.000712328	1	1	41	16	135383	Not Unique	Not Used	1.56817		3.60608	66.6468	104.514	240.334		3	616.025	1846.06	28.5515	28.3167	762	762	MS2	16/128	High		TBM_iTRAQ_ExList_35.mgf
gi4506931	eLGDDcNFGPALGEVGEAMR		1	1	CID	N-Term(iTRAQ4plex), C6(Methylthio)	51.5			0.000630426	1	1	40		132507	Unique	Used	0.143328	6.42676	5.58384	25.925	3.71577	144.761	166.614	3	757.356	2270.05	23.4788	28.6	1075	1075	MS2	17/210	High		TBM_iTRAQ_ExList_33.mgf
gi4504349	vnVDEVGGEALGR		1	1	CID	N-Term(iTRAQ4plex), N2(Deamidated)	51.49			0.000847591	1	1	41	17	137921	Unique	Used	0.45683	0.940482	1.06736	12430	5678.38	13267.3	11690.2	2	730.412	1459.82	44.8784	12.0833	106	106	MS2	11/128	High		TBM_iTRAQ_ExList_37.mgf
gi17986283;gi14389309;gi57013276	aVFVDLEPTVIDEVR		3	3	CID	N-Term(iTRAQ4plex)	51.46			0.000802737	1	1	41	26	134020	Not Unique	Not Used	0.220839	1.94281	2.43565	192.509	42.5135	468.884	374.008	2	923.525	1846.04	19.2023	26.85	996	996	MS2	9/128	High		TBM_iTRAQ_ExList_34.mgf
gi4503377	dNFTLIPEGTNGTEER		1	1	CID	N-Term(iTRAQ4plex)	51.42			0.000922296	1	1	42	27	89043	Unique	Used	0.558097	1.40891	0.414404	278.96	155.687	115.602	393.028	2	968.989	1936.97	17.2957	15.0167	245	245	MS2	13/176	High		TBM_iTRAQ_36.mgf
gi4503377	dNFTLIPEGTNGTEER		1	1	CID	N-Term(iTRAQ4plex)	51.42			0.000922296	1	1	42	27	90533	Unique	Used	0.558097	1.40891	0.414404	278.96	155.687	115.602	393.028	2	968.989	1936.97	17.2957	15.0167	245	245	MS2	13/176	High		TBM_iTRAQ_36_1.mgf
gi48255949;gi48255951	iDESSLTGESDQVR		2	2	CID	N-Term(iTRAQ4plex)	51.39			0.000846276	1	1	41	26	87397	Not Unique	Not Used	0.731262	0.395221	0.930625	188.023	137.494	174.978	74.3106	2	840.426	1679.85	14.6657	11.45	98	98	MS2	7/126	High		TBM_iTRAQ_35.mgf
gi56549636	tVQIEASTVEIEER		1	1	CID	N-Term(iTRAQ4plex)	51.36			0.000963641	1	1	42	28	137981	Unique	Used		0.478457		644.456			308.345	2	874.482	1747.96	21.7814	13.1	166	166	MS2	12/150	High		TBM_iTRAQ_ExList_37.mgf
gi55770846;gi259013216	cVIALQEGDVDTLDR		2	2	CID	N-Term(iTRAQ4plex), C1(Methylthio)	51.36			0.00100239	1	1	42	20	83249	Not Unique	Not Used	0.01	0.036667	1.56441	92.8256	0.110582	145.218	3.40364	3	612.987	1836.95	27.5017	22.6833	536	536	MS2	12/144	High		TBM_iTRAQ_31.mgf
gi5902018	lSLESEGAGEGAAASPELSALEEAFR		1	1	CID	N-Term(iTRAQ4plex)	51.36			0.00105138	1	1	42	19	131905	Redundant	Not Used	0.0348583	1.3794	0.928794	79.825	2.78257	74.141	110.111	3	912.469	2735.39	15.2489	30.2833	1173	1173	MS2	23/242	High		TBM_iTRAQ_ExList_33.mgf
gi41349501;gi192449447	lIETYFSk		2	2	CID	N-Term(iTRAQ4plex), K8(iTRAQ4plex)	51.35			0.00067713	1	1	40	27	144367	Not Unique	Not Used	0.487932	1.5186	1.4643	4231.7	2064.79	6196.49	6426.25	2	644.885	1288.76	18.7504	14.9	107	107	MS2	7/64	High		TBM_iTRAQ_ExList_41.mgf
gi41349501;gi192449447	lIETYFSk		2	2	CID	N-Term(iTRAQ4plex), K8(iTRAQ4plex)	51.35			0.00067713	1	1	40	27	145624	Not Unique	Not Used	0.487932	1.5186	1.4643	4231.7	2064.79	6196.49	6426.25	2	644.885	1288.76	18.7504	14.9	107	107	MS2	7/64	High		TBM_iTRAQ_ExList_41_1.mgf
gi11321585	acADATLSQITNnIDPVGR		1	1	CID	N-Term(iTRAQ4plex), C2(Methylthio), N13(Deamidated)	51.2			0.00101346	1	1	42		130818	Unique	Used	2.96003	10.1491	2.34572	16.0404	47.4802	37.6263	162.797	3	717.363	2150.07	18.479	25.5	834	834	MS2	14/186	High		TBM_iTRAQ_ExList_32.mgf
gi17136078	vGEEDEEAAEAEAEAEEAER		1	1	CID	N-Term(iTRAQ4plex)	51.2			0.000429355	1	1	38		130194	Unique	Used	1.1504	0.977492	0.912221	9.7575	11.225	8.901	9.53788	3	769.678	2307.02	14.6135	14.1333	210	210	MS2	17/184	High		TBM_iTRAQ_ExList_32.mgf
gi32189394	sLQDIIAILGMDELSEEDk		1	1	CID	N-Term(iTRAQ4plex), K19(iTRAQ4plex)	51.14			0.000885654	1	1	41	16	140668	Unique	Used	0.0480311	0.612233	0.927722	141.675	6.80481	131.435	86.7381	3	803.112	2407.32	29.1848	35.6	1153	1153	MS2	12/210	High		TBM_iTRAQ_ExList_38.mgf
gi4502107	gTVTDFPGFDER		1	1	CID	N-Term(iTRAQ4plex)	51.08			0.000766963	1	1	41	30	139762	Unique	Used	0.868093	2.21906	1.09127	269.026	233.54	293.58	596.984	2	742.879	1484.75	24.5412	14.4667	247	247	MS2	8/106	High		TBM_iTRAQ_ExList_38.mgf
gi10567816	mEDTEPFSAELLSAMMR		2	2	CID	N-Term(iTRAQ4plex)	51.05			0.000752648	1	1	40		86802	Not Unique	Not Used	0.0100215	0.0480395	1.39486	89.6929	0.898854	125.109	4.3088	3	701.339	2102	13.5816	32.15	827	827	MS2	10/150	High		TBM_iTRAQ_34.mgf
gi25952114;gi25952118	mLTINPSk		2	2	CID	N-Term(iTRAQ4plex), K8(iTRAQ4plex)	50.99			0.000747594	1	1	40	31	110112	Not Unique	Not Used	0.416977	1.39926	1.54637	6732.17	2807.16	10410.4	9420.07	2	596.371	1191.74	28.6193	9.85	42	42	MS2	7/70	High		TBM_iTRAQ_42.mgf
gi25952114;gi25952118	mLTINPSk		2	2	CID	N-Term(iTRAQ4plex), K8(iTRAQ4plex)	50.99			0.000747594	1	1	40	31	111369	Not Unique	Not Used	0.416977	1.39926	1.54637	6732.17	2807.16	10410.4	9420.07	2	596.371	1191.74	28.6193	9.85	42	42	MS2	7/70	High		TBM_iTRAQ_42_1.mgf
gi21536286	lAVEALSSLDGDLAGR		1	1	CID	N-Term(iTRAQ4plex)	50.94			0.000920145	1	1	41		130717	Unique	Used	0.846384	0.526178	1.15035	319.937	270.789	368.039	168.344	3	577.663	1730.98	20.0819	23.7833	733	733	MS2	16/136	High		TBM_iTRAQ_ExList_32.mgf
gi4502081	aEEPLAAVTPAVGLDLGMDTR		1	1	CID	N-Term(iTRAQ4plex)	50.94			0.00105021	1	1	42	16	130903	Unique	Used	10.6852	3.58231	0.46296	8.22408	87.876	3.80742	29.4612	3	757.413	2270.22	18.8132	26.9333	919	919	MS2	18/196	High		TBM_iTRAQ_ExList_32.mgf
gi9507215;gi14389309;gi57013276;gi17921989	lISQIVSSITASLR		4	4	CID	N-Term(iTRAQ4plex)	50.91			0.000290324	1	1	36	21	98290	Not Unique	Not Used	0.616358	1.8695	1.02715	167.72	103.375	172.273	313.552	3	544.679	1632.02	26.1347	35.5167	1214	1214	MS2	13/142	High		TBM_iTRAQ_38r.mgf
gi9507215;gi14389309;gi57013276;gi17921989	lISQIVSSITASLR		4	4	CID	N-Term(iTRAQ4plex)	50.91			0.000290324	1	1	36	21	100218	Not Unique	Not Used	0.616358	1.8695	1.02715	167.72	103.375	172.273	313.552	3	544.679	1632.02	26.1347	35.5167	1214	1214	MS2	13/142	High		TBM_iTRAQ_38r_1.mgf
gi51092270	dAETAAAAAAVAAADPR		1	1	CID	N-Term(iTRAQ4plex)	50.77			0.00108376	1	1	42	25	85156	Unique	Used	30.0583	2.59293	0.608275	6.23223	187.33	3.79091	16.1597	3	562.629	1685.87	8.42594	14.2	264	264	MS2	15/156	High		TBM_iTRAQ_33.mgf
gi95147555	ySAQTDITDDSLDR		1	1	CID	N-Term(iTRAQ4plex)	50.74			0.000794421	1	1	40	25	128731	Unique	Used		2.65438	2.91194	68.3625		199.068	181.46	3	581.955	1743.85	19.5993	11.8833	48	48	MS2	7/146	High		TBM_iTRAQ_ExList_31.mgf
gi33519475	fASEIAGVDDLGTTGR		1	1	CID	N-Term(iTRAQ4plex)	50.74			0.00118784	1	1	42	19	87699	Unique	Used	1.13273	5.71222	5.36739	9.73333	11.0252	52.2426	55.5989	2	876.96	1752.91	14.0277	18.1167	400	400	MS2	20/142	High		TBM_iTRAQ_35.mgf
gi4503979;gi196115290	lEAEnNLAAYR		2	2	CID	N-Term(iTRAQ4plex), N5(Deamidated)	50.73			0.00109379	1	1	42	28	91872	Not Unique	Not Used	0.783125	1.8151	2.45908	653.987	512.154	1608.2	1187.05	2	704.877	1408.75	19.4963	11.4167	94	94	MS2	13/96	High		TBM_iTRAQ_37.mgf
gi4503979;gi196115290	lEAEnNLAAYR		2	2	CID	N-Term(iTRAQ4plex), N5(Deamidated)	50.73			0.00109379	1	1	42	28	93476	Not Unique	Not Used	0.783125	1.8151	2.45908	653.987	512.154	1608.2	1187.05	2	704.877	1408.75	19.4963	11.4167	94	94	MS2	13/96	High		TBM_iTRAQ_37_1.mgf
gi148839284;gi34452713;gi269308219;gi34452711;gi148839294;gi34452715	eGDTVIFASDDEQDR		6	6	CID	N-Term(iTRAQ4plex)	50.73			0.000497024	1	1	38	22	83850	Not Unique	Not Used	6.20625	5.22662	9.13662	8.8385	54.8539	80.7541	46.1955	3	614.284	1840.84	3.70068	12.6	115	115	MS2	13/142	High		TBM_iTRAQ_32.mgf
gi194595509;gi154759259	aLInADELASDVAGAEALLDR		2	2	CID	N-Term(iTRAQ4plex), N4(Deamidated)	50.73			0.00106843	1	1	42	22	86918	Not Unique	Not Used	0.252485	2.86592	0.932415	31.7795	8.02384	29.6317	91.0776	3	758.083	2272.23	24.4076	34.1333	943	943	MS2	11/222	High		TBM_iTRAQ_34.mgf
gi4502107	gLGTDEESILTLLTSR		1	1	CID	N-Term(iTRAQ4plex)	50.71			0.000998636	1	1	41	22	86755	Unique	Used	3.5953	2.16253	7.42643	9.2775	33.3554	68.8987	20.0628	3	617.015	1849.03	14.8596	31.3833	780	780	MS2	14/142	High		TBM_iTRAQ_34.mgf
gi4507729;gi50592996;gi29788785;gi29788768	aILVDLEPGTMDSVR		4	4	CID	N-Term(iTRAQ4plex)	50.67			0.00107001	1	1	42	23	136629	Not Unique	Not Used	2.14227	0.0899346		103.645	222.036		9.32127	3	587.333	1759.98	25.9057	22.1333	574	574	MS2	13/128	High		TBM_iTRAQ_ExList_36.mgf
gi4505621	lYTLVLTDPDAPSR		1	1	CID	N-Term(iTRAQ4plex)	50.63			0.00111884	1	1	42	24	84431	Unique	Used	0.922162	1.81832	1.14037	196.176	180.906	223.712	356.709	3	568.985	1704.94	6.24922	22.6	696	696	MS2	15/124	High		TBM_iTRAQ_32.mgf
gi32189394	lVLEVAQHLGESTVR		1	1	CID	N-Term(iTRAQ4plex)	50.63			0.000556607	1	1	39	18	120282	Unique	Used	1.35484	2.09059	1.80707	95.6241	129.555	172.799	199.911	3	599.027	1795.07	26.9914	23.5833	662	662	MS2	7/146	High		TBM_iTRAQ_45.mgf
gi32189394	lVLEVAQHLGESTVR		1	1	CID	N-Term(iTRAQ4plex)	50.63			0.000556607	1	1	39	18	122062	Unique	Used	1.35484	2.09059	1.80707	95.6241	129.555	172.799	199.911	3	599.027	1795.07	26.9914	23.5833	662	662	MS2	7/146	High		TBM_iTRAQ_45_1.mgf
gi256222019	aFLTLAEDILR		1	1	CID	N-Term(iTRAQ4plex)	50.62			0.00070484	1	1	40	31	98166	Unique	Used	0.630107	0.71535	1.52393	660.124	415.948	1005.98	472.219	2	703.43	1405.85	24.8277	33.4167	1090	1090	MS2	10/88	High		TBM_iTRAQ_38r.mgf
gi256222019	aFLTLAEDILR		1	1	CID	N-Term(iTRAQ4plex)	50.62			0.00070484	1	1	40	31	100094	Unique	Used	0.630107	0.71535	1.52393	660.124	415.948	1005.98	472.219	2	703.43	1405.85	24.8277	33.4167	1090	1090	MS2	10/88	High		TBM_iTRAQ_38r_1.mgf
gi50592996;gi21361322;gi5174735	aLTVPELTQQMFDAk		3	3	CID	N-Term(iTRAQ4plex), K15(iTRAQ4plex)	50.58			0.000949795	1	1	41	22	143160	Not Unique	Not Used	0.251408	0.89712	0.82247	343.317	86.3127	282.368	307.997	3	660.709	1980.11	21.1191	25.6167	323	323	MS2	15/144	High		TBM_iTRAQ_ExList_40.mgf
gi15991831;gi15991827;gi188497750;gi188497754	tPDGTENGDFLALDLGGTNFR		4	4	CID	N-Term(iTRAQ4plex)	50.58			0.00126435	1	1	42		83422	Not Unique	Not Used	0.92764	1.90459	0.883163	9.8	9.09087	8.655	18.665	3	785.401	2354.19	21.8139	26.25	709	709	MS2	10/222	High		TBM_iTRAQ_31.mgf
gi208973246	nSGMPPGAAAIAVLPVTLDTPMNR		1	1	CID	N-Term(iTRAQ4plex)	50.52			0.00108721	1	1	41	19	132517	Redundant	Not Used	0.171107	0.183632	3.09066	30.8139	5.27246	95.2353	5.65842	3	846.466	2537.38	19.9411	28.95	1094	1094	MS2	14/266	High		TBM_iTRAQ_ExList_33.mgf
gi5174539	dLDVAILVGSMPR		1	1	CID	N-Term(iTRAQ4plex)	50.49			0.000993356	1	1	41	20	86481	Unique	Used	1.40884	1.54839	1.54782	111.979	157.76	173.323	173.387	2	765.434	1529.86	8.99132	26.6833	506	506	MS2	9/114	High		TBM_iTRAQ_34.mgf
gi4502549;gi260656025	dGnGYISAAELR		2	2	CID	N-Term(iTRAQ4plex), N3(Deamidated)	50.46			0.00100519	1	1	41	22	128800	Not Unique	Not Used		0.0780207	0.0489998	174.078		8.52978	13.5817	3	470.913	1410.72	17.7889	13.0833	117	117	MS2	14/124	High		TBM_iTRAQ_ExList_31.mgf
gi17986283;gi14389309;gi57013276	aVFVDLEPTVIDEVR		3	3	CID	N-Term(iTRAQ4plex)	50.46			0.000961113	1	1	41		134067	Not Unique	Not Used	0.318768	2.90426	2.24812	218.584	69.6775	491.403	634.825	3	616.022	1846.05	24.0716	27.6333	1043	1043	MS2	15/128	High		TBM_iTRAQ_ExList_34.mgf
gi21536286	lAVEALSSLDGDLAGR		1	1	CID	N-Term(iTRAQ4plex)	50.45			0.00105078	1	1	41	16	129374	Unique	Used	0.698697	0.441796	0.138954	119.286	83.3446	16.5752	52.7	3	577.662	1730.97	18.2306	23.6833	691	691	MS2	12/136	High		TBM_iTRAQ_ExList_31.mgf
gi18765735	mLQLVEESk		2	2	CID	N-Term(iTRAQ4plex), K9(iTRAQ4plex)	50.42			0.000867423	1	1	40	22	147037	Not Unique	Not Used	1.2486	2.33536	2.40598	290.958	363.29	700.038	679.49	2	682.907	1364.81	27.2017	14.4167	263	263	MS2	8/80	High		TBM_iTRAQ_ExList_42.mgf
gi18765735	mLQLVEESk		2	2	CID	N-Term(iTRAQ4plex), K9(iTRAQ4plex)	50.42			0.000867423	1	1	40	22	148672	Not Unique	Not Used	1.2486	2.33536	2.40598	290.958	363.29	700.038	679.49	2	682.907	1364.81	27.2017	14.4167	263	263	MS2	8/80	High		TBM_iTRAQ_ExList_42_1.mgf
gi283806712;gi42716297;gi42740907	lFDSDPITVTVPVEVSR		3	3	CID	N-Term(iTRAQ4plex)	50.41			0.000941305	1	1	41		132359	Not Unique	Not Used	0.847807	0.301562	1.29496	27.4783	23.2963	35.5833	8.28642	2	1009.57	2018.14	21.0368	26.1	927	927	MS2	11/154	High		TBM_iTRAQ_ExList_33.mgf
gi21536286	gTGGVDTAAVGGVFDVSNADR		1	1	CID	N-Term(iTRAQ4plex)	50.39			0.00125736	1	1	42	17	129064	Unique	Used	0.606056	0.267345	0.573463	33.7625	20.462	19.3616	9.02625	3	703.692	2109.06	12.9018	18.3	381	381	MS2	14/202	High		TBM_iTRAQ_ExList_31.mgf
gi6912328;gi197313763	dENATLDGGDVLFTGR		2	2	CID	N-Term(iTRAQ4plex)	50.38			0.00117414	1	1	42	18	133517	Not Unique	Not Used	0.472795		2.9227	85.4688	40.4092	249.799		3	608.648	1823.93	21.3394	18.2833	493	493	MS2	18/172	High		TBM_iTRAQ_ExList_34.mgf
gi11321585	acADATLSQITnNIDPVGR		1	1	CID	N-Term(iTRAQ4plex), C2(Methylthio), N12(Deamidated)	50.31			0.00118577	1	1	42		129210	Unique	Used	0.619606	0.510022	11.2192	9.8	6.07214	109.949	4.99821	3	717.359	2150.06	12.9648	20.8833	527	527	MS2	13/186	High		TBM_iTRAQ_ExList_31.mgf
gi33286422;gi33286418	vNFAMNVGk		2	2	CID	N-Term(iTRAQ4plex), K9(iTRAQ4plex)	50.25			0.000953501	1	1	41	21	146861	Not Unique	Not Used	0.427733		2.47402	3927.35	1679.86	9716.33		2	634.371	1267.73	21.1299	11.45	87	87	MS2	8/80	High		TBM_iTRAQ_ExList_42.mgf
gi33286422;gi33286418	vNFAMNVGk		2	2	CID	N-Term(iTRAQ4plex), K9(iTRAQ4plex)	50.25			0.000953501	1	1	41	21	148496	Not Unique	Not Used	0.427733		2.47402	3927.35	1679.86	9716.33		2	634.371	1267.73	21.1299	11.45	87	87	MS2	8/80	High		TBM_iTRAQ_ExList_42_1.mgf
gi91208428	vSGGVSEMVFk		1	1	CID	N-Term(iTRAQ4plex), K11(iTRAQ4plex)	50.24			0.00102241	1	1	41	28	146941	Unique	Used	0.785221	2.0958	1.62072	272.258	213.783	441.255	570.599	2	714.411	1427.81	23.9174	12.8	167	167	MS2	8/90	High		TBM_iTRAQ_ExList_42.mgf
gi91208428	vSGGVSEMVFk		1	1	CID	N-Term(iTRAQ4plex), K11(iTRAQ4plex)	50.24			0.00102241	1	1	41	28	148576	Unique	Used	0.785221	2.0958	1.62072	272.258	213.783	441.255	570.599	2	714.411	1427.81	23.9174	12.8	167	167	MS2	8/90	High		TBM_iTRAQ_ExList_42_1.mgf
gi23618867	vGIPVTDEnGNR		1	1	CID	N-Term(iTRAQ4plex), N9(Deamidated)	50.2			0.000994147	1	1	41	22	87372	Unique	Used	0.915745	2.57466	1.02337	152.999	140.108	156.575	393.92	2	708.372	1415.74	9.0523	11	73	73	MS2	8/98	High		TBM_iTRAQ_35.mgf
gi4503971	tDDYLDQPcLETVNR		1	1	CID	N-Term(iTRAQ4plex), C9(Methylthio)	50.19			0.000773891	1	1	40		132069	Unique	Used	0.0111022	1.02743		487.956	5.41739		501.341	3	657.982	1971.93	19.9939	21.15	637	637	MS2	13/150	High		TBM_iTRAQ_ExList_33.mgf
gi56549636	tVQIEASTVEIEER		1	1	CID	N-Term(iTRAQ4plex)	50.07			0.00130185	1	1	42	28	136251	Unique	Used	0.437125	0.819216	0.731584	137.209	59.9776	100.38	112.404	2	874.481	1747.95	20.0006	13.5167	196	196	MS2	18/150	High		TBM_iTRAQ_ExList_36.mgf
gi4504309	iSGLIYEETR		1	1	CID	N-Term(iTRAQ4plex)	50.03			0.00112719	1	1	41	25	97304	Unique	Used	0.26622		3.55391	1440.23	383.417	5118.45		2	662.88	1324.75	22.3556	14.15	228	228	MS2	9/86	High		TBM_iTRAQ_38r.mgf
gi4504309	iSGLIYEETR		1	1	CID	N-Term(iTRAQ4plex)	50.03			0.00112719	1	1	41	25	99232	Unique	Used	0.26622		3.55391	1440.23	383.417	5118.45		2	662.88	1324.75	22.3556	14.15	228	228	MS2	9/86	High		TBM_iTRAQ_38r_1.mgf
gi4502081	aEEPLAAVTPAVGLDLGMDTR		1	1	CID	N-Term(iTRAQ4plex)	50.01			0.00124064	1	1	42	16	83455	Unique	Used	1.13565	0.819186	4.46376	9.74	11.0612	43.477	7.97888	3	757.417	2270.24	24.217	26.8167	742	742	MS2	10/196	High		TBM_iTRAQ_31.mgf
gi7669492	lVInGNPITIFQER		1	1	CID	N-Term(iTRAQ4plex), N4(Deamidated)	50			0.000971	1	1	40	31	87932	Unique	Used	0.425995	0.471395	0.796504	767.842	327.097	611.589	361.957	2	880.011	1759.01	15.1911	26.2667	633	633	MS2	7/132	High		TBM_iTRAQ_35.mgf
gi4502011	gQLVPLETVLDMLR		1	1	CID	N-Term(iTRAQ4plex)	49.96			0.000655005	1	1	39		137494	Unique	Used	0.397324	1.92716	2.28625	39.5974	15.733	90.5296	76.3106	3	576.683	1728.03	28.0739	38.8333	1439	1439	MS2	15/136	High		TBM_iTRAQ_ExList_36.mgf
gi237681109;gi237681111;gi21361181	dMTSEQLDDILk		3	3	CID	N-Term(iTRAQ4plex), K12(iTRAQ4plex)	49.93			0.00142935	1	1	42	21	101231	Not Unique	Not Used		1.19072	1.19366	389.845		465.342	464.194	2	848.462	1695.92	27.0271	15.9333	299	299	MS2	9/116	High		TBM_iTRAQ_39.mgf
gi237681109;gi237681111;gi21361181	dMTSEQLDDILk		3	3	CID	N-Term(iTRAQ4plex), K12(iTRAQ4plex)	49.93			0.00142935	1	1	42	21	102959	Not Unique	Not Used		1.19072	1.19366	389.845		465.342	464.194	2	848.462	1695.92	27.0271	15.9333	299	299	MS2	9/116	High		TBM_iTRAQ_39_1.mgf
gi4501885;gi4501887	dLYANTVLSGGTTMYPGIADR		2	2	CID	N-Term(iTRAQ4plex)	49.92			0.00145709	1	1	42	19	129348	Not Unique	Not Used	0.536225	0.108806	0.742776	69.0782	37.0415	51.3097	7.5161	3	787.074	2359.21	15.2632	23.2333	665	665	MS2	12/230	High		TBM_iTRAQ_ExList_31.mgf
gi21735625;gi5803225;gi21328448;gi5454052;gi4507951;gi5803227;gi21464101	nLLSVAYk		7	7	CID	N-Term(iTRAQ4plex), K8(iTRAQ4plex)	49.9			0.000494251	1	1	37	28	146900	Not Unique	Not Used	0.548813	1.2443	1.3548	15161	8320.58	20540.2	18864.9	2	598.384	1195.76	26.4671	12.1167	126	126	MS2	7/70	High		TBM_iTRAQ_ExList_42.mgf
gi21735625;gi5803225;gi21328448;gi5454052;gi4507951;gi5803227;gi21464101	nLLSVAYk		7	7	CID	N-Term(iTRAQ4plex), K8(iTRAQ4plex)	49.9			0.000494251	1	1	37	28	148535	Not Unique	Not Used	0.548813	1.2443	1.3548	15161	8320.58	20540.2	18864.9	2	598.384	1195.76	26.4671	12.1167	126	126	MS2	7/70	High		TBM_iTRAQ_ExList_42_1.mgf
gi4505763	iQLINNMLDk		1	1	CID	N-Term(iTRAQ4plex), K10(iTRAQ4plex)	49.84			0.000672837	1	1	39		147443	Unique	Used	0.345086	0.745459	1.49677	382.383	131.955	572.337	285.05	2	745.456	1489.9	26.5812	21.35	669	669	MS2	8/88	High		TBM_iTRAQ_ExList_42.mgf
gi4505763	iQLINNMLDk		1	1	CID	N-Term(iTRAQ4plex), K10(iTRAQ4plex)	49.84			0.000672837	1	1	39		149078	Unique	Used	0.345086	0.745459	1.49677	382.383	131.955	572.337	285.05	2	745.456	1489.9	26.5812	21.35	669	669	MS2	8/88	High		TBM_iTRAQ_ExList_42_1.mgf
gi48762920;gi11321601	aIGVLTSGGDAQGMNAAVR		2	2	CID	N-Term(iTRAQ4plex)	49.73			0.00139456	1	1	42	25	138035	Not Unique	Not Used	4.9584	6.45366	8.28329	19.9305	98.8236	165.09	128.625	2	966.529	1932.05	21.0636	14.0167	220	220	MS2	11/166	High		TBM_iTRAQ_ExList_37.mgf
gi32189394	iPSAVGYQPTLATDmGTMQER		1	1	CID	N-Term(iTRAQ4plex), M15(Oxidation)	49.72			0.00143777	1	1	42		87625	Unique	Used		0.0257743	0.458197	259.62		118.957	6.69152	3	809.41	2426.22	14.5612	16.1	326	326	MS2	15/220	High		TBM_iTRAQ_35.mgf
gi10567816	mEDTEPFSAELLSAMMR		2	2	CID	N-Term(iTRAQ4plex)	49.71			0.00116099	1	1	41		135626	Not Unique	Not Used	0.590141	2.7707	1.6975	74.8326	44.1618	127.028	207.338	3	701.346	2102.02	23.5991	32.4333	1005	1005	MS2	17/150	High		TBM_iTRAQ_ExList_35.mgf
gi32189394	aIAELGIYPAVDPLDSTSR		1	1	CID	N-Term(iTRAQ4plex)	49.7			0.00131422	1	1	41		132348	Unique	Used	0.112394	2.09145	0.0830548	55.8417	6.27629	4.63792	116.79	2	1066.59	2132.17	16.4948	25.9	916	916	MS2	21/172	High		TBM_iTRAQ_ExList_33.mgf
gi7669492	lVInGNPITIFQER		1	1	CID	N-Term(iTRAQ4plex), N4(Deamidated)	49.69			0.00100042	1	1	40	31	89314	Unique	Used	1.23627	2.05836	1.10176	352.697	436.03	388.587	725.979	2	880.013	1759.02	17.4811	25.4333	516	516	MS2	7/132	High		TBM_iTRAQ_36.mgf
gi7669492	lVInGNPITIFQER		1	1	CID	N-Term(iTRAQ4plex), N4(Deamidated)	49.69			0.00100042	1	1	40	31	90804	Unique	Used	1.23627	2.05836	1.10176	352.697	436.03	388.587	725.979	2	880.013	1759.02	17.4811	25.4333	516	516	MS2	7/132	High		TBM_iTRAQ_36_1.mgf
gi4501885;gi4501887;gi134133226	lcYVALDFEQEMATAASSSSLEk		3	3	CID	N-Term(iTRAQ4plex), C2(Methylthio), K23(iTRAQ4plex)	49.68			0.00147045	1	1	42		98805	Not Unique	Not Used	0.919883	9.66152	0.572886	9.8	9.01486	5.61429	94.6829	3	943.139	2827.4	20.0777	44.5333	1729	1729	MS2	19/232	High		TBM_iTRAQ_38r.mgf
gi4501885;gi4501887;gi134133226	lcYVALDFEQEMATAASSSSLEk		3	3	CID	N-Term(iTRAQ4plex), C2(Methylthio), K23(iTRAQ4plex)	49.68			0.00147045	1	1	42		100733	Not Unique	Not Used	0.919883	9.66152	0.572886	9.8	9.01486	5.61429	94.6829	3	943.139	2827.4	20.0777	44.5333	1729	1729	MS2	19/232	High		TBM_iTRAQ_38r_1.mgf
gi21536286	lAVEALSSLDGDLAGR		1	1	CID	N-Term(iTRAQ4plex)	49.65			0.00118311	1	1	41	17	135252	Unique	Used	0.234399	2.81356	1.40736	34.985	8.20043	49.2364	98.4324	3	577.665	1730.98	23.7841	26.1167	631	631	MS2	8/136	High		TBM_iTRAQ_ExList_35.mgf
gi4503971;gi6598323	mLLYTEVTR		2	2	CID	N-Term(iTRAQ4plex)	49.62			0.00119022	1	1	41	29	97338	Not Unique	Not Used		0.844423	0.762594	6908.39		5268.3	5833.61	2	635.367	1269.73	21.6502	14.7167	262	262	MS2	6/70	High		TBM_iTRAQ_38r.mgf
gi4503971;gi6598323	mLLYTEVTR		2	2	CID	N-Term(iTRAQ4plex)	49.62			0.00119022	1	1	41	29	99266	Not Unique	Not Used		0.844423	0.762594	6908.39		5268.3	5833.61	2	635.367	1269.73	21.6502	14.7167	262	262	MS2	6/70	High		TBM_iTRAQ_38r_1.mgf
gi4502549;gi260656025	dGnGYISAAELR		2	2	CID	N-Term(iTRAQ4plex), N3(Deamidated)	49.55			0.00107202	1	1	40	26	83877	Not Unique	Not Used	0.580793	0.803501	0.928556	807.388	468.925	749.705	648.737	3	470.908	1410.71	7.85956	13.0667	142	142	MS2	11/124	High		TBM_iTRAQ_32.mgf
gi5174539	dLDVAILVGSMPR		1	1	CID	N-Term(iTRAQ4plex)	49.54			0.00114675	1	1	41	27	87917	Unique	Used		0.222627		1624.77			361.717	2	765.441	1529.87	16.9106	26.0167	618	618	MS2	8/114	High		TBM_iTRAQ_35.mgf
gi9507215;gi14389309;gi57013276;gi17921989	lISQIVSSITASLR		4	4	CID	N-Term(iTRAQ4plex)	49.54			0.000413008	1	1	36	23	98256	Not Unique	Not Used	0.343766	1.08427	1.1673	714.975	245.784	834.592	775.228	2	816.513	1632.02	22.8184	34.95	1180	1180	MS2	10/142	High		TBM_iTRAQ_38r.mgf
gi9507215;gi14389309;gi57013276;gi17921989	lISQIVSSITASLR		4	4	CID	N-Term(iTRAQ4plex)	49.54			0.000413008	1	1	36	23	100184	Not Unique	Not Used	0.343766	1.08427	1.1673	714.975	245.784	834.592	775.228	2	816.513	1632.02	22.8184	34.95	1180	1180	MS2	10/142	High		TBM_iTRAQ_38r_1.mgf
gi237858679;gi89903008;gi237858675;gi237858680;gi237858677;gi237858682	nLILAPGEDGR		6	6	CID	N-Term(iTRAQ4plex)	49.53			0.00113881	1	1	41		139592	Not Unique	Not Used	0.783689	1.96041	2.10267	898.366	704.04	1888.96	1761.17	2	649.876	1298.75	20.779	11.5667	77	77	MS2	8/102	High		TBM_iTRAQ_ExList_38.mgf
gi5803011	iEEELGDEAR		1	1	CID	N-Term(iTRAQ4plex)	49.52			0.00103924	1	1	40	32	97092	Unique	Used	0.644471	1.03363	1.13578	666.725	429.685	757.256	689.148	2	652.836	1304.67	15.6436	10.5333	16	16	MS2	16/84	High		TBM_iTRAQ_38r.mgf
gi5803011	iEEELGDEAR		1	1	CID	N-Term(iTRAQ4plex)	49.52			0.00103924	1	1	40	32	99020	Unique	Used	0.644471	1.03363	1.13578	666.725	429.685	757.256	689.148	2	652.836	1304.67	15.6436	10.5333	16	16	MS2	16/84	High		TBM_iTRAQ_38r_1.mgf
gi6912328;gi197313763	dENATLDGGDVLFTGR		2	2	CID	N-Term(iTRAQ4plex)	49.5			0.00116185	1	1	41	18	84195	Not Unique	Not Used	0.207597	3.28532	1.98601	29.8833	6.20368	59.3485	98.1762	3	608.637	1823.9	3.21896	18.45	460	460	MS2	8/172	High		TBM_iTRAQ_32.mgf
gi32189394	aIAELGIYPAVDPLDSTSR		1	1	CID	N-Term(iTRAQ4plex)	49.5			0.00138738	1	1	42		133967	Unique	Used	0.0871269	0.136613	0.629407	60.2741	5.25149	37.9369	8.2342	2	1066.59	2132.17	15.8078	25.9333	943	943	MS2	8/172	High		TBM_iTRAQ_ExList_34.mgf
gi9507215;gi14389309;gi57013276;gi17921989	lISQIVSSITASLR		4	4	CID	N-Term(iTRAQ4plex)	49.47			0.000405032	1	1	36	23	102487	Not Unique	Not Used	2.72743	10.7233	23.781	9.3395	25.4728	222.103	100.151	3	544.679	1632.02	25.0676	44.1167	1555	1555	MS2	7/142	High		TBM_iTRAQ_39.mgf
gi9507215;gi14389309;gi57013276;gi17921989	lISQIVSSITASLR		4	4	CID	N-Term(iTRAQ4plex)	49.47			0.000405032	1	1	36	23	104215	Not Unique	Not Used	2.72743	10.7233	23.781	9.3395	25.4728	222.103	100.151	3	544.679	1632.02	25.0676	44.1167	1555	1555	MS2	7/142	High		TBM_iTRAQ_39_1.mgf
gi46593007	iAEVDASVVR		1	1	CID	N-Term(iTRAQ4plex)	49.43			0.000941846	1	1	40		95065	Unique	Used	0.580001	1.03131	0.990121	5145.22	2984.24	5094.39	5306.29	2	601.859	1202.71	20.2231	11.1167	79	79	MS2	13/80	High		TBM_iTRAQ_38.mgf
gi46593007	iAEVDASVVR		1	1	CID	N-Term(iTRAQ4plex)	49.43			0.000941846	1	1	40		96110	Unique	Used	0.580001	1.03131	0.990121	5145.22	2984.24	5094.39	5306.29	2	601.859	1202.71	20.2231	11.1167	79	79	MS2	13/80	High		TBM_iTRAQ_38_1.mgf
gi4501885;gi4501887	dLYANTVLSGGTTmYPGIADR		2	2	CID	N-Term(iTRAQ4plex), M14(Oxidation)	49.42			0.00162689	1	1	42	17	84308	Not Unique	Not Used		2.60704	1.88295	92.05		173.325	239.978	3	792.397	2375.18	4.20026	20.3833	573	573	MS2	21/230	High		TBM_iTRAQ_32.mgf
gi62241008;gi4503065	fADTVQGEVR		2	2	CID	N-Term(iTRAQ4plex)	49.41			0.00146282	1	1	42	32	100965	Not Unique	Not Used	1.48412	3.84009	3.68482	945.49	1403.22	3483.96	3630.77	2	633.347	1265.69	21.1279	10.0333	33	33	MS2	13/90	High		TBM_iTRAQ_39.mgf
gi62241008;gi4503065	fADTVQGEVR		2	2	CID	N-Term(iTRAQ4plex)	49.41			0.00146282	1	1	42	32	102693	Not Unique	Not Used	1.48412	3.84009	3.68482	945.49	1403.22	3483.96	3630.77	2	633.347	1265.69	21.1279	10.0333	33	33	MS2	13/90	High		TBM_iTRAQ_39_1.mgf
gi4502027	vHTEccHGDLLEcADDR		1	1	CID	N-Term(iTRAQ4plex), C5(Methylthio), C6(Methylthio), C13(Methylthio)	49.35			6.96869e-05	1	1	28		127159	Unique	Used	4.02264	10.006	5.85538	20.2771	81.5676	118.73	202.893	2	1099.43	2197.84	2.09655	21.0167	154	154	MS2	15/154	High		TBM_ITRAQ_45_R4.mgf
gi5803011	iEEELGDEAR		1	1	CID	N-Term(iTRAQ4plex)	49.33			0.00112889	1	1	40	27	91837	Unique	Used	0.467717	0.702125	0.974595	2492.14	1165.62	2428.82	1749.79	2	652.839	1304.67	19.2924	10.85	59	59	MS2	16/84	High		TBM_iTRAQ_37.mgf
gi5803011	iEEELGDEAR		1	1	CID	N-Term(iTRAQ4plex)	49.33			0.00112889	1	1	40	27	93441	Unique	Used	0.467717	0.702125	0.974595	2492.14	1165.62	2428.82	1749.79	2	652.839	1304.67	19.2924	10.85	59	59	MS2	16/84	High		TBM_iTRAQ_37_1.mgf
gi4503971;gi6598323	mLLYTEVTR		2	2	CID	N-Term(iTRAQ4plex)	49.29			0.00120469	1	1	41	29	101155	Not Unique	Not Used	0.608654	1.41833	1.24764	1688.23	1027.55	2106.3	2394.47	2	635.37	1269.73	26.3289	14.1667	223	223	MS2	6/70	High		TBM_iTRAQ_39.mgf
gi4503971;gi6598323	mLLYTEVTR		2	2	CID	N-Term(iTRAQ4plex)	49.29			0.00120469	1	1	41	29	102883	Not Unique	Not Used	0.608654	1.41833	1.24764	1688.23	1027.55	2106.3	2394.47	2	635.37	1269.73	26.3289	14.1667	223	223	MS2	6/70	High		TBM_iTRAQ_39_1.mgf
gi4501885;gi4501887	dLYANTVLSGGTTMYPGIADR		2	2	CID	N-Term(iTRAQ4plex)	49.27			0.00169234	1	1	42	20	132187	Not Unique	Not Used	0.921654	7.89118	0.6437	9.8	9.03221	6.30826	77.3336	2	1180.11	2359.21	16.7608	23.1833	755	755	MS2	16/230	High		TBM_iTRAQ_ExList_33.mgf
gi32189394	aIAELGIYPAVDPLDSTSR		1	1	CID	N-Term(iTRAQ4plex)	49.26			0.00152134	1	1	42	16	129509	Unique	Used	4.41637	0.812036	5.84	9.14639	40.3938	53.4149	7.42719	2	1066.59	2132.16	12.9452	25.9833	826	826	MS2	16/172	High		TBM_iTRAQ_ExList_31.mgf
gi4504349	vnVDEVGGEALGR		1	1	CID	N-Term(iTRAQ4plex), N2(Deamidated)	49.24			0.00143187	1	1	41	16	97154	Unique	Used	0.659015	1.15168	1.21995	23313.6	15364	28441.4	26849.8	2	730.402	1459.8	30.6634	11.6	78	78	MS2	11/128	High		TBM_iTRAQ_38r.mgf
gi4504349	vnVDEVGGEALGR		1	1	CID	N-Term(iTRAQ4plex), N2(Deamidated)	49.24			0.00143187	1	1	41	16	99082	Unique	Used	0.659015	1.15168	1.21995	23313.6	15364	28441.4	26849.8	2	730.402	1459.8	30.6634	11.6	78	78	MS2	11/128	High		TBM_iTRAQ_38r_1.mgf
gi9945439	aDcLVPSEIR		1	1	CID	N-Term(iTRAQ4plex), C3(Methylthio)	49.22			0.00122486	1	1	41	24	97335	Unique	Used	0.505264	1.39826	1.8693	527.877	266.717	986.76	738.107	2	646.841	1292.67	21.8274	14.6667	259	259	MS2	7/84	High		TBM_iTRAQ_38r.mgf
gi9945439	aDcLVPSEIR		1	1	CID	N-Term(iTRAQ4plex), C3(Methylthio)	49.22			0.00122486	1	1	41	24	99263	Unique	Used	0.505264	1.39826	1.8693	527.877	266.717	986.76	738.107	2	646.841	1292.67	21.8274	14.6667	259	259	MS2	7/84	High		TBM_iTRAQ_38r_1.mgf
gi119874213	lDLTGTSGTAVPAR		1	1	CID	N-Term(iTRAQ4plex)	49.06			0.00138941	1	1	41	26	137902	Unique	Used	0.877228	2.05932	2.78926	471.837	413.909	1316.08	971.665	2	751.935	1502.86	21.8237	11.7667	87	87	MS2	13/118	High		TBM_iTRAQ_ExList_37.mgf
gi23510451	aLDVSASDDEIAR		1	1	CID	N-Term(iTRAQ4plex)	49.06			0.00151357	1	1	41	19	136132	Unique	Used		0.181735	0.01	576.38		4.07851	104.748	2	753.396	1505.79	19.1738	11.4833	77	77	MS2	9/110	High		TBM_iTRAQ_ExList_36.mgf
gi4506671	iLDSVGIEADDDR		1	1	CID	N-Term(iTRAQ4plex)	49.03			0.00149156	1	1	41		136363	Unique	Used	1.05879	3.44586	1.68906	55.7606	59.0386	94.1831	192.144	2	781.411	1561.81	20.2215	15.4167	308	308	MS2	7/114	High		TBM_iTRAQ_ExList_36.mgf
gi25777713	nDFTEEEEAQVR		1	1	CID	N-Term(iTRAQ4plex)	49.02			0.00105765	1	1	40	21	137827	Unique	Used	0.224679	2.09605	1.37931	384.645	86.4218	530.546	806.236	2	805.89	1610.77	19.2357	10.5	12	12	MS2	7/122	High		TBM_iTRAQ_ExList_37.mgf
gi33946324;gi4504041;gi5729850;gi261878575	lFDSIcNNk		5	5	CID	N-Term(iTRAQ4plex), C6(Methylthio), K9(iTRAQ4plex)	49			0.00144273	1	1	41		147413	Not Unique	Not Used	0.190597		2.67925	612.063	116.657	1639.87		2	694.37	1387.73	27.0855	20.8333	639	639	MS2	8/70	High		TBM_iTRAQ_ExList_42.mgf
gi33946324;gi4504041;gi5729850;gi261878575	lFDSIcNNk		5	5	CID	N-Term(iTRAQ4plex), C6(Methylthio), K9(iTRAQ4plex)	49			0.00144273	1	1	41		149048	Not Unique	Not Used	0.190597		2.67925	612.063	116.657	1639.87		2	694.37	1387.73	27.0855	20.8333	639	639	MS2	8/70	High		TBM_iTRAQ_ExList_42_1.mgf
gi4503971	vPSTETEALASNLMGMFEk		1	1	CID	N-Term(iTRAQ4plex), K19(iTRAQ4plex)	48.98			0.00169222	1	1	42		142186	Unique	Used	1.79089	2.16784	3.18383	89.3257	159.973	284.398	193.644	3	781.75	2343.23	22.5724	33.0833	925	925	MS2	11/188	High		TBM_iTRAQ_ExList_39.mgf
gi4504349	sAVTALWGk		1	1	CID	N-Term(iTRAQ4plex), K9(iTRAQ4plex)	48.96			0.000836673	1	1	39	31	112822	Unique	Used	0.914748	0.685202	0.750233	569.861	521.28	427.529	390.47	2	610.881	1220.75	24.5002	14.2833	238	238	MS2	7/70	High		TBM_iTRAQ_43.mgf
gi4504349	sAVTALWGk		1	1	CID	N-Term(iTRAQ4plex), K9(iTRAQ4plex)	48.96			0.000836673	1	1	39	31	114437	Unique	Used	0.914748	0.685202	0.750233	569.861	521.28	427.529	390.47	2	610.881	1220.75	24.5002	14.2833	238	238	MS2	7/70	High		TBM_iTRAQ_43_1.mgf
gi50592996;gi21361322;gi29788785;gi5174735	iMNTFSVVPSPk		4	4	CID	N-Term(iTRAQ4plex), K12(iTRAQ4plex)	48.94			0.00122921	1	1	40	23	144396	Not Unique	Not Used	0.521933	2.55154	0.813889	355.341	185.464	289.208	906.666	2	804.473	1607.94	19.6195	16.15	136	136	MS2	17/118	High		TBM_iTRAQ_ExList_41.mgf
gi50592996;gi21361322;gi29788785;gi5174735	iMNTFSVVPSPk		4	4	CID	N-Term(iTRAQ4plex), K12(iTRAQ4plex)	48.94			0.00122921	1	1	40	23	145653	Not Unique	Not Used	0.521933	2.55154	0.813889	355.341	185.464	289.208	906.666	2	804.473	1607.94	19.6195	16.15	136	136	MS2	17/118	High		TBM_iTRAQ_ExList_41_1.mgf
gi4507729;gi50592996;gi29788785;gi29788768	aILVDLEPGTMDSVR		4	4	CID	N-Term(iTRAQ4plex)	48.91			0.00171072	1	1	42	21	89216	Not Unique	Not Used	0.426931	0.0169209	22.2684	9.77333	4.17254	217.637	0.165373	3	587.328	1759.97	17.4266	22.0333	418	418	MS2	13/128	High		TBM_iTRAQ_36.mgf
gi4507729;gi50592996;gi29788785;gi29788768	aILVDLEPGTMDSVR		4	4	CID	N-Term(iTRAQ4plex)	48.91			0.00171072	1	1	42	21	90706	Not Unique	Not Used	0.426931	0.0169209	22.2684	9.77333	4.17254	217.637	0.165373	3	587.328	1759.97	17.4266	22.0333	418	418	MS2	13/128	High		TBM_iTRAQ_36_1.mgf
gi4826659	yDPPLEDGAMPSAR		1	1	CID	N-Term(iTRAQ4plex)	48.89			0.00137579	1	1	41	32	136207	Unique	Used	1.1847	2.42829	1.63433	201.142	238.294	328.733	488.432	2	831.916	1662.82	19.8001	12.7667	152	152	MS2	7/124	High		TBM_iTRAQ_ExList_36.mgf
gi38327625	gLVYETSVLDPDEGIR		1	1	CID	N-Term(iTRAQ4plex)	48.88			0.0017944	1	1	42		133708	Unique	Used	10.2899	7.50265	12.7181	8.2265	84.6496	104.625	61.7205	2	954.011	1907.01	13.8998	21.55	684	684	MS2	16/136	High		TBM_iTRAQ_ExList_34.mgf
gi5803011	yITGDQLGALYQDFVR		1	1	CID	N-Term(iTRAQ4plex)	48.86			0.00172142	1	1	42	19	89527	Unique	Used	0.619476	0.75588	0.919075	405.86	251.421	373.016	306.782	2	1002.04	2003.07	15.5984	29.2	729	729	MS2	10/160	High		TBM_iTRAQ_36.mgf
gi5803011	yITGDQLGALYQDFVR		1	1	CID	N-Term(iTRAQ4plex)	48.86			0.00172142	1	1	42	19	91017	Unique	Used	0.619476	0.75588	0.919075	405.86	251.421	373.016	306.782	2	1002.04	2003.07	15.5984	29.2	729	729	MS2	10/160	High		TBM_iTRAQ_36_1.mgf
gi21536286	lAVEALSSLDGDLAGR		1	1	CID	N-Term(iTRAQ4plex)	48.85			0.00142827	1	1	41	24	83290	Unique	Used		0.416426	0.779351	135.055		105.255	56.2405	2	865.994	1730.98	23.2806	23.5667	577	577	MS2	15/136	High		TBM_iTRAQ_31.mgf
gi46593007	iAEVDASVVR		1	1	CID	N-Term(iTRAQ4plex)	48.83			0.0011128	1	1	40		97125	Unique	Used	0.548239	1.12812	1.08653	5753.53	3154.31	6251.39	6490.66	2	601.856	1202.71	16.0619	11.1	49	49	MS2	14/80	High		TBM_iTRAQ_38r.mgf
gi46593007	iAEVDASVVR		1	1	CID	N-Term(iTRAQ4plex)	48.83			0.0011128	1	1	40		99053	Unique	Used	0.548239	1.12812	1.08653	5753.53	3154.31	6251.39	6490.66	2	601.856	1202.71	16.0619	11.1	49	49	MS2	14/80	High		TBM_iTRAQ_38r_1.mgf
gi9257240;gi238624147;gi6912646;gi238624149	iVTSEEVIIR		4	4	CID	N-Term(iTRAQ4plex)	48.79			0.000899142	1	1	39	28	97233	Not Unique	Not Used	0.36252	1.0344	0.937192	2232.89	809.465	2092.64	2309.7	2	651.904	1302.8	19.9782	12.9333	157	157	MS2	12/78	High		TBM_iTRAQ_38r.mgf
gi9257240;gi238624147;gi6912646;gi238624149	iVTSEEVIIR		4	4	CID	N-Term(iTRAQ4plex)	48.79			0.000899142	1	1	39	28	99161	Not Unique	Not Used	0.36252	1.0344	0.937192	2232.89	809.465	2092.64	2309.7	2	651.904	1302.8	19.9782	12.9333	157	157	MS2	12/78	High		TBM_iTRAQ_38r_1.mgf
gi51092270	dAETAAAAAAVAAADPR		1	1	CID	N-Term(iTRAQ4plex)	48.79			0.00176327	1	1	42	21	133278	Unique	Used	1.04203	1.47541	0.824569	98.7981	102.951	81.4659	145.768	3	562.636	1685.89	21.4048	14.2167	254	254	MS2	15/156	High		TBM_iTRAQ_ExList_34.mgf
gi40254478	mLILPLIISSLITGLSGLDAk		1	1	CID	N-Term(iTRAQ4plex), M1(Oxidation), K21(iTRAQ4plex)	48.71			7.26765e-05	1	1	28		98818	Unique	Used	0.505103	0.0271171	0.778495	155.205	78.3945	120.826	4.20871	3	824.857	2472.56	24.2711	44.7667	1742	1742	MS2	17/180	High		TBM_iTRAQ_38r.mgf
gi40254478	mLILPLIISSLITGLSGLDAk		1	1	CID	N-Term(iTRAQ4plex), M1(Oxidation), K21(iTRAQ4plex)	48.71			7.26765e-05	1	1	28		100746	Unique	Used	0.505103	0.0271171	0.778495	155.205	78.3945	120.826	4.20871	3	824.857	2472.56	24.2711	44.7667	1742	1742	MS2	17/180	High		TBM_iTRAQ_38r_1.mgf
gi6912394	gETPVnSTMSIGQAR		1	1	CID	N-Term(iTRAQ4plex), N6(Deamidated)	48.69			0.00171984	1	1	42	23	91852	Unique	Used	1.0621	1.91031	1.62548	571.738	607.241	929.349	1092.2	2	846.936	1692.87	18.4645	11.1	74	74	MS2	12/146	High		TBM_iTRAQ_37.mgf
gi6912394	gETPVnSTMSIGQAR		1	1	CID	N-Term(iTRAQ4plex), N6(Deamidated)	48.69			0.00171984	1	1	42	23	93456	Unique	Used	1.0621	1.91031	1.62548	571.738	607.241	929.349	1092.2	2	846.936	1692.87	18.4645	11.1	74	74	MS2	12/146	High		TBM_iTRAQ_37_1.mgf
gi6005846	vVIEDEQLVLGASQEPVGR		1	1	CID	N-Term(iTRAQ4plex)	48.68			0.00135383	1	1	41	18	132135	Unique	Used	0.384469	0.404875	2.14187	19.8392	7.62754	42.4929	8.03238	3	728.08	2182.23	19.5806	22.2833	703	703	MS2	14/190	High		TBM_iTRAQ_ExList_33.mgf
gi4505701	vVPLADIITPNQFEAELLSGR		1	1	CID	N-Term(iTRAQ4plex)	48.67			0.00105677	1	1	39		86965	Unique	Used	4.26339	0.669214	1.5591	18.5357	79.025	28.899	12.4044	3	809.463	2426.38	14.2237	34.95	990	990	MS2	17/206	High		TBM_iTRAQ_34.mgf
gi239740684;gi239740686;gi67190748;gi178557739	vTASDPLDTLGSEGALSPGGVASLLR		4	4	CID	N-Term(iTRAQ4plex)	48.66			0.00126682	1	1	40		132642	Not Unique	Not Used	0.803363	1.70966	5.02636	9.8	7.87296	49.2583	16.7547	3	876.489	2627.45	19.2574	30.9	1210	1210	MS2	18/242	High		TBM_iTRAQ_ExList_33.mgf
gi148352329;gi148352331	fEDYLNAESR		2	2	CID	N-Term(iTRAQ4plex)	48.62			0.00121946	1	1	40	30	139681	Not Unique	Not Used	0.460206	1.0535	1.2949	1752.69	806.599	2269.55	1846.47	2	694.351	1387.69	24.3623	13.1	166	166	MS2	14/94	High		TBM_iTRAQ_ExList_38.mgf
gi169218213;gi115298678	iLLQGTPVAQMTEDAVDAER		2	2	CID	N-Term(iTRAQ4plex)	48.62			0.00186801	1	1	42		132417	Not Unique	Not Used	0.0431588	1.31413	3.42923	47.8625	2.06569	164.132	62.8977	3	767.747	2301.23	17.3655	27.0667	985	985	MS2	18/210	High		TBM_iTRAQ_ExList_33.mgf
gi4501885;gi4501887	dLYAnTVLSGGTTMYPGIADR		2	2	CID	N-Term(iTRAQ4plex), N5(Deamidated)	48.56			0.00198525	1	1	42		85485	Not Unique	Not Used	5.14053	3.16289	0.680361	9.05107	46.5273	6.158	28.6276	3	787.403	2360.19	15.8529	22.8667	593	593	MS2	10/230	High		TBM_iTRAQ_33.mgf
gi32189394	sLQDIIAILGmDELSEEDk		1	1	CID	N-Term(iTRAQ4plex), M11(Oxidation), K19(iTRAQ4plex)	48.55			0.00177129	1	1	42		92822	Unique	Used	2.37454	1.36508	1.41814	40.1294	95.2889	56.909	54.78	3	808.436	2423.29	18.8249	35.3167	1044	1044	MS2	19/210	High		TBM_iTRAQ_37.mgf
gi32189394	sLQDIIAILGmDELSEEDk		1	1	CID	N-Term(iTRAQ4plex), M11(Oxidation), K19(iTRAQ4plex)	48.55			0.00177129	1	1	42		94426	Unique	Used	2.37454	1.36508	1.41814	40.1294	95.2889	56.909	54.78	3	808.436	2423.29	18.8249	35.3167	1044	1044	MS2	19/210	High		TBM_iTRAQ_37_1.mgf
gi4502315	vQENLLANGVDLVTYITR		1	1	CID	N-Term(iTRAQ4plex)	48.54			0.00111547	1	1	40		137246	Unique	Used	0.205043	0.924082	1.31124	49.7575	10.2024	65.2441	45.98	3	721.42	2162.25	24.3588	34.6	1191	1191	MS2	16/196	High		TBM_iTRAQ_ExList_36.mgf
gi4507677	gVVDSDDLPLNVSR		1	1	CID	N-Term(iTRAQ4plex)	48.53			0.00180963	1	1	42	17	134940	Unique	Used	2.40841	6.20226	12.8604	9.456	22.7739	121.608	58.6486	2	815.446	1629.89	17.818	15.4333	319	319	MS2	7/128	High		TBM_iTRAQ_ExList_35.mgf
gi4505621	lYTLVLTDPDAPSR		1	1	CID	N-Term(iTRAQ4plex)	48.53			0.00163919	1	1	41	21	132147	Unique	Used	1.35741	2.07737	0.898703	181.103	245.832	162.758	376.219	3	568.993	1704.96	19.9958	22.4833	715	715	MS2	14/124	High		TBM_iTRAQ_ExList_33.mgf
gi4503051;gi62422571	sAADIIALAR		2	2	CID	N-Term(iTRAQ4plex)	48.52			0.000830974	1	1	38		101156	Not Unique	Not Used	0.677008	0.746164	0.750198	718.319	486.307	538.881	535.984	2	572.858	1144.71	23.8489	14.2	224	224	MS2	8/78	High		TBM_iTRAQ_39.mgf
gi4503051;gi62422571	sAADIIALAR		2	2	CID	N-Term(iTRAQ4plex)	48.52			0.000830974	1	1	38		102884	Not Unique	Not Used	0.677008	0.746164	0.750198	718.319	486.307	538.881	535.984	2	572.858	1144.71	23.8489	14.2	224	224	MS2	8/78	High		TBM_iTRAQ_39_1.mgf
gi4503979;gi196115290	dNLAQDLATVR		2	2	CID	N-Term(iTRAQ4plex)	48.51			0.00177923	1	1	42	34	138073	Not Unique	Not Used	0.358173	2.38382	2.37684	2316.91	829.854	5506.91	5523.09	2	680.386	1359.77	22.1415	14.6833	258	258	MS2	15/114	High		TBM_iTRAQ_ExList_37.mgf
gi148762940	iQNLTILVR		1	1	CID	N-Term(iTRAQ4plex)	48.5			0.00118583	1	1	40		134935	Unique	Used	1.16671	2.20951	2.12057	268.809	313.622	570.03	593.936	2	607.361	1213.72	-49.1522	15.3667	314	314	MS2	6/78	High		TBM_iTRAQ_ExList_35.mgf
gi17986283;gi46409270;gi156564363	lIGQIVSSITASLR		3	3	CID	N-Term(iTRAQ4plex)	48.48			0.000468289	1	1	36		92968	Not Unique	Not Used	8.35491	18.4444	5.42358	8.71806	72.8386	47.2831	160.8	3	534.673	1602	20.1374	37.7833	1190	1190	MS2	14/134	High		TBM_iTRAQ_37.mgf
gi17986283;gi46409270;gi156564363	lIGQIVSSITASLR		3	3	CID	N-Term(iTRAQ4plex)	48.48			0.000468289	1	1	36		94572	Not Unique	Not Used	8.35491	18.4444	5.42358	8.71806	72.8386	47.2831	160.8	3	534.673	1602	20.1374	37.7833	1190	1190	MS2	14/134	High		TBM_iTRAQ_37_1.mgf
gi9507215;gi14389309;gi57013276;gi17921989	lISQIVSSITASLR		4	4	CID	N-Term(iTRAQ4plex)	48.32			0.000546964	1	1	36	16	98134	Not Unique	Not Used	0.243669	1.39161	2.21066	302.629	73.7413	669.009	421.141	2	816.513	1632.02	22.8184	32.8667	1058	1058	MS2	11/142	High		TBM_iTRAQ_38r.mgf
gi9507215;gi14389309;gi57013276;gi17921989	lISQIVSSITASLR		4	4	CID	N-Term(iTRAQ4plex)	48.32			0.000546964	1	1	36	16	100062	Not Unique	Not Used	0.243669	1.39161	2.21066	302.629	73.7413	669.009	421.141	2	816.513	1632.02	22.8184	32.8667	1058	1058	MS2	11/142	High		TBM_iTRAQ_38r_1.mgf
gi131888135;gi75677327	tVTYEDPQAVGGLASALDNR		2	2	CID	N-Term(iTRAQ4plex)	48.31			0.0020682	1	1	42	18	84345	Not Unique	Not Used	4.82552	2.75799	4.34107	9.085	43.8399	39.4386	25.0563	3	741.044	2221.12	-2.27856	21.0167	610	610	MS2	18/210	High		TBM_iTRAQ_32.mgf
gi239756291;gi10334859	gTGGVDTAATGGVFDISNLDR		2	2	CID	N-Term(iTRAQ4plex)	48.29			0.00200362	1	1	42	19	133724	Not Unique	Not Used	0.91625	0.954987	1.33112	9.8	8.97925	13.045	9.35887	2	1084.06	2167.11	15.834	21.8167	700	700	MS2	10/202	High		TBM_iTRAQ_ExList_34.mgf
gi19923206	lTGFHETSNINDFSAGVANR		1	1	CID	N-Term(iTRAQ4plex)	48.29			0.00196582	1	1	42		155077	Unique	Used	0.022971	0.605784	0.121606	114.578	2.63196	13.9334	69.4094	2	1147.58	2294.15	8.65013	15.5667	337	337	MS2	20/198	High		TBM_iTRAQ_ExList_45.mgf
gi19923206	lTGFHETSNINDFSAGVANR		1	1	CID	N-Term(iTRAQ4plex)	48.29			0.00196582	1	1	42		156883	Unique	Used	0.022971	0.605784	0.121606	114.578	2.63196	13.9334	69.4094	2	1147.58	2294.15	8.65013	15.5667	337	337	MS2	20/198	High		TBM_iTRAQ_ExList_45_1.mgf
gi112382250;gi112382252	vIESTQDLGNDLAGVmALQR		2	2	CID	N-Term(iTRAQ4plex), M16(Oxidation)	48.25			0.00197503	1	1	42		130641	Not Unique	Not Used	0.482293	0.143272	19.409	9.77917	4.71642	189.803	1.40108	3	764.082	2290.23	20.8976	22.5	657	657	MS2	17/196	High		TBM_iTRAQ_ExList_32.mgf
gi4502081	aEEPLAAVTPAVGLDLGMDTR		1	1	CID	N-Term(iTRAQ4plex)	48.22			0.00200303	1	1	42		129568	Unique	Used	0.865388	5.85213	2.66237	9.8	8.4808	26.0912	57.3509	3	757.411	2270.22	16.0306	27	885	885	MS2	20/196	High		TBM_iTRAQ_ExList_31.mgf
gi19923362	vTSLTAcLVDQSLR		1	1	CID	N-Term(iTRAQ4plex), C7(Methylthio)	48.21			0.00206126	1	1	42	19	133944	Unique	Used	1.81855	2.77904	2.82674	48.2578	87.7591	136.412	134.111	3	565.982	1695.93	24.2307	25.5333	920	920	MS2	14/130	High		TBM_iTRAQ_ExList_34.mgf
gi32189394	aIAELGIYPAVDPLDSTSR		1	1	CID	N-Term(iTRAQ4plex)	48.17			0.00193097	1	1	42	16	129507	Unique	Used	0.529956	0.535361	1.50499	88.0033	46.6378	132.444	47.1135	3	711.393	2132.17	13.8978	25.9333	824	824	MS2	15/172	High		TBM_iTRAQ_ExList_31.mgf
gi9945439	aDcLVPSEIR		1	1	CID	N-Term(iTRAQ4plex), C3(Methylthio)	48.15			0.00156707	1	1	41	25	97331	Unique	Used	0.627143	0.999726	1.11366	1071.99	672.293	1193.84	1071.7	2	646.841	1292.67	21.8274	14.6	255	255	MS2	6/84	High		TBM_iTRAQ_38r.mgf
gi9945439	aDcLVPSEIR		1	1	CID	N-Term(iTRAQ4plex), C3(Methylthio)	48.15			0.00156707	1	1	41	25	99259	Unique	Used	0.627143	0.999726	1.11366	1071.99	672.293	1193.84	1071.7	2	646.841	1292.67	21.8274	14.6	255	255	MS2	6/84	High		TBM_iTRAQ_38r_1.mgf
gi21735625	tAFDEAIAELDTLSEESYk		1	1	CID	N-Term(iTRAQ4plex), K19(iTRAQ4plex)	48.13			0.00217649	1	1	42	17	138981	Unique	Used	0.944292	3.08422	0.854034	88.6684	83.7288	75.7258	273.473	3	807.424	2420.26	25.5295	34.5667	1166	1166	MS2	16/176	High		TBM_iTRAQ_ExList_37.mgf
gi4507729;gi50592996;gi29788785;gi5174735;gi29788768	gHYTEGAELVDSVLDVVR		5	5	CID	N-Term(iTRAQ4plex)	48.11			0.00213168	1	1	42	21	155607	Not Unique	Not Used	0.0660204	0.558953	0.364402	167.688	11.0708	61.1059	93.7297	3	701.71	2103.12	14.8797	28.35	867	867	MS2	17/158	High		TBM_iTRAQ_ExList_45.mgf
gi4507729;gi50592996;gi29788785;gi5174735;gi29788768	gHYTEGAELVDSVLDVVR		5	5	CID	N-Term(iTRAQ4plex)	48.11			0.00213168	1	1	42	21	157413	Not Unique	Not Used	0.0660204	0.558953	0.364402	167.688	11.0708	61.1059	93.7297	3	701.71	2103.12	14.8797	28.35	867	867	MS2	17/158	High		TBM_iTRAQ_ExList_45_1.mgf
gi21735625;gi5803225;gi21328448;gi5454052;gi4507951;gi5803227;gi21464101	nLLSVAYk		7	7	CID	N-Term(iTRAQ4plex), K8(iTRAQ4plex)	48.07			0.000753264	1	1	37	28	146892	Not Unique	Not Used	0.648409	1.51325	1.24161	6344.15	4113.61	7876.95	9600.29	2	598.384	1195.76	26.4671	11.9667	118	118	MS2	7/70	High		TBM_iTRAQ_ExList_42.mgf
gi21735625;gi5803225;gi21328448;gi5454052;gi4507951;gi5803227;gi21464101	nLLSVAYk		7	7	CID	N-Term(iTRAQ4plex), K8(iTRAQ4plex)	48.07			0.000753264	1	1	37	28	148527	Not Unique	Not Used	0.648409	1.51325	1.24161	6344.15	4113.61	7876.95	9600.29	2	598.384	1195.76	26.4671	11.9667	118	118	MS2	7/70	High		TBM_iTRAQ_ExList_42_1.mgf
gi4758274;gi30061491;gi260436831;gi42716291;gi42716289;gi260436834;gi260436837;gi30061489	fYPPDPAQLTEDITR		8	8	CID	N-Term(iTRAQ4plex)	48.06			0.00216809	1	1	42		130867	Not Unique	Not Used		0.58174	0.01	356.432		0.414304	207.351	3	636.338	1907	17.4409	26.3333	883	883	MS2	14/144	High		TBM_iTRAQ_ExList_32.mgf
gi4503471	yYVTIIDAPGHR		1	1	CID	N-Term(iTRAQ4plex)	48.05			0.00208535	1	1	42	24	155052	Unique	Used	0.659143	8.29735	6.28729	47.2873	31.1691	297.309	392.359	3	516.952	1548.84	8.71635	15.15	312	312	MS2	13/94	High		TBM_iTRAQ_ExList_45.mgf
gi4503471	yYVTIIDAPGHR		1	1	CID	N-Term(iTRAQ4plex)	48.05			0.00208535	1	1	42	24	156858	Unique	Used	0.659143	8.29735	6.28729	47.2873	31.1691	297.309	392.359	3	516.952	1548.84	8.71635	15.15	312	312	MS2	13/94	High		TBM_iTRAQ_ExList_45_1.mgf
gi31541941;gi42544159	dISTTLNADEAVAR		2	2	CID	N-Term(iTRAQ4plex)	48.04			0.00210193	1	1	42	26	134758	Not Unique	Not Used	0.388175	1.25935	3.1357	121.68	47.233	381.551	153.238	2	810.435	1619.86	17.1484	12.3667	137	137	MS2	13/136	High		TBM_iTRAQ_ExList_35.mgf
gi6912328;gi197313763	dENATLDGGDVLFTGR		2	2	CID	N-Term(iTRAQ4plex)	48.02			0.00170776	1	1	41		85349	Not Unique	Not Used	0.424621	2.1482	0.675328	123.8	52.568	83.6055	265.947	3	608.638	1823.9	6.2808	17.7667	457	457	MS2	14/172	High		TBM_iTRAQ_33.mgf
gi4557032	sADTLWDIQk		1	1	CID	N-Term(iTRAQ4plex), K10(iTRAQ4plex)	48.01			0.00195917	1	1	42	26	147005	Unique	Used	0.818921	1.58652	1.23254	309.611	253.547	381.609	491.204	2	732.919	1464.83	25.3619	13.9	231	231	MS2	8/86	High		TBM_iTRAQ_ExList_42.mgf
gi4557032	sADTLWDIQk		1	1	CID	N-Term(iTRAQ4plex), K10(iTRAQ4plex)	48.01			0.00195917	1	1	42	26	148640	Unique	Used	0.818921	1.58652	1.23254	309.611	253.547	381.609	491.204	2	732.919	1464.83	25.3619	13.9	231	231	MS2	8/86	High		TBM_iTRAQ_ExList_42_1.mgf
gi31541941;gi42544159	dISTTLNADEAVAR		2	2	CID	N-Term(iTRAQ4plex)	48.01			0.0021165	1	1	42	20	134756	Not Unique	Not Used	1.56311	1.76113	2.9964	60.6618	94.8213	181.767	106.833	2	810.435	1619.86	17.1484	12.3167	135	135	MS2	10/136	High		TBM_iTRAQ_ExList_35.mgf
gi169790839;gi262359914	vTAADAFLDLIR		2	2	CID	N-Term(iTRAQ4plex)	47.99			0.00168863	1	1	41	21	92504	Not Unique	Not Used	0.372165	0.846755	1.34182	491.864	183.054	659.991	416.488	2	724.928	1448.85	18.3467	29.9333	726	726	MS2	8/102	High		TBM_iTRAQ_37.mgf
gi169790839;gi262359914	vTAADAFLDLIR		2	2	CID	N-Term(iTRAQ4plex)	47.99			0.00168863	1	1	41	21	94108	Not Unique	Not Used	0.372165	0.846755	1.34182	491.864	183.054	659.991	416.488	2	724.928	1448.85	18.3467	29.9333	726	726	MS2	8/102	High		TBM_iTRAQ_37_1.mgf
gi148352329;gi148352331	fEDYLNAESR		2	2	CID	N-Term(iTRAQ4plex)	47.97			0.00141634	1	1	40	26	139685	Not Unique	Not Used	0.668111	1.98526	1.45295	1450.77	969.273	2107.9	2880.15	2	694.351	1387.69	24.3623	13.15	170	170	MS2	14/94	High		TBM_iTRAQ_ExList_38.mgf
gi239741786;gi239747898;gi239753333;gi4501885;gi4501887;gi63055057;gi213688375;gi134133226;gi4501889;gi153791352;gi4885049;gi4501881	sYELPDGQVITIGNER		12	12	CID	N-Term(iTRAQ4plex)	47.97			0.00230605	1	1	42	25	131931	Not Unique	Not Used	0.498724	0.617563	0.642791	220.644	110.041	141.828	136.262	3	645.682	1935.03	19.2872	18.8167	499	499	MS2	13/164	High		TBM_iTRAQ_ExList_33.mgf
gi4503065	sSSLLIPPLETALANFSSGPEGGVMQPVR		1	1	CID	N-Term(iTRAQ4plex)	47.94			0.00130002	1	1	40		134445	Unique	Used	1.50671	0.983953	0.899071	9.69	14.6	8.712	9.5345	3	1033.57	3098.71	24.6927	35.95	1421	1421	MS2	14/292	High		TBM_iTRAQ_ExList_34.mgf
gi32189394	iPSAVGYQPTLATDmGTMQER		1	1	CID	N-Term(iTRAQ4plex), M15(Oxidation)	47.92			0.00219472	1	1	42		133425	Unique	Used	0.01	1.32427	0.01	154.281	0.380875	0.940271	204.309	3	809.414	2426.23	18.8252	16.7167	401	401	MS2	18/220	High		TBM_iTRAQ_ExList_34.mgf
gi156523246	vLQQLVEEDR		1	1	CID	N-Term(iTRAQ4plex)	47.89			0.00167269	1	1	41	21	97322	Unique	Used	0.573245	1.04875	1.24225	1138.76	652.789	1414.63	1194.28	2	686.895	1372.78	20.2612	14.45	246	246	MS2	9/90	High		TBM_iTRAQ_38r.mgf
gi156523246	vLQQLVEEDR		1	1	CID	N-Term(iTRAQ4plex)	47.89			0.00167269	1	1	41	21	99250	Unique	Used	0.573245	1.04875	1.24225	1138.76	652.789	1414.63	1194.28	2	686.895	1372.78	20.2612	14.45	246	246	MS2	9/90	High		TBM_iTRAQ_38r_1.mgf
gi41322908;gi41322916;gi41322919;gi41322912;gi41322910;gi41322914;gi41322923;gi47607492	fLEVQYLTGGLIEPDTPGR		8	8	CID	N-Term(iTRAQ4plex)	47.78			0.00196819	1	1	41	16	132614	Not Unique	Not Used	3.10011	5.11799	4.46572	9.37833	29.0739	41.881	47.9982	3	750.417	2249.24	18.6745	30.4333	1182	1182	MS2	13/198	High		TBM_iTRAQ_ExList_33.mgf
gi21536286	dLFDPIIEDR		1	1	CID	N-Term(iTRAQ4plex)	47.77			0.00213983	1	1	42	33	84427	Unique	Used	0.523303	0.480767	0.343714	448.738	234.826	154.237	215.738	3	459.58	1376.73	6.40203	22.5167	692	692	MS2	7/88	High		TBM_iTRAQ_32.mgf
gi91208428	aIIDGVESVSR		1	1	CID	N-Term(iTRAQ4plex)	47.75			0.00191552	1	1	41		97179	Unique	Used	0.576647	1.08631	1.15973	3199.86	1845.19	3710.95	3476.02	2	645.375	1289.74	19.2002	12.0167	103	103	MS2	9/92	High		TBM_iTRAQ_38r.mgf
gi91208428	aIIDGVESVSR		1	1	CID	N-Term(iTRAQ4plex)	47.75			0.00191552	1	1	41		99107	Unique	Used	0.576647	1.08631	1.15973	3199.86	1845.19	3710.95	3476.02	2	645.375	1289.74	19.2002	12.0167	103	103	MS2	9/92	High		TBM_iTRAQ_38r_1.mgf
gi71773106;gi4557469	lAPPLVTLLSGEPEVQYVALR		2	2	CID	N-Term(iTRAQ4plex)	47.75			0.000684952	1	1	37		88463	Not Unique	Not Used		0.30872	0.0379014	180.309		6.83398	55.665	3	803.813	2409.42	15.4484	35.2667	1164	1164	MS2	12/184	High		TBM_iTRAQ_35.mgf
gi6912328;gi197313763	dENATLDGGDVLFTGR		2	2	CID	N-Term(iTRAQ4plex)	47.71			0.00164012	1	1	40	23	84172	Not Unique	Not Used	0.946489	3.14205	0.166325	28.42	26.8992	4.72696	89.2969	2	912.447	1823.89	-1.7766	18.0833	437	437	MS2	12/172	High		TBM_iTRAQ_32.mgf
gi105990539	sAYGGLQTSSYLMSTR		1	1	CID	N-Term(iTRAQ4plex)	47.7			0.00224678	1	1	42		97314	Unique	Used	0.756689	0.648534	0.261042	337.379	255.291	88.07	218.802	2	933.48	1865.95	18.1644	14.3	238	238	MS2	13/166	High		TBM_iTRAQ_38r.mgf
gi105990539	sAYGGLQTSSYLMSTR		1	1	CID	N-Term(iTRAQ4plex)	47.7			0.00224678	1	1	42		99242	Unique	Used	0.756689	0.648534	0.261042	337.379	255.291	88.07	218.802	2	933.48	1865.95	18.1644	14.3	238	238	MS2	13/166	High		TBM_iTRAQ_38r_1.mgf
gi4501867	lEAPDADELPk		1	1	CID	N-Term(iTRAQ4plex), K11(iTRAQ4plex)	47.67			0.00192804	1	1	41		142908	Unique	Used	0.440315	1.23082	1.11724	2051.69	903.39	2292.22	2525.26	2	743.418	1485.83	16.9548	11.2	71	71	MS2	8/92	High		TBM_iTRAQ_ExList_40.mgf
gi24234686;gi5729877	sINPDEAVAYGAAVqAAILSGDk		2	2	CID	N-Term(iTRAQ4plex), Q15(Deamidated), K23(iTRAQ4plex)	47.67			0.00185793	1	1	41	16	97863	Not Unique	Not Used	0.322489	1.63183	5.81544	18.0225	5.81206	104.809	29.4097	3	850.474	2549.41	28.662	28.2833	787	787	MS2	18/258	High		TBM_iTRAQ_38r.mgf
gi24234686;gi5729877	sINPDEAVAYGAAVqAAILSGDk		2	2	CID	N-Term(iTRAQ4plex), Q15(Deamidated), K23(iTRAQ4plex)	47.67			0.00185793	1	1	41	16	99791	Not Unique	Not Used	0.322489	1.63183	5.81544	18.0225	5.81206	104.809	29.4097	3	850.474	2549.41	28.662	28.2833	787	787	MS2	18/258	High		TBM_iTRAQ_38r_1.mgf
gi5803225	yLAEFATGNDR		1	1	CID	N-Term(iTRAQ4plex)	47.66			0.00161798	1	1	40		97284	Unique	Used	0.381295	1.0996	1.15838	3207.95	1223.18	3716.03	3527.44	2	700.865	1400.72	21.4608	13.8	208	208	MS2	9/96	High		TBM_iTRAQ_38r.mgf
gi5803225	yLAEFATGNDR		1	1	CID	N-Term(iTRAQ4plex)	47.66			0.00161798	1	1	40		99212	Unique	Used	0.381295	1.0996	1.15838	3207.95	1223.18	3716.03	3527.44	2	700.865	1400.72	21.4608	13.8	208	208	MS2	9/96	High		TBM_iTRAQ_38r_1.mgf
gi28373119;gi28373117	nFMLDSnGELLIR		2	2	CID	N-Term(iTRAQ4plex), N7(Deamidated)	47.65			0.0022874	1	1	42	33	84519	Not Unique	Not Used	0.799709	2.12588	0.843796	136.955	109.524	115.562	291.15	3	556.293	1666.86	3.17623	24.7333	784	784	MS2	12/128	High		TBM_iTRAQ_32.mgf
gi112382250;gi112382252	dMGEMVTQGQTDAQYMFLR		2	2	CID	N-Term(iTRAQ4plex)	47.63			0.00192517	1	1	41	18	132378	Not Unique	Not Used	0.731004	6.31519	7.05729	15.7212	11.4922	110.949	99.2821	3	789.046	2365.12	20.6026	26.4167	946	946	MS2	15/188	High		TBM_iTRAQ_ExList_33.mgf
gi71773106;gi4557469	lAPPLVTLLSGEPEVQYVALR		2	2	CID	N-Term(iTRAQ4plex)	47.63			0.000465113	1	1	35		135835	Not Unique	Not Used		1.06925	1.37567	128.346		176.561	137.234	3	803.82	2409.45	24.3017	36.1167	1214	1214	MS2	11/184	High		TBM_iTRAQ_ExList_35.mgf
gi51092270	dAETAAAAAAVAAADPR		1	1	CID	N-Term(iTRAQ4plex)	47.56			0.00234055	1	1	42	22	133272	Unique	Used	2.50758	1.98558	7.28464	9.47	23.7468	68.9856	18.8035	3	562.636	1685.89	21.4048	14.1167	248	248	MS2	16/156	High		TBM_iTRAQ_ExList_34.mgf
gi156523246	vLQQLVEEDR		1	1	CID	N-Term(iTRAQ4plex)	47.53			0.00181725	1	1	41	25	97328	Unique	Used	0.471886	1.28738	0.911133	1221.7	576.504	1113.13	1572.79	2	686.895	1372.78	20.2612	14.55	252	252	MS2	8/90	High		TBM_iTRAQ_38r.mgf
gi156523246	vLQQLVEEDR		1	1	CID	N-Term(iTRAQ4plex)	47.53			0.00181725	1	1	41	25	99256	Unique	Used	0.471886	1.28738	0.911133	1221.7	576.504	1113.13	1572.79	2	686.895	1372.78	20.2612	14.55	252	252	MS2	8/90	High		TBM_iTRAQ_38r_1.mgf
gi20149594;gi4507677	eLISNASDALDk		2	2	CID	N-Term(iTRAQ4plex), K12(iTRAQ4plex)	47.52			0.00212413	1	1	41	31	142921	Not Unique	Not Used	0.34084	2.08756	2.51572	538.176	183.432	1353.9	1123.48	2	782.445	1563.88	22.8525	11.4	84	84	MS2	15/122	High		TBM_iTRAQ_ExList_40.mgf
gi4505701	vVPLADIITPNQFEAELLSGR		1	1	CID	N-Term(iTRAQ4plex)	47.43			0.00136984	1	1	39		88444	Unique	Used	2.95595	3.11734	4.14864	48.4425	143.194	200.971	151.012	3	809.465	2426.38	15.6199	34.9333	1145	1145	MS2	9/206	High		TBM_iTRAQ_35.mgf
gi15991831;gi15991827;gi188497750;gi188497754	sANLVAATLGAILNR		4	4	CID	N-Term(iTRAQ4plex)	47.42			0.000783405	1	1	37	18	138960	Not Unique	Not Used	7.23648		27.5524	8.59875	62.2247	236.916		3	543.34	1628	26.3011	34.2	1145	1145	MS2	16/150	High		TBM_iTRAQ_ExList_37.mgf
gi4507729;gi50592996;gi29788785;gi5174735;gi29788768	gHYTEGAELVDSVLDVVR		5	5	CID	N-Term(iTRAQ4plex)	47.42			0.00249965	1	1	42		127765	Not Unique	Not Used	0.0410746	0.150491	0.81846	79.7058	3.27388	65.236	11.995	2	1052.05	2103.1	7.89685	31.05	760	760	MS2	11/158	High		TBM_ITRAQ_45_R4.mgf
gi4507729;gi21361322;gi29788785;gi5174735;gi29788768	lTTPTYGDLNHLVSATMSGVTTcLR		5	5	CID	N-Term(iTRAQ4plex), C23(Methylthio)	47.41			0.00245458	1	1	42		111258	Not Unique	Not Used	0.870849	2.59016	1.82257	100.58	87.5903	183.315	260.52	4	711.123	2841.47	22.7695	44.7667	1188	1188	MS2	26/262	High		TBM_iTRAQ_42.mgf
gi4507729;gi21361322;gi29788785;gi5174735;gi29788768	lTTPTYGDLNHLVSATMSGVTTcLR		5	5	CID	N-Term(iTRAQ4plex), C23(Methylthio)	47.41			0.00245458	1	1	42		112515	Not Unique	Not Used	0.870849	2.59016	1.82257	100.58	87.5903	183.315	260.52	4	711.123	2841.47	22.7695	44.7667	1188	1188	MS2	26/262	High		TBM_iTRAQ_42_1.mgf
gi32189394	iPSAVGYQPTLATDMGTMQER		1	1	CID	N-Term(iTRAQ4plex)	47.38			0.00270102	1	1	42		130586	Unique	Used	0.68358	0.236427	0.620272	64.4614	44.0645	39.9836	15.2404	3	804.08	2410.23	16.144	21.5667	602	602	MS2	16/220	High		TBM_iTRAQ_ExList_32.mgf
gi17986283;gi46409270;gi156564363	lIGQIVSSITASLR		3	3	CID	N-Term(iTRAQ4plex)	47.36			0.000786038	1	1	37	21	98436	Not Unique	Not Used	0.882429	2.54643	1.08585	222.877	196.673	242.012	567.541	2	801.499	1601.99	12.4624	38	1360	1360	MS2	11/134	High		TBM_iTRAQ_38r.mgf
gi17986283;gi46409270;gi156564363	lIGQIVSSITASLR		3	3	CID	N-Term(iTRAQ4plex)	47.36			0.000786038	1	1	37	21	100364	Not Unique	Not Used	0.882429	2.54643	1.08585	222.877	196.673	242.012	567.541	2	801.499	1601.99	12.4624	38	1360	1360	MS2	11/134	High		TBM_iTRAQ_38r_1.mgf
gi31377548	vVLATDPDADR		1	1	CID	N-Term(iTRAQ4plex)	47.35			0.00197515	1	1	41	23	87370	Unique	Used		0.682597		833.086			568.662	2	658.361	1315.71	13.0521	10.9833	71	71	MS2	7/90	High		TBM_iTRAQ_35.mgf
gi194248072;gi24234686;gi124256496;gi13676857;gi16507237;gi5729877	vEIIAnDQGNR		6	6	CID	N-Term(iTRAQ4plex), N6(Deamidated)	47.33			0.00218953	1	1	41	26	87358	Not Unique	Not Used	0.745659	0.909918	1.99335	204.289	152.33	407.219	185.886	2	687.37	1373.73	13.8467	10.7833	59	59	MS2	6/100	High		TBM_iTRAQ_35.mgf
gi4504349	vnVDEVGGEALGR		1	1	CID	N-Term(iTRAQ4plex), N2(Deamidated)	47.3			0.00222985	1	1	41	16	95092	Unique	Used	0.586245	1.14594	1.18018	26158	15335	30871.1	29975.6	2	730.405	1459.8	35.0882	11.5667	106	106	MS2	11/128	High		TBM_iTRAQ_38.mgf
gi4504349	vnVDEVGGEALGR		1	1	CID	N-Term(iTRAQ4plex), N2(Deamidated)	47.3			0.00222985	1	1	41	16	96137	Unique	Used	0.586245	1.14594	1.18018	26158	15335	30871.1	29975.6	2	730.405	1459.8	35.0882	11.5667	106	106	MS2	11/128	High		TBM_iTRAQ_38_1.mgf
gi9507215;gi14389309;gi57013276;gi17921989	lISQIVSSITASLR		4	4	CID	N-Term(iTRAQ4plex)	47.28			0.000669704	1	1	36		98794	Not Unique	Not Used	0.713778	2.06404	0.531922	107.014	76.3841	56.923	220.881	3	544.679	1632.02	26.1347	44.3667	1718	1718	MS2	9/142	High		TBM_iTRAQ_38r.mgf
gi9507215;gi14389309;gi57013276;gi17921989	lISQIVSSITASLR		4	4	CID	N-Term(iTRAQ4plex)	47.28			0.000669704	1	1	36		100722	Not Unique	Not Used	0.713778	2.06404	0.531922	107.014	76.3841	56.923	220.881	3	544.679	1632.02	26.1347	44.3667	1718	1718	MS2	9/142	High		TBM_iTRAQ_38r_1.mgf
gi20143480	aESAPLPVSADDTPEVLNR		1	1	CID	N-Term(iTRAQ4plex)	47.28			0.00259089	1	1	42	16	86326	Unique	Used	0.960206	9.8381	6.58222	9.7575	9.36921	64.226	95.9953	3	709.043	2125.11	11.5488	16.55	351	351	MS2	17/172	High		TBM_iTRAQ_34.mgf
gi4885281	gFIGPGIDVPAPDMSTGER		1	1	CID	N-Term(iTRAQ4plex)	47.25			0.00263428	1	1	42		132117	Unique	Used	1.65039	2.86929	4.05218	61.9038	102.165	250.845	177.62	3	687.358	2060.06	17.7306	21.9667	685	685	MS2	14/164	High		TBM_iTRAQ_ExList_33.mgf
gi4503377	iVLEDGTLHVTEGSGR		1	1	CID	N-Term(iTRAQ4plex)	47.24			0.002343	1	1	42		155037	Unique	Used	0.660984	1.93071	0.376825	79.3911	52.4762	29.9166	153.282	2	913.997	1826.99	7.12325	14.9	297	297	MS2	20/140	High		TBM_iTRAQ_ExList_45.mgf
gi4503377	iVLEDGTLHVTEGSGR		1	1	CID	N-Term(iTRAQ4plex)	47.24			0.002343	1	1	42		156843	Unique	Used	0.660984	1.93071	0.376825	79.3911	52.4762	29.9166	153.282	2	913.997	1826.99	7.12325	14.9	297	297	MS2	20/140	High		TBM_iTRAQ_ExList_45_1.mgf
gi148352329;gi148352331	sPLAQMEEER		2	2	CID	N-Term(iTRAQ4plex)	47.21			0.00190963	1	1	41	33	101019	Not Unique	Not Used	0.479866	1.29159	1.35951	3447.68	1654.42	4687.17	4453.01	2	667.347	1333.69	24.5926	10.95	87	87	MS2	16/98	High		TBM_iTRAQ_39.mgf
gi148352329;gi148352331	sPLAQMEEER		2	2	CID	N-Term(iTRAQ4plex)	47.21			0.00190963	1	1	41	33	102747	Not Unique	Not Used	0.479866	1.29159	1.35951	3447.68	1654.42	4687.17	4453.01	2	667.347	1333.69	24.5926	10.95	87	87	MS2	16/98	High		TBM_iTRAQ_39_1.mgf
gi226423947;gi68051721	vTDTDFDGVEVR		2	2	CID	N-Term(iTRAQ4plex)	47.2			0.00207219	1	1	41	27	137958	Not Unique	Not Used	0.593228	1.64201	1.53083	157.627	93.5086	241.3	258.824	2	748.887	1496.77	21.1148	12.7	143	143	MS2	7/104	High		TBM_iTRAQ_ExList_37.mgf
gi40254478	nDEVSSLDAFLDLIR		1	1	CID	N-Term(iTRAQ4plex)	47.13			0.00259287	1	1	42	23	135785	Unique	Used	2.69862	6.27939	0.719106	28.4254	76.7091	20.4408	178.494	3	617.675	1851.01	26.6593	35.2667	1164	1164	MS2	13/160	High		TBM_iTRAQ_ExList_35.mgf
gi6598323	vPSTEAEALASSLMGLFEk		1	1	CID	N-Term(iTRAQ4plex), K19(iTRAQ4plex)	47.12			0.00205346	1	1	41		142556	Unique	Used		2.09603	1.63298	115.516		188.635	242.125	3	756.758	2268.26	25.155	39.3833	1295	1295	MS2	16/174	High		TBM_iTRAQ_ExList_39.mgf
gi4507729;gi29788768	aLTVPELTQQMFDSk		2	2	CID	N-Term(iTRAQ4plex), K15(iTRAQ4plex)	47.11			0.00215935	1	1	41		104746	Not Unique	Not Used	0.0835634	1.28187	1.1123	146.147	12.2125	162.559	187.342	3	666.043	1996.12	24.7533	24.2	358	358	MS2	8/146	High		TBM_iTRAQ_40.mgf
gi4507729;gi29788768	aLTVPELTQQMFDSk		2	2	CID	N-Term(iTRAQ4plex), K15(iTRAQ4plex)	47.11			0.00215935	1	1	41		106308	Not Unique	Not Used	0.0835634	1.28187	1.1123	146.147	12.2125	162.559	187.342	3	666.043	1996.12	24.7533	24.2	358	358	MS2	8/146	High		TBM_iTRAQ_40_1.mgf
gi9507215;gi17986283;gi46409270;gi14389309;gi57013276;gi156564363;gi17921989	vGINYQPPTVVPGGDLAk		7	7	CID	N-Term(iTRAQ4plex), K18(iTRAQ4plex)	47.05			0.00129884	1	1	39	17	141566	Not Unique	Not Used	0.596923	1.40327	1.40912	3664.35	2187.33	5163.5	5142.08	4	529.066	2113.24	24.3571	16.1667	305	305	MS2	21/176	High		TBM_iTRAQ_ExList_39.mgf
gi4505621	lYTLVLTDPDAPSR		1	1	CID	N-Term(iTRAQ4plex)	47.04			0.00230712	1	1	41	23	130656	Unique	Used	4.36759	10.918	17.7402	9.09107	39.7061	161.277	99.2567	3	568.992	1704.96	19.8346	22.75	672	672	MS2	12/124	High		TBM_iTRAQ_ExList_32.mgf
gi19923206	acLYAGVk		1	1	CID	N-Term(iTRAQ4plex), C2(Methylthio), K8(iTRAQ4plex)	47.01			0.00162439	1	1	40		150160	Unique	Used		1.25688	0.722493	1448.36		1046.43	1820.41	2	579.836	1158.67	34.3848	11.9	116	116	MS2	7/58	High		TBM_iTRAQ_ExList_43.mgf
gi19923206	acLYAGVk		1	1	CID	N-Term(iTRAQ4plex), C2(Methylthio), K8(iTRAQ4plex)	47.01			0.00162439	1	1	40		151800	Unique	Used		1.25688	0.722493	1448.36		1046.43	1820.41	2	579.836	1158.67	34.3848	11.9	116	116	MS2	7/58	High		TBM_iTRAQ_ExList_43_1.mgf
gi21361370	vEDVEALDR		1	1	CID	N-Term(iTRAQ4plex)	46.93			0.0020804	1	1	41		97104	Unique	Used	0.933831		2.03431	1280.86	1196.11	2605.67		2	595.321	1189.64	14.2086	10.75	28	28	MS2	8/76	High		TBM_iTRAQ_38r.mgf
gi21361370	vEDVEALDR		1	1	CID	N-Term(iTRAQ4plex)	46.93			0.0020804	1	1	41		99032	Unique	Used	0.933831		2.03431	1280.86	1196.11	2605.67		2	595.321	1189.64	14.2086	10.75	28	28	MS2	8/76	High		TBM_iTRAQ_38r_1.mgf
gi4507645;gi226529917	vTnGAFTGEISPGMIk		2	2	CID	N-Term(iTRAQ4plex), N3(Deamidated), K16(iTRAQ4plex)	46.93			0.0025194	1	1	42	23	141571	Not Unique	Not Used	1.09903	2.92992	2.84502	70.2875	77.2482	199.969	205.937	2	956.032	1911.06	22.5828	16.25	310	310	MS2	11/164	High		TBM_iTRAQ_ExList_39.mgf
gi83700235	eTQALVLAPTR		1	1	CID	N-Term(iTRAQ4plex)	46.85			0.00145403	1	1	39	21	137904	Unique	Used	1.00153	2.44911	1.73018	392.965	393.567	679.9	962.415	2	671.909	1342.81	21.7574	11.7833	89	89	MS2	9/114	High		TBM_iTRAQ_ExList_37.mgf
gi15991831;gi15991827;gi188497750;gi188497754	sAnLVAATLGAILNR		4	4	CID	N-Term(iTRAQ4plex), N3(Deamidated)	46.85			0.000911865	1	1	37		98149	Not Unique	Not Used		0.74441	1.15833	1350.66		1564.5	1005.44	2	815.006	1629	36.1427	33.1167	1073	1073	MS2	13/150	High		TBM_iTRAQ_38r.mgf
gi15991831;gi15991827;gi188497750;gi188497754	sAnLVAATLGAILNR		4	4	CID	N-Term(iTRAQ4plex), N3(Deamidated)	46.85			0.000911865	1	1	37		100077	Not Unique	Not Used		0.74441	1.15833	1350.66		1564.5	1005.44	2	815.006	1629	36.1427	33.1167	1073	1073	MS2	13/150	High		TBM_iTRAQ_38r_1.mgf
gi193794814	qLLLTADDR		1	1	CID	N-Term(iTRAQ4plex)	46.83			0.00200333	1	1	40	28	139582	Unique	Used	0.475145		2.3315	4934.36	2344.54	11504.5		2	594.853	1188.7	24.2905	11.4167	67	67	MS2	7/86	High		TBM_iTRAQ_ExList_38.mgf
gi21536286	lGFSEVELVQMVVDGVk		1	1	CID	N-Term(iTRAQ4plex), K17(iTRAQ4plex)	46.81			0.00152897	1	1	39	16	105898	Unique	Used	1.56478	0.556398	0.10113	46.01	71.9956	4.65298	25.5999	3	713.083	2137.23	24.0151	46.35	1510	1510	MS2	11/162	High		TBM_iTRAQ_40.mgf
gi21536286	lGFSEVELVQMVVDGVk		1	1	CID	N-Term(iTRAQ4plex), K17(iTRAQ4plex)	46.81			0.00152897	1	1	39	16	107460	Unique	Used	1.56478	0.556398	0.10113	46.01	71.9956	4.65298	25.5999	3	713.083	2137.23	24.0151	46.35	1510	1510	MS2	11/162	High		TBM_iTRAQ_40_1.mgf
gi14210536;gi50592996	eVDEQMLAIqSk		2	2	CID	N-Term(iTRAQ4plex), Q10(Deamidated), K12(iTRAQ4plex)	46.79			0.00258832	1	1	41	22	142928	Not Unique	Not Used	0.598671	1.2768	1.58938	1620.52	970.159	2575.62	2069.09	2	840.47	1679.93	33.594	11.55	91	91	MS2	9/122	High		TBM_iTRAQ_ExList_40.mgf
gi4504183	dQQEAALVDmVNDGVEDLR		1	1	CID	N-Term(iTRAQ4plex), M10(Oxidation)	46.78			0.0022763	1	1	41	16	84385	Unique	Used	0.858206	2.74147	3.12874	9.8	8.41042	30.6617	26.8665	3	759.702	2277.09	5.57876	21.75	650	650	MS2	17/210	High		TBM_iTRAQ_32.mgf
gi94721261	nQWQLSADDLk		1	1	CID	N-Term(iTRAQ4plex), K11(iTRAQ4plex)	46.77			0.00277594	1	1	42	25	146964	Unique	Used	0.561968	2.19875	2.94414	660.111	370.961	1943.46	1451.42	2	803.447	1605.89	24.9983	13.2	190	190	MS2	9/106	High		TBM_iTRAQ_ExList_42.mgf
gi94721261	nQWQLSADDLk		1	1	CID	N-Term(iTRAQ4plex), K11(iTRAQ4plex)	46.77			0.00277594	1	1	42	25	148599	Unique	Used	0.561968	2.19875	2.94414	660.111	370.961	1943.46	1451.42	2	803.447	1605.89	24.9983	13.2	190	190	MS2	9/106	High		TBM_iTRAQ_ExList_42_1.mgf
gi4758012	vGEQAQVVIIDmNDPSNPIR		1	1	CID	N-Term(iTRAQ4plex), M12(Oxidation)	46.76			0.00287722	1	1	42	17	131834	Unique	Used	0.770122	0.735796	6.20204	9.8	7.5472	60.78	7.2108	3	785.756	2355.25	18.9473	17.1833	402	402	MS2	9/210	High		TBM_iTRAQ_ExList_33.mgf
gi21361322;gi55770868;gi5174735;gi42558279	aVLVDLEPGTMDSVR		4	4	CID	N-Term(iTRAQ4plex)	46.74			0.00273269	1	1	42	22	138362	Not Unique	Not Used	0.788125	4.35878	5.54981	95.249	75.0681	528.614	415.17	2	873.484	1745.96	21.5911	19.5833	547	547	MS2	16/128	High		TBM_iTRAQ_ExList_37.mgf
gi205277465;gi4507521	lDNLVAILDINR		2	2	CID	N-Term(iTRAQ4plex)	46.73			0.00132278	1	1	39	15	92489	Not Unique	Not Used	1.12272	2.21269	2.80645	165.557	185.874	464.627	366.327	2	756.96	1512.91	17.0049	29.6833	711	711	MS2	15/120	High		TBM_iTRAQ_37.mgf
gi205277465;gi4507521	lDNLVAILDINR		2	2	CID	N-Term(iTRAQ4plex)	46.73			0.00132278	1	1	39	15	94093	Not Unique	Not Used	1.12272	2.21269	2.80645	165.557	185.874	464.627	366.327	2	756.96	1512.91	17.0049	29.6833	711	711	MS2	15/120	High		TBM_iTRAQ_37_1.mgf
gi95147555	eSTFLDEGPDDEQEVPLR		1	1	CID	N-Term(iTRAQ4plex)	46.73			0.00274005	1	1	42	19	130407	Unique	Used	6.6317	1.95289	2.50951	15.8698	105.244	39.8255	30.9921	3	740.702	2220.09	22.0584	18.4833	423	423	MS2	10/172	High		TBM_iTRAQ_ExList_32.mgf
gi21536286	lAVEALSSLDGDLAGR		1	1	CID	N-Term(iTRAQ4plex)	46.67			0.00250907	1	1	41	18	132211	Unique	Used	0.738052	0.453659	0.785201	101.953	75.2469	80.0539	46.252	2	865.99	1730.97	18.0269	23.6	779	779	MS2	7/136	High		TBM_iTRAQ_ExList_33.mgf
gi17986283;gi14389309;gi57013276	aVFVDLEPTVIDEVR		3	3	CID	N-Term(iTRAQ4plex)	46.61			0.00245885	1	1	41	21	130917	Not Unique	Not Used	0.265983	5.10144	4.11264	32.7808	8.71915	134.816	167.23	3	616.019	1846.04	18.666	27.1833	933	933	MS2	15/128	High		TBM_iTRAQ_ExList_32.mgf
gi4557237	tPIGSFLGSLSLLPATk		1	1	CID	N-Term(iTRAQ4plex), K17(iTRAQ4plex)	46.6			0.000583038	1	1	35		101929	Unique	Used	0.255112	1.18981	0.337453	210.007	53.5753	70.8677	249.868	3	664.082	1990.23	24.3273	33.95	997	997	MS2	13/158	High		TBM_iTRAQ_39.mgf
gi4557237	tPIGSFLGSLSLLPATk		1	1	CID	N-Term(iTRAQ4plex), K17(iTRAQ4plex)	46.6			0.000583038	1	1	35		103657	Unique	Used	0.255112	1.18981	0.337453	210.007	53.5753	70.8677	249.868	3	664.082	1990.23	24.3273	33.95	997	997	MS2	13/158	High		TBM_iTRAQ_39_1.mgf
gi4505505;gi59939900	dQSGEYEcSALNDVAAPDVR		2	2	CID	N-Term(iTRAQ4plex), C8(Methylthio)	46.59			0.00149878	1	1	39		129198	Not Unique	Not Used	1.46976	2.15035	6.5049	12.685	18.644	82.5146	27.2772	3	777.023	2329.05	14.6348	20.6833	515	515	MS2	14/222	High		TBM_iTRAQ_ExList_31.mgf
gi4507729;gi29788785;gi5174735;gi29788768	eVDEQMLNVQnk		4	4	CID	N-Term(iTRAQ4plex), N11(Deamidated), K12(iTRAQ4plex)	46.58			0.00296162	1	1	42	29	104452	Not Unique	Not Used	0.506248	1.54279	1.67352	4250.55	2151.83	7113.38	6557.7	2	868.473	1735.94	34.9233	10.3333	64	64	MS2	10/108	High		TBM_iTRAQ_40.mgf
gi4507729;gi29788785;gi5174735;gi29788768	eVDEQMLNVQnk		4	4	CID	N-Term(iTRAQ4plex), N11(Deamidated), K12(iTRAQ4plex)	46.58			0.00296162	1	1	42	29	106014	Not Unique	Not Used	0.506248	1.54279	1.67352	4250.55	2151.83	7113.38	6557.7	2	868.473	1735.94	34.9233	10.3333	64	64	MS2	10/108	High		TBM_iTRAQ_40_1.mgf
gi4503971	tDDYLDQPcLETVNR		1	1	CID	N-Term(iTRAQ4plex), C9(Methylthio)	46.58			0.00171543	1	1	40		130562	Unique	Used	1.15485	1.76683	4.04393	153.181	176.9	619.452	270.644	3	657.98	1971.93	17.9047	21.1667	578	578	MS2	14/150	High		TBM_iTRAQ_ExList_32.mgf
gi17136078	vGEEDEEAAEAEAEAEEAER		1	1	CID	N-Term(iTRAQ4plex)	46.58			0.00149235	1	1	39			No Quan Values	Not Used								3	769.685	2307.04	23.1058	13.65	158	158	MS2	16/184	High		TBM_iTRAQ_31.mgf
gi32189394	tIAMDGTEGLVR		1	1	CID	N-Term(iTRAQ4plex)	46.57			0.00279441	1	1	42	34	139642	Unique	Used		0.74534	0.771744	4944.26		3815.71	3685.16	2	703.895	1406.78	28.313	12.4333	127	127	MS2	15/102	High		TBM_iTRAQ_ExList_38.mgf
gi46593007	lcTSATESEVAR		1	1	CID	N-Term(iTRAQ4plex), C2(Methylthio)	46.56			0.00195188	1	1	40	22	95073	Unique	Used	0.429972	1.07465	0.96515	1018.37	437.872	982.884	1094.4	2	728.862	1456.72	18.7511	11.2333	87	87	MS2	8/100	High		TBM_iTRAQ_38.mgf
gi46593007	lcTSATESEVAR		1	1	CID	N-Term(iTRAQ4plex), C2(Methylthio)	46.56			0.00195188	1	1	40	22	96118	Unique	Used	0.429972	1.07465	0.96515	1018.37	437.872	982.884	1094.4	2	728.862	1456.72	18.7511	11.2333	87	87	MS2	8/100	High		TBM_iTRAQ_38_1.mgf
gi73760415;gi4507297	lAEQIATLcATLk		2	2	CID	N-Term(iTRAQ4plex), C9(Methylthio), K13(iTRAQ4plex)	46.49			0.00179847	1	1	40	20	105349	Not Unique	Not Used	0.200786	2.51543	1.34616	197.928	39.7413	266.442	497.875	3	570.34	1709	27.2219	35.45	961	961	MS2	11/130	High		TBM_iTRAQ_40.mgf
gi73760415;gi4507297	lAEQIATLcATLk		2	2	CID	N-Term(iTRAQ4plex), C9(Methylthio), K13(iTRAQ4plex)	46.49			0.00179847	1	1	40	20	106911	Not Unique	Not Used	0.200786	2.51543	1.34616	197.928	39.7413	266.442	497.875	3	570.34	1709	27.2219	35.45	961	961	MS2	11/130	High		TBM_iTRAQ_40_1.mgf
gi4507645;gi226529917	vPADTEVVcAPPTAYIDFAR		2	2	CID	N-Term(iTRAQ4plex), C9(Methylthio)	46.47			0.00304999	1	1	42	18	86612	Not Unique	Not Used	0.850931	3.78231	3.29422	9.8	8.33913	32.2833	37.0666	3	775.728	2325.17	14.0624	28.95	637	637	MS2	9/178	High		TBM_iTRAQ_34.mgf
gi62414289;gi55749932;gi105990539;gi14249342;gi32483416;gi157738641;gi157738649	eYQDLLNVk		7	7	CID	N-Term(iTRAQ4plex), K9(iTRAQ4plex)	46.46			0.00218036	1	1	40	27	146963	Not Unique	Not Used	0.657644	1.75603	1.18152	1101.89	724.651	1301.9	1934.95	2	705.416	1409.82	25.4647	13.1833	189	189	MS2	8/82	High		TBM_iTRAQ_ExList_42.mgf
gi62414289;gi55749932;gi105990539;gi14249342;gi32483416;gi157738641;gi157738649	eYQDLLNVk		7	7	CID	N-Term(iTRAQ4plex), K9(iTRAQ4plex)	46.46			0.00218036	1	1	40	27	148598	Not Unique	Not Used	0.657644	1.75603	1.18152	1101.89	724.651	1301.9	1934.95	2	705.416	1409.82	25.4647	13.1833	189	189	MS2	8/82	High		TBM_iTRAQ_ExList_42_1.mgf
gi32189394	tIAmDGTEGLVR		1	1	CID	N-Term(iTRAQ4plex), M4(Oxidation)	46.46			0.00313723	1	1	42	22	137855	Unique	Used	0.0161462	0.837778	1.16776	560.435	9.04891	654.452	469.52	2	711.886	1422.77	19.3857	10.9667	40	40	MS2	7/102	High		TBM_iTRAQ_ExList_37.mgf
gi4507729;gi29788785;gi5174735;gi29788768	eVDEQMLNVQnk		4	4	CID	N-Term(iTRAQ4plex), N11(Deamidated), K12(iTRAQ4plex)	46.42			0.00302031	1	1	42	34	107556	Not Unique	Not Used	0.532398	1.87256	2.04872	7769.79	4136.62	15918.1	14549.4	2	868.474	1735.94	35.8373	10.0833	44	44	MS2	10/108	High		TBM_iTRAQ_41.mgf
gi4507729;gi29788785;gi5174735;gi29788768	eVDEQMLNVQnk		4	4	CID	N-Term(iTRAQ4plex), N11(Deamidated), K12(iTRAQ4plex)	46.42			0.00302031	1	1	42	34	108835	Not Unique	Not Used	0.532398	1.87256	2.04872	7769.79	4136.62	15918.1	14549.4	2	868.474	1735.94	35.8373	10.0833	44	44	MS2	10/108	High		TBM_iTRAQ_41_1.mgf
gi68509928;gi68509940;gi4505123;gi68509932;gi68509930	tQDENPVVHFFk		5	5	CID	N-Term(iTRAQ4plex), K12(iTRAQ4plex)	46.42			0.00310127	1	1	42	30	158698	Not Unique	Not Used	1.00461	0.855204	1.39983	136.957	137.589	191.717	117.126	2	874.986	1748.97	25.2488	15.9333	346	346	MS2	9/114	High		TBM_iTRAQ_ExList_47.mgf
gi7705419;gi21361559	nGDGTIDFR		2	2	CID	N-Term(iTRAQ4plex), N1(Deamidated)	46.41			0.00161363	1	1	39		130028	Not Unique	Not Used	0.715302	1.73657	1.41743	541.378	387.249	767.367	940.14	2	570.287	1139.57	19.0578	11.0833	44	44	MS2	7/88	High		TBM_iTRAQ_ExList_32.mgf
gi6041669;gi270288780	tLPETLDPAEYNISPETR		2	2	CID	N-Term(iTRAQ4plex)	46.41			0.00331183	1	1	42	15	84367	Not Unique	Not Used	13.0322	4.29622	5.28191	7.89917	102.943	41.7227	33.9366	3	730.712	2190.12	7.17867	21.4167	632	632	MS2	18/180	High		TBM_iTRAQ_32.mgf
gi255918171;gi4507729;gi21361322;gi29788785;gi5174735;gi42558279;gi29788768	tAVcDIPPR		7	7	CID	N-Term(iTRAQ4plex), C4(Methylthio)	46.4			0.00213738	1	1	40	26	95080	Not Unique	Not Used	0.486445	1.40313	1.4608	6555.82	3189.05	9576.77	9198.65	2	581.31	1161.61	21.3406	11.3667	94	94	MS2	12/72	High		TBM_iTRAQ_38.mgf
gi255918171;gi4507729;gi21361322;gi29788785;gi5174735;gi42558279;gi29788768	tAVcDIPPR		7	7	CID	N-Term(iTRAQ4plex), C4(Methylthio)	46.4			0.00213738	1	1	40	26	96125	Not Unique	Not Used	0.486445	1.40313	1.4608	6555.82	3189.05	9576.77	9198.65	2	581.31	1161.61	21.3406	11.3667	94	94	MS2	12/72	High		TBM_iTRAQ_38_1.mgf
gi33286422;gi33286418	vNFAMNVGk		2	2	CID	N-Term(iTRAQ4plex), K9(iTRAQ4plex)	46.4			0.00231836	1	1	41	22	150205	Not Unique	Not Used	0.781891	2.0929	1.31863	1013.74	792.638	1336.76	2121.66	2	634.372	1267.74	23.3926	12.6667	161	161	MS2	8/80	High		TBM_iTRAQ_ExList_43.mgf
gi33286422;gi33286418	vNFAMNVGk		2	2	CID	N-Term(iTRAQ4plex), K9(iTRAQ4plex)	46.4			0.00231836	1	1	41	22	151845	Not Unique	Not Used	0.781891	2.0929	1.31863	1013.74	792.638	1336.76	2121.66	2	634.372	1267.74	23.3926	12.6667	161	161	MS2	8/80	High		TBM_iTRAQ_ExList_43_1.mgf
gi28373119;gi28373117	tDPPIIEGNMEAAR		2	2	CID	N-Term(iTRAQ4plex)	46.36			0.00294788	1	1	42	28	88936	Not Unique	Not Used		2.12938	2.01795	256.667		517.941	546.542	2	829.434	1657.86	16.2428	12.25	138	138	MS2	7/134	High		TBM_iTRAQ_36.mgf
gi28373119;gi28373117	tDPPIIEGNMEAAR		2	2	CID	N-Term(iTRAQ4plex)	46.36			0.00294788	1	1	42	28	90426	Not Unique	Not Used		2.12938	2.01795	256.667		517.941	546.542	2	829.434	1657.86	16.2428	12.25	138	138	MS2	7/134	High		TBM_iTRAQ_36_1.mgf
gi4503971	tFEGVDPQTTSMR		1	1	CID	N-Term(iTRAQ4plex)	46.35			0.00241473	1	1	41	20	88902	Unique	Used	0.319152	1.04581	1.37855	614.343	196.069	846.903	642.489	2	806.905	1612.8	16.7272	11.65	104	104	MS2	19/126	High		TBM_iTRAQ_36.mgf
gi4503971	tFEGVDPQTTSMR		1	1	CID	N-Term(iTRAQ4plex)	46.35			0.00241473	1	1	41	20	90392	Unique	Used	0.319152	1.04581	1.37855	614.343	196.069	846.903	642.489	2	806.905	1612.8	16.7272	11.65	104	104	MS2	19/126	High		TBM_iTRAQ_36_1.mgf
gi56549117;gi59853099	iEGSGDQIDTYELSGGAR		2	2	CID	N-Term(iTRAQ4plex)	46.35			0.00283765	1	1	41	18	88973	Not Unique	Not Used	0.850164	1.55255	0.845444	68.4618	58.2038	57.8807	106.29	2	1006.51	2012	17.0214	12.9833	175	175	MS2	12/182	High		TBM_iTRAQ_36.mgf
gi56549117;gi59853099	iEGSGDQIDTYELSGGAR		2	2	CID	N-Term(iTRAQ4plex)	46.35			0.00283765	1	1	41	18	90463	Not Unique	Not Used	0.850164	1.55255	0.845444	68.4618	58.2038	57.8807	106.29	2	1006.51	2012	17.0214	12.9833	175	175	MS2	12/182	High		TBM_iTRAQ_36_1.mgf
gi4501885;gi4501887	dLYANTVLSGGTTmYPGIADR		2	2	CID	N-Term(iTRAQ4plex), M14(Oxidation)	46.35			0.00349927	1	1	42	21	83118	Not Unique	Not Used	5.62558	6.58105	4.76027	8.95107	50.355	42.6095	58.9074	3	792.411	2375.22	22.0658	20.3833	405	405	MS2	14/230	High		TBM_iTRAQ_31.mgf
gi4501885;gi4501887	dLYAnTVLSGGTTMYPGIADR		2	2	CID	N-Term(iTRAQ4plex), N5(Deamidated)	46.27			0.0034522	1	1	42		130805	Not Unique	Not Used	0.0584341	0.284135	0.500828	74.8625	4.37452	37.4932	21.271	3	787.411	2360.22	26.7268	25.3	821	821	MS2	18/230	High		TBM_iTRAQ_ExList_32.mgf
gi87578396	lSVEIPcPPAVSEADLATDER		1	1	CID	N-Term(iTRAQ4plex), C7(Methylthio)	46.26			0.00321055	1	1	42		83521	Unique	Used	0.375291	3.10894	3.72071	18.025	6.76462	67.0658	56.0386	3	801.413	2402.22	22.0849	28.4833	808	808	MS2	10/196	High		TBM_iTRAQ_31.mgf
gi94721261	lYSLGnGR		1	1	CID	N-Term(iTRAQ4plex), N6(Deamidated)	46.24			0.00215461	1	1	40	30	91843	Unique	Used	0.510837	2.24203	2.54639	11020.7	5629.76	28062.9	24708.7	2	512.791	1024.58	20.7597	10.95	65	65	MS2	7/60	High		TBM_iTRAQ_37.mgf
gi94721261	lYSLGnGR		1	1	CID	N-Term(iTRAQ4plex), N6(Deamidated)	46.24			0.00215461	1	1	40	30	93447	Unique	Used	0.510837	2.24203	2.54639	11020.7	5629.76	28062.9	24708.7	2	512.791	1024.58	20.7597	10.95	65	65	MS2	7/60	High		TBM_iTRAQ_37_1.mgf
gi17986283;gi14389309;gi57013276	aVFVDLEPTVIDEVR		3	3	CID	N-Term(iTRAQ4plex)	46.17			0.00295532	1	1	41	21	86504	Not Unique	Not Used	1.02841	0.241498	3.18949	25.6411	26.3695	81.782	6.19228	3	616.014	1846.03	10.731	27.0833	529	529	MS2	15/128	High		TBM_iTRAQ_34.mgf
gi17921989	aVFVDLEPTVIDEIR		1	1	CID	N-Term(iTRAQ4plex)	46.15			0.00242418	1	1	41	28	135462	Unique	Used	0.340582	0.577664	0.345477	111.59	38.0054	38.5517	64.4612	2	930.532	1860.06	18.2567	29.6833	841	841	MS2	7/128	High		TBM_iTRAQ_ExList_35.mgf
gi4503971	tDDYLDQPcLETVNR		1	1	CID	N-Term(iTRAQ4plex), C9(Methylthio)	46.14			0.00197617	1	1	40	22	133645	Unique	Used	3.84776	7.33149	2.73366	17.7954	68.4724	48.6466	130.467	2	986.469	1971.93	20.1246	20.4833	621	621	MS2	7/150	High		TBM_iTRAQ_ExList_34.mgf
gi19923748	tPAFAESVTEGDVR		1	1	CID	N-Term(iTRAQ4plex)	46.11			0.00324501	1	1	42	22	137953	Unique	Used	0.291116	1.57585	1.56187	288.804	84.0754	451.076	455.112	2	811.929	1622.85	22.2732	12.6333	138	138	MS2	8/126	High		TBM_iTRAQ_ExList_37.mgf
gi20143480	aESAPLPVSADDTPEVLNR		1	1	CID	N-Term(iTRAQ4plex)	46.11			0.00333562	1	1	42	19	131817	Unique	Used	0.306583	0.0507657	0.68016	120.516	36.9482	81.9703	6.11809	3	709.049	2125.13	19.6479	16.8833	385	385	MS2	15/172	High		TBM_iTRAQ_ExList_33.mgf
gi10800144;gi106775678;gi18105045;gi10800132;gi10645195;gi24638446;gi15617199;gi10800130;gi20357599;gi4504253;gi6912616;gi41406069;gi29553970;gi25092737;gi4504255;gi28195394;gi4504245	aGLQFPVGR		17	17	CID	N-Term(iTRAQ4plex)	46.04			0.00215784	1	1	40		142914	Not Unique	Not Used	0.548691	1.6909	1.56097	7757.73	4256.6	12109.6	13117.6	2	544.834	1088.66	24.8403	11.3	77	77	MS2	7/76	High		TBM_iTRAQ_ExList_40.mgf
gi9507215;gi17986283;gi46409270;gi14389309;gi57013276;gi156564363;gi17921989	fDGALNVDLTEFqTNLVPYPR		7	7	CID	N-Term(iTRAQ4plex), Q13(Deamidated)	46.04			0.00325294	1	1	42	16	86735	Not Unique	Not Used	0.505198	0.115417	0.257651	77.4444	39.1247	19.9536	8.93841	3	852.121	2554.35	21.392	31.0333	760	760	MS2	16/214	High		TBM_iTRAQ_34.mgf
gi41406064	tELEDTLDTTAAQQELR		1	1	CID	N-Term(iTRAQ4plex)	46			0.00349278	1	1	42	28	131853	Unique	Used	0.9244	0.243581	1.80818	30.3675	28.0717	54.9099	7.39695	3	693.365	2078.08	20.8228	17.4833	421	421	MS2	16/164	High		TBM_iTRAQ_ExList_33.mgf
gi18765735	tLVMLDEQGEQLER		1	1	CID	N-Term(iTRAQ4plex)	45.96			0.00340088	1	1	42	26	138194	Unique	Used	2.22998	2.05509	3.81471	32.4799	72.4297	123.901	66.7491	2	902.986	1804.96	23.0564	16.7167	379	379	MS2	7/140	High		TBM_iTRAQ_ExList_37.mgf
gi237858679;gi89903008;gi237858675;gi237858680;gi237858677;gi237858682	eVAGDTIIFR		6	6	CID	N-Term(iTRAQ4plex)	45.94			0.00303837	1	1	41		97270	Not Unique	Not Used	0.775073	1.96887	1.70535	574.669	445.411	980.014	1131.45	2	632.869	1264.73	22.9759	13.55	194	194	MS2	7/82	High		TBM_iTRAQ_38r.mgf
gi237858679;gi89903008;gi237858675;gi237858680;gi237858677;gi237858682	eVAGDTIIFR		6	6	CID	N-Term(iTRAQ4plex)	45.94			0.00303837	1	1	41		99198	Not Unique	Not Used	0.775073	1.96887	1.70535	574.669	445.411	980.014	1131.45	2	632.869	1264.73	22.9759	13.55	194	194	MS2	7/82	High		TBM_iTRAQ_38r_1.mgf
gi33350932	eTVDQVEELR		1	1	CID	N-Term(iTRAQ4plex)	45.9			0.00324255	1	1	42	31	91845	Unique	Used	1.09235	1.86036	2.38643	390.268	426.308	931.348	726.037	2	681.367	1361.73	17.8274	10.9667	67	67	MS2	8/96	High		TBM_iTRAQ_37.mgf
gi33350932	eTVDQVEELR		1	1	CID	N-Term(iTRAQ4plex)	45.9			0.00324255	1	1	42	31	93449	Unique	Used	1.09235	1.86036	2.38643	390.268	426.308	931.348	726.037	2	681.367	1361.73	17.8274	10.9667	67	67	MS2	8/96	High		TBM_iTRAQ_37_1.mgf
gi4504271;gi66912162;gi238624110;gi10800140;gi28173554;gi4504261;gi4504269;gi16306566;gi20336752;gi20336754;gi4504263;gi4504277;gi18105048;gi4504259	aMGIMNSFVnDIFER		14	14	CID	N-Term(iTRAQ4plex), N10(Deamidated)	45.89			0.00338013	1	1	42		98139	Not Unique	Not Used	1.16265	1.97718	2.12093	302.692	351.926	641.99	598.477	2	944.989	1888.97	34.2033	32.9667	1063	1063	MS2	11/144	High		TBM_iTRAQ_38r.mgf
gi4504271;gi66912162;gi238624110;gi10800140;gi28173554;gi4504261;gi4504269;gi16306566;gi20336752;gi20336754;gi4504263;gi4504277;gi18105048;gi4504259	aMGIMNSFVnDIFER		14	14	CID	N-Term(iTRAQ4plex), N10(Deamidated)	45.89			0.00338013	1	1	42		100067	Not Unique	Not Used	1.16265	1.97718	2.12093	302.692	351.926	641.99	598.477	2	944.989	1888.97	34.2033	32.9667	1063	1063	MS2	11/144	High		TBM_iTRAQ_38r_1.mgf
gi21536286	lAVEALSSLDGDLAGR		1	1	CID	N-Term(iTRAQ4plex)	45.88			0.00318134	1	1	41	16	86479	Unique	Used	0.500302	0.347328	1.16665	557.349	278.843	650.23	193.583	2	865.984	1730.96	11.4332	26.6667	504	504	MS2	16/136	High		TBM_iTRAQ_34.mgf
gi4503971;gi6598323	mLLYTEVTR		2	2	CID	N-Term(iTRAQ4plex)	45.87			0.00253257	1	1	40	27	139810	Not Unique	Not Used	0.412623		2.70306	2345.98	968.003	6341.31		2	635.372	1269.74	28.7643	15.2833	295	295	MS2	6/70	High		TBM_iTRAQ_ExList_38.mgf
gi57013276;gi17921989	sIQFVDWcPTGFk		2	2	CID	N-Term(iTRAQ4plex), C8(Methylthio), K13(iTRAQ4plex)	45.87			0.00344362	1	1	42		144931	Not Unique	Not Used		0.484468		2149.5			1041.36	3	621.328	1861.97	24.7978	33.25	671	671	MS2	13/134	High		TBM_iTRAQ_ExList_41.mgf
gi57013276;gi17921989	sIQFVDWcPTGFk		2	2	CID	N-Term(iTRAQ4plex), C8(Methylthio), K13(iTRAQ4plex)	45.87			0.00344362	1	1	42		146188	Not Unique	Not Used		0.484468		2149.5			1041.36	3	621.328	1861.97	24.7978	33.25	671	671	MS2	13/134	High		TBM_iTRAQ_ExList_41_1.mgf
gi50345984	aVDSLVPIGR		1	1	CID	N-Term(iTRAQ4plex)	45.85			0.00150289	1	1	38	22	97241	Unique	Used	0.675346	1.4196	1.25407	4804.85	3244.93	6025.59	6820.98	2	585.865	1170.72	22.2549	13.0833	165	165	MS2	7/74	High		TBM_iTRAQ_38r.mgf
gi50345984	aVDSLVPIGR		1	1	CID	N-Term(iTRAQ4plex)	45.85			0.00150289	1	1	38	22	99169	Unique	Used	0.675346	1.4196	1.25407	4804.85	3244.93	6025.59	6820.98	2	585.865	1170.72	22.2549	13.0833	165	165	MS2	7/74	High		TBM_iTRAQ_38r_1.mgf
gi57013276;gi17921989	sIQFVDWcPTGFk		2	2	CID	N-Term(iTRAQ4plex), C8(Methylthio), K13(iTRAQ4plex)	45.83			0.00345328	1	1	42	24	108079	Not Unique	Not Used	0.469039	1.77499	1.90372	632.831	296.823	1204.73	1123.27	3	621.327	1861.97	23.8758	31.2667	567	567	MS2	15/134	High		TBM_iTRAQ_41.mgf
gi57013276;gi17921989	sIQFVDWcPTGFk		2	2	CID	N-Term(iTRAQ4plex), C8(Methylthio), K13(iTRAQ4plex)	45.83			0.00345328	1	1	42	24	109358	Not Unique	Not Used	0.469039	1.77499	1.90372	632.831	296.823	1204.73	1123.27	3	621.327	1861.97	23.8758	31.2667	567	567	MS2	15/134	High		TBM_iTRAQ_41_1.mgf
gi5803011	yITGDqLGALYQDFVR		1	1	CID	N-Term(iTRAQ4plex), Q6(Deamidated)	45.81			0.00335375	1	1	42		88148	Unique	Used	1.11468	0.0309027	2.5715	99.8998	111.357	256.892	3.08717	3	668.702	2004.09	36.1299	29.9333	849	849	MS2	10/160	High		TBM_iTRAQ_35.mgf
gi38327625	gLVYETSVLDPDEGIR		1	1	CID	N-Term(iTRAQ4plex)	45.8			0.00364687	1	1	42		133705	Unique	Used	5.10562	11.0758	4.68507	9.03417	46.1251	42.3257	100.06	2	954.011	1907.01	13.8998	21.5	681	681	MS2	18/136	High		TBM_iTRAQ_ExList_34.mgf
gi73486658	fVTVQTISGTGALR		1	1	CID	N-Term(iTRAQ4plex)	45.79			0.00232788	1	1	40	21	138212	Unique	Used	0.41994	1.7572	1.06701	340.923	143.167	363.768	599.069	2	797.474	1593.94	21.057	17.0333	397	397	MS2	10/136	High		TBM_iTRAQ_ExList_37.mgf
gi13259508;gi205277396;gi205277392;gi13259510	eTVGDLEAMNEMNDELQENAR		4	4	CID	N-Term(iTRAQ4plex)	45.78			0.00241384	1	1	40		130594	Redundant	Not Used	0.0445279	0.317403	0.983429	74.475	3.31621	73.2409	23.6386	3	851.399	2552.18	17.7289	21.6333	607	607	MS2	20/216	High		TBM_iTRAQ_ExList_32.mgf
gi17921989	aVFVDLEPTVIDEIR		1	1	CID	N-Term(iTRAQ4plex)	45.75			0.0025809	1	1	40		132534	Unique	Used	0.0494969	0.0931004	1.02201	71.4667	3.53738	73.0395	6.65357	3	620.692	1860.06	20.8253	29.0667	1102	1102	MS2	14/128	High		TBM_iTRAQ_ExList_33.mgf
gi4505621	lYTLVLTDPDAPSR		1	1	CID	N-Term(iTRAQ4plex)	45.7			0.00318947	1	1	41	17	130655	Unique	Used	0.0177647	1.19425	0.245262	114.825	2.03983	28.1623	137.13	2	852.983	1704.96	17.8021	22.75	671	671	MS2	8/124	High		TBM_iTRAQ_ExList_32.mgf
gi9507215;gi14389309;gi57013276;gi17921989	lISQIVSSITASLR		4	4	CID	N-Term(iTRAQ4plex)	45.67			0.000970249	1	1	36	17	98779	Not Unique	Not Used	1.05454	2.61774	1.99388	64.4923	68.0099	128.59	168.824	3	544.679	1632.02	26.1347	44.1167	1703	1703	MS2	15/142	High		TBM_iTRAQ_38r.mgf
gi9507215;gi14389309;gi57013276;gi17921989	lISQIVSSITASLR		4	4	CID	N-Term(iTRAQ4plex)	45.67			0.000970249	1	1	36	17	100707	Not Unique	Not Used	1.05454	2.61774	1.99388	64.4923	68.0099	128.59	168.824	3	544.679	1632.02	26.1347	44.1167	1703	1703	MS2	15/142	High		TBM_iTRAQ_38r_1.mgf
gi18201905	nLVTEDVMR		1	1	CID	N-Term(iTRAQ4plex)	45.66			0.00361694	1	1	42	27	97148	Unique	Used	0.634289	1.75423	1.89686	5743.41	3642.98	10894.5	10075.2	2	610.837	1220.67	19.7263	11.5	72	72	MS2	12/84	High		TBM_iTRAQ_38r.mgf
gi18201905	nLVTEDVMR		1	1	CID	N-Term(iTRAQ4plex)	45.66			0.00361694	1	1	42	27	99076	Unique	Used	0.634289	1.75423	1.89686	5743.41	3642.98	10894.5	10075.2	2	610.837	1220.67	19.7263	11.5	72	72	MS2	12/84	High		TBM_iTRAQ_38r_1.mgf
gi4502549;gi260656025	dGnGYISAAELR		2	2	CID	N-Term(iTRAQ4plex), N3(Deamidated)	45.66			0.00325701	1	1	41	20	137919	Not Unique	Not Used	0.414688	1.02367	0.908597	794.621	329.52	721.99	813.428	2	705.87	1410.73	23.8663	12.0333	104	104	MS2	12/124	High		TBM_iTRAQ_ExList_37.mgf
gi4503971;gi6598323	mLLYTEVTR		2	2	CID	N-Term(iTRAQ4plex)	45.61			0.00299658	1	1	41	31	97334	Not Unique	Not Used		0.590188	0.776048	4271.73		3315.06	2521.12	2	635.367	1269.73	21.6502	14.65	258	258	MS2	13/70	High		TBM_iTRAQ_38r.mgf
gi4503971;gi6598323	mLLYTEVTR		2	2	CID	N-Term(iTRAQ4plex)	45.61			0.00299658	1	1	41	31	99262	Not Unique	Not Used		0.590188	0.776048	4271.73		3315.06	2521.12	2	635.367	1269.73	21.6502	14.65	258	258	MS2	13/70	High		TBM_iTRAQ_38r_1.mgf
gi4502011	gQLVPLETVLDMLR		1	1	CID	N-Term(iTRAQ4plex)	45.61			0.00204856	1	1	39		92992	Unique	Used	0.0177311	0.0348195	0.0287115	273.659	4.85227	7.85716	9.52867	3	576.679	1728.02	22.2991	38.1833	1214	1214	MS2	12/136	High		TBM_iTRAQ_37.mgf
gi4502011	gQLVPLETVLDMLR		1	1	CID	N-Term(iTRAQ4plex)	45.61			0.00204856	1	1	39		94596	Unique	Used	0.0177311	0.0348195	0.0287115	273.659	4.85227	7.85716	9.52867	3	576.679	1728.02	22.2991	38.1833	1214	1214	MS2	12/136	High		TBM_iTRAQ_37_1.mgf
gi5803011	iEEELGDEAR		1	1	CID	N-Term(iTRAQ4plex)	45.6			0.00256281	1	1	40		97097	Unique	Used	0.390113	0.621343	0.460342	1835.94	716.223	845.16	1140.75	2	652.836	1304.67	15.6436	10.6333	21	21	MS2	13/84	High		TBM_iTRAQ_38r.mgf
gi5803011	iEEELGDEAR		1	1	CID	N-Term(iTRAQ4plex)	45.6			0.00256281	1	1	40		99025	Unique	Used	0.390113	0.621343	0.460342	1835.94	716.223	845.16	1140.75	2	652.836	1304.67	15.6436	10.6333	21	21	MS2	13/84	High		TBM_iTRAQ_38r_1.mgf
gi9507215;gi14389309;gi57013276;gi17921989	lISQIVSSITASLR		4	4	CID	N-Term(iTRAQ4plex)	45.57			0.00103029	1	1	36	20	98259	Not Unique	Not Used	0.407026	1.95923	2.26677	271.011	110.308	614.321	530.973	2	816.513	1632.02	22.8184	35	1183	1183	MS2	12/142	High		TBM_iTRAQ_38r.mgf
gi9507215;gi14389309;gi57013276;gi17921989	lISQIVSSITASLR		4	4	CID	N-Term(iTRAQ4plex)	45.57			0.00103029	1	1	36	20	100187	Not Unique	Not Used	0.407026	1.95923	2.26677	271.011	110.308	614.321	530.973	2	816.513	1632.02	22.8184	35	1183	1183	MS2	12/142	High		TBM_iTRAQ_38r_1.mgf
gi73486658	fVTVQTISGTGALR		1	1	CID	N-Term(iTRAQ4plex)	45.56			0.00245449	1	1	40		138214	Unique	Used	0.0437698	1.34345	1.04019	413.842	18.1138	430.475	555.977	2	797.474	1593.94	21.057	17.0667	399	399	MS2	8/136	High		TBM_iTRAQ_ExList_37.mgf
gi10567816	iGAADYQPTEQDILR		2	2	CID	N-Term(iTRAQ4plex)	45.56			0.00404031	1	1	42	17	87622	Not Unique	Not Used	0.566277	1.36998	1.62914	58.8806	33.3427	95.9249	80.665	3	611.996	1833.97	14.1163	16.05	323	323	MS2	14/142	High		TBM_iTRAQ_35.mgf
gi21328448;gi21464101	yDDMAAAMk		2	2	CID	N-Term(iTRAQ4plex), K9(iTRAQ4plex)	45.54			0.00230245	1	1	40	24	107546	Not Unique	Not Used	0.673525	1.59453	1.55683	9355.28	6301.01	14564.6	14917.3	2	652.333	1303.66	24.8099	9.93333	34	34	MS2	13/66	High		TBM_iTRAQ_41.mgf
gi21328448;gi21464101	yDDMAAAMk		2	2	CID	N-Term(iTRAQ4plex), K9(iTRAQ4plex)	45.54			0.00230245	1	1	40	24	108825	Not Unique	Not Used	0.673525	1.59453	1.55683	9355.28	6301.01	14564.6	14917.3	2	652.333	1303.66	24.8099	9.93333	34	34	MS2	13/66	High		TBM_iTRAQ_41_1.mgf
gi22748667	yQLSIHETEDPNDNR		1	1	CID	N-Term(iTRAQ4plex)	45.54			0.00243929	1	1	40	17	154826	Unique	Used	16.8213	8.69424	14.8842	7.41868	124.792	110.421	64.4998	2	987.973	1974.94	5.50178	11.2333	86	86	MS2	9/156	High		TBM_iTRAQ_ExList_45.mgf
gi22748667	yQLSIHETEDPNDNR		1	1	CID	N-Term(iTRAQ4plex)	45.54			0.00243929	1	1	40	17	156632	Unique	Used	16.8213	8.69424	14.8842	7.41868	124.792	110.421	64.4998	2	987.973	1974.94	5.50178	11.2333	86	86	MS2	9/156	High		TBM_iTRAQ_ExList_45_1.mgf
gi116256489;gi164698496;gi164698494;gi164698498	sQEATEAAPScVGDMADTPR		4	4	CID	N-Term(iTRAQ4plex), C11(Methylthio)	45.54			0.00158198	1	1	38		86244	Not Unique	Not Used	2.14282	0.548908	10.9099	9.51679	20.3927	103.827	5.22384	3	742.666	2225.98	11.2147	14.5167	269	269	MS2	11/222	High		TBM_iTRAQ_34.mgf
gi40254478	nDEVSSLDAFLDLIR		1	1	CID	N-Term(iTRAQ4plex)	45.49			0.00388703	1	1	42	20	135802	Unique	Used	0.779576	0.550469	0.074283	226.715	176.742	16.8411	124.8	2	926.004	1851	20.8963	35.5667	1181	1181	MS2	7/160	High		TBM_iTRAQ_ExList_35.mgf
gi5803011	yITGDQLGALYQDFVR		1	1	CID	N-Term(iTRAQ4plex)	45.45			0.00369492	1	1	42	16	88129	Unique	Used	0.768757	0.643445	0.228828	121.655	93.5233	27.8382	78.2784	3	668.363	2003.07	19.4919	29.5833	830	830	MS2	18/160	High		TBM_iTRAQ_35.mgf
gi4501885;gi4501887	dLYANTVLSGGTTMYPGIADR		2	2	CID	N-Term(iTRAQ4plex)	45.44			0.0041135	1	1	42		83265	Not Unique	Not Used	0.639744	1.99656	0.599599	13.825	8.84446	8.28945	27.6025	2	1180.11	2359.22	20.098	22.9667	552	552	MS2	11/230	High		TBM_iTRAQ_31.mgf
gi169218213;gi115298678	iLLQGTPVAQMTEDAVDAER		2	2	CID	N-Term(iTRAQ4plex)	45.42			0.00396885	1	1	42	15	129584	Redundant	Not Used	2.84107	1.27828	1.90853	9.4395	26.8182	18.0156	12.0663	3	767.746	2301.22	15.4559	27.3	903	903	MS2	7/210	High		TBM_iTRAQ_ExList_31.mgf
gi4503377	gLYDGPVcEVSVTPk		1	1	CID	N-Term(iTRAQ4plex), C8(Methylthio), K15(iTRAQ4plex)	45.41			0.00399671	1	1	42		141631	Unique	Used	0.01	0.21161	0.050568	154.364	0.547611	7.80587	32.665	2	949.505	1898	20.7319	19.2833	370	370	MS2	15/130	High		TBM_iTRAQ_ExList_39.mgf
gi18765735	hMALDMGNEIDTQNR		2	2	CID	N-Term(iTRAQ4plex)	45.4			0.00291143	1	1	41	21	158436	Not Unique	Not Used	0.333381	0.63243	1.49505	318.355	106.134	475.956	201.337	2	944.961	1888.91	20.3806	11.5	84	84	MS2	12/140	High		TBM_iTRAQ_ExList_47.mgf
gi31541941;gi42544159	dISTTLNADEAVAR		2	2	CID	N-Term(iTRAQ4plex)	45.32			0.00381307	1	1	42	22	86117	Not Unique	Not Used	0.73562	0.569607	0.561115	228.176	167.851	128.033	129.971	2	810.431	1619.85	11.1387	12.3667	142	142	MS2	9/136	High		TBM_iTRAQ_34.mgf
gi21361322;gi55770868;gi5174735;gi42558279	aVLVDLEPGTmDSVR		4	4	CID	N-Term(iTRAQ4plex), M11(Oxidation)	45.3			0.00397675	1	1	42	17	87661	Not Unique	Not Used	0.043807	0.483775	0.01	853.573	37.3924	3.75594	412.937	3	587.986	1761.94	14.8688	16.75	362	362	MS2	14/128	High		TBM_iTRAQ_35.mgf
-	lSSPATLnSR		1	1	CID	N-Term(iTRAQ4plex), N8(Deamidated)	45.23			0.00370846	1	1	42	27	91789	Unique	Used	0.546859	0.54538	0.647479	1146.88	627.183	742.582	625.487	2	595.841	1190.67	20.194	10.0333	11	11	MS2	7/90	High		TBM_iTRAQ_37.mgf
-	lSSPATLnSR		1	1	CID	N-Term(iTRAQ4plex), N8(Deamidated)	45.23			0.00370846	1	1	42	27	93393	Unique	Used	0.546859	0.54538	0.647479	1146.88	627.183	742.582	625.487	2	595.841	1190.67	20.194	10.0333	11	11	MS2	7/90	High		TBM_iTRAQ_37_1.mgf
gi31377548	vVLATDPDADR		1	1	CID	N-Term(iTRAQ4plex)	45.23			0.0032226	1	1	41	22	88852	Unique	Used	0.420681	0.817089	1.09385	931.034	391.668	1018.41	760.738	2	658.361	1315.72	13.6088	10.8333	54	54	MS2	7/90	High		TBM_iTRAQ_36.mgf
gi31377548	vVLATDPDADR		1	1	CID	N-Term(iTRAQ4plex)	45.23			0.0032226	1	1	41	22	90342	Unique	Used	0.420681	0.817089	1.09385	931.034	391.668	1018.41	760.738	2	658.361	1315.72	13.6088	10.8333	54	54	MS2	7/90	High		TBM_iTRAQ_36_1.mgf
gi73760415;gi4507297	dIMEDTIEDk		2	2	CID	N-Term(iTRAQ4plex), K10(iTRAQ4plex)	45.23			0.00336056	1	1	41	33	141336	Not Unique	Not Used	0.541031	1.23136	2.45157	327.495	177.185	802.876	403.266	2	748.889	1496.77	21.3663	11.7333	75	75	MS2	13/88	High		TBM_iTRAQ_ExList_39.mgf
gi148839284;gi34452713;gi269308219;gi34452711;gi148839294;gi34452715	eGDTVIFASDDEQDR		6	6	CID	N-Term(iTRAQ4plex)	45.23			0.00284621	1	1	40	29	82823	Not Unique	Not Used	0.228814	0.23499	3.51275	25.3	5.789	88.8725	5.94524	3	614.297	1840.88	24.4892	12.4667	110	110	MS2	9/142	High		TBM_iTRAQ_31.mgf
gi4759182;gi259906442	fMDEFFEqVEEIR		2	2	CID	N-Term(iTRAQ4plex), Q8(Deamidated)	45.22			0.00344196	1	1	41	22	89751	Not Unique	Not Used	1.64103	2.88362	2.5401	125.943	206.676	319.906	363.171	3	621.978	1863.92	31.6681	32.9833	953	953	MS2	12/122	High		TBM_iTRAQ_36.mgf
gi4759182;gi259906442	fMDEFFEqVEEIR		2	2	CID	N-Term(iTRAQ4plex), Q8(Deamidated)	45.22			0.00344196	1	1	41	22	91241	Not Unique	Not Used	1.64103	2.88362	2.5401	125.943	206.676	319.906	363.171	3	621.978	1863.92	31.6681	32.9833	953	953	MS2	12/122	High		TBM_iTRAQ_36_1.mgf
gi19913428	iYPEEMIQTGISAIDGMNSIAR		1	1	CID	N-Term(iTRAQ4plex)	45.21			0.00423478	1	1	42		86977	Unique	Used	9.96505	10.0993	6.29087	8.29667	82.6767	52.1933	83.7903	3	851.781	2553.33	18.6615	35.15	1002	1002	MS2	10/226	High		TBM_iTRAQ_34.mgf
gi4759182;gi259906442	fMDEFFEQVEEIR		2	2	CID	N-Term(iTRAQ4plex)	45.17			0.00357152	1	1	41	25	137212	Not Unique	Not Used	0.328922		6.28979	47.5125	15.6279	298.844		3	621.646	1862.92	25.6441	34.0333	1157	1157	MS2	12/122	High		TBM_iTRAQ_ExList_36.mgf
gi18765735	tLVMLDEQGEQLER		1	1	CID	N-Term(iTRAQ4plex)	45.04			0.00419547	1	1	42	23	136452	Unique	Used		0.30071	0.01	554.471		1.64285	166.735	2	902.984	1804.96	20.3174	16.9333	397	397	MS2	10/140	High		TBM_iTRAQ_ExList_36.mgf
gi4503377	dNFTLIPEGTNGTEER		1	1	CID	N-Term(iTRAQ4plex)	45.01			0.00425768	1	1	42	22	133424	Unique	Used	0.21938	0.227426	0.460876	396.759	87.0408	182.857	90.2333	3	646.332	1936.98	22.2674	16.7167	400	400	MS2	9/176	High		TBM_iTRAQ_ExList_34.mgf
gi38327625	gLVYETSVLDPDEGIR		1	1	CID	N-Term(iTRAQ4plex)	44.93			0.00444771	1	1	42	21	132111	Unique	Used	0.205152	0.320679	0.975657	183.598	37.6654	179.129	58.8761	3	636.344	1907.02	15.1889	21.8667	679	679	MS2	15/136	High		TBM_iTRAQ_ExList_33.mgf
gi194248072;gi24234686;gi124256496;gi13676857;gi5729877;gi34419635	tTPSYVAFTDTER		6	6	CID	N-Term(iTRAQ4plex)	44.91			0.004034	1	1	42	19	139636	Not Unique	Not Used	0.727866	2.32249	2.20937	605.379	440.635	1337.5	1405.99	2	816.424	1631.84	22.9388	12.3333	121	121	MS2	8/118	High		TBM_iTRAQ_ExList_38.mgf
gi57013276;gi17921989	sIQFVDWcPTGFk		2	2	CID	N-Term(iTRAQ4plex), C8(Methylthio), K13(iTRAQ4plex)	44.87			0.00438413	1	1	42		143518	Not Unique	Not Used	0.515421	0.820459	0.448211	581.064	299.493	260.439	476.739	3	621.329	1861.97	26.998	31.8167	681	681	MS2	13/134	High		TBM_iTRAQ_ExList_40.mgf
gi4758426	fLYLGDDR		1	1	CID	N-Term(iTRAQ4plex)	44.86			0.00280702	1	1	40	26	97329	Unique	Used	0.280236		3.53005	1709.36	479.025	6034.13		2	571.814	1142.62	20.8017	14.5667	253	253	MS2	7/58	High		TBM_iTRAQ_38r.mgf
gi4758426	fLYLGDDR		1	1	CID	N-Term(iTRAQ4plex)	44.86			0.00280702	1	1	40	26	99257	Unique	Used	0.280236		3.53005	1709.36	479.025	6034.13		2	571.814	1142.62	20.8017	14.5667	253	253	MS2	7/58	High		TBM_iTRAQ_38r_1.mgf
gi56549117;gi59853099	lQSQLLSIEk		2	2	CID	N-Term(iTRAQ4plex), K10(iTRAQ4plex)	44.86			0.00128022	1	1	37	26	147051	Not Unique	Not Used	1.18499	2.39777	3.27176	189.137	224.125	618.811	453.507	2	723.961	1446.91	25.8751	14.6667	277	277	MS2	13/100	High		TBM_iTRAQ_ExList_42.mgf
gi56549117;gi59853099	lQSQLLSIEk		2	2	CID	N-Term(iTRAQ4plex), K10(iTRAQ4plex)	44.86			0.00128022	1	1	37	26	148686	Not Unique	Not Used	1.18499	2.39777	3.27176	189.137	224.125	618.811	453.507	2	723.961	1446.91	25.8751	14.6667	277	277	MS2	13/100	High		TBM_iTRAQ_ExList_42_1.mgf
gi33286422;gi33286418	dPVQEAWAEDVDLR		2	2	CID	N-Term(iTRAQ4plex)	44.85			0.00382498	1	1	41	16	132129	Not Unique	Not Used	0.820647	0.4753	1.52221	110.863	90.9792	168.756	52.693	3	596.307	1786.91	19.0956	22.1833	697	697	MS2	13/146	High		TBM_iTRAQ_ExList_33.mgf
gi17986283;gi14389309;gi57013276	aVFVDLEPTVIDEVR		3	3	CID	N-Term(iTRAQ4plex)	44.84			0.00333181	1	1	41	21	135367	Not Unique	Not Used	0.119156	1.31509	1.3043	159.874	19.05	208.524	210.249	3	616.025	1846.06	28.5515	28.05	746	746	MS2	14/128	High		TBM_iTRAQ_ExList_35.mgf
gi4758274;gi30061491;gi260436831;gi42716291;gi42716289;gi260436834;gi260436837;gi30061489	fYPPDPAQLTEDITR		8	8	CID	N-Term(iTRAQ4plex)	44.81			0.00462022	1	1	42	24	129528	Not Unique	Not Used	0.460003	3.09762	5.97491	45.3896	20.8794	271.199	140.6	3	636.335	1906.99	12.64	26.3	845	845	MS2	15/144	High		TBM_iTRAQ_ExList_31.mgf
gi4758012	vGEQAQVVIIDMNDPSNPIR		1	1	CID	N-Term(iTRAQ4plex)	44.8			0.00445371	1	1	42		133777	Redundant	Not Used	1.13559	7.04599	0.669798	9.75917	11.0824	6.53667	68.763	2	1170.13	2339.25	17.0524	22.7167	753	753	MS2	16/210	High		TBM_iTRAQ_ExList_34.mgf
gi4826852	lMcPqEIVDYIADk		1	1	CID	N-Term(iTRAQ4plex), C3(Methylthio), Q5(Deamidated), K14(iTRAQ4plex)	44.78			0.00450255	1	1	42	20	142185	Unique	Used		0.42693	0.558197	768.471		428.958	328.084	3	658.353	1973.04	38.4539	33.0667	924	924	MS2	14/136	High		TBM_iTRAQ_ExList_39.mgf
gi4503979;gi196115290	dNLAQDLATVR		2	2	CID	N-Term(iTRAQ4plex)	44.75			0.00423899	1	1	42	30	136339	Not Unique	Not Used		1.84763	2.62695	331.403		870.579	612.31	2	680.386	1359.76	21.5431	15	284	284	MS2	10/114	High		TBM_iTRAQ_ExList_36.mgf
gi9507215;gi14389309;gi57013276;gi17921989	lISQIVSSITASLR		4	4	CID	N-Term(iTRAQ4plex)	44.73			0.00114582	1	1	36	17	141156	Not Unique	Not Used	3.88696	2.80611	11.3806	21.2142	82.4588	241.43	59.5294	3	544.681	1632.03	28.4333	44.7833	1641	1641	MS2	13/142	High		TBM_iTRAQ_ExList_38.mgf
gi148352329;gi148352331	fEDYLNAESR		2	2	CID	N-Term(iTRAQ4plex)	44.7			0.00286662	1	1	40	30	97221	Not Unique	Not Used	0.572249	1.29167	1.44202	2585.95	1479.81	3728.99	3340.2	2	694.348	1387.69	20.4039	12.7333	145	145	MS2	6/94	High		TBM_iTRAQ_38r.mgf
gi148352329;gi148352331	fEDYLNAESR		2	2	CID	N-Term(iTRAQ4plex)	44.7			0.00286662	1	1	40	30	99149	Not Unique	Not Used	0.572249	1.29167	1.44202	2585.95	1479.81	3728.99	3340.2	2	694.348	1387.69	20.4039	12.7333	145	145	MS2	6/94	High		TBM_iTRAQ_38r_1.mgf
gi15991831;gi15991827;gi188497750;gi188497754	sANLVAATLGAILNR		4	4	CID	N-Term(iTRAQ4plex)	44.68			0.00186203	1	1	38	23	98151	Not Unique	Not Used		1.21804	0.998685	1719.7		1717.44	2094.66	2	814.497	1627.99	15.7703	33.1667	1075	1075	MS2	12/150	High		TBM_iTRAQ_38r.mgf
gi15991831;gi15991827;gi188497750;gi188497754	sANLVAATLGAILNR		4	4	CID	N-Term(iTRAQ4plex)	44.68			0.00186203	1	1	38	23	100079	Not Unique	Not Used		1.21804	0.998685	1719.7		1717.44	2094.66	2	814.497	1627.99	15.7703	33.1667	1075	1075	MS2	12/150	High		TBM_iTRAQ_38r_1.mgf
gi9507215;gi14389309;gi57013276;gi17921989	lISQIVSSITASLR		4	4	CID	N-Term(iTRAQ4plex)	44.64			0.00122994	1	1	36		98431	Not Unique	Not Used	0.72096	2.45907	3.93124	70.6943	50.9678	277.916	173.843	3	544.679	1632.02	26.1347	37.9	1355	1355	MS2	16/142	High		TBM_iTRAQ_38r.mgf
gi9507215;gi14389309;gi57013276;gi17921989	lISQIVSSITASLR		4	4	CID	N-Term(iTRAQ4plex)	44.64			0.00122994	1	1	36		100359	Not Unique	Not Used	0.72096	2.45907	3.93124	70.6943	50.9678	277.916	173.843	3	544.679	1632.02	26.1347	37.9	1355	1355	MS2	16/142	High		TBM_iTRAQ_38r_1.mgf
gi50345984	aVDSLVPIGR		1	1	CID	N-Term(iTRAQ4plex)	44.63			0.00199034	1	1	38	22	97247	Unique	Used	0.404922	1.14679	1.333	6252.84	2531.91	8335.03	7170.7	2	585.865	1170.72	22.2549	13.1833	171	171	MS2	9/74	High		TBM_iTRAQ_38r.mgf
gi50345984	aVDSLVPIGR		1	1	CID	N-Term(iTRAQ4plex)	44.63			0.00199034	1	1	38	22	99175	Unique	Used	0.404922	1.14679	1.333	6252.84	2531.91	8335.03	7170.7	2	585.865	1170.72	22.2549	13.1833	171	171	MS2	9/74	High		TBM_iTRAQ_38r_1.mgf
gi32490572	vVQETVLVEER		1	1	CID	N-Term(iTRAQ4plex)	44.62			0.00314426	1	1	40	22	139610	Unique	Used	0.583515	0.796502	1.39385	784.047	457.503	1092.85	624.495	2	722.926	1444.85	22.2751	11.8833	95	95	MS2	10/108	High		TBM_iTRAQ_ExList_38.mgf
gi194595509;gi154759259	lLVGSEDYGR		2	2	CID	N-Term(iTRAQ4plex)	44.61			0.00428965	1	1	42	27	97146	Not Unique	Not Used	0.78509	1.50803	1.40759	3513.08	2758.09	4944.99	5297.84	2	626.848	1252.69	18.9275	11.45	70	70	MS2	7/76	High		TBM_iTRAQ_38r.mgf
gi194595509;gi154759259	lLVGSEDYGR		2	2	CID	N-Term(iTRAQ4plex)	44.61			0.00428965	1	1	42	27	99074	Not Unique	Not Used	0.78509	1.50803	1.40759	3513.08	2758.09	4944.99	5297.84	2	626.848	1252.69	18.9275	11.45	70	70	MS2	7/76	High		TBM_iTRAQ_38r_1.mgf
gi50345984	iLGADTSVDLEETGR		1	1	CID	N-Term(iTRAQ4plex)	44.61			0.00487429	1	1	42	21	133440	Unique	Used	0.530194	1.10731	0.310036	87.1	46.1799	27.0041	96.4469	3	573.979	1719.92	19.5967	16.9667	416	416	MS2	16/128	High		TBM_iTRAQ_ExList_34.mgf
gi5803011	yITGDQLGALYQDFVR		1	1	CID	N-Term(iTRAQ4plex)	44.61			0.00448337	1	1	42		88126	Unique	Used	0.931704	3.2119	1.51087	62.6993	58.4172	94.7306	201.384	3	668.363	2003.07	19.4919	29.5333	827	827	MS2	17/160	High		TBM_iTRAQ_35.mgf
gi27886529;gi10835220;gi209413709;gi24638454;gi4502285	tASEMVLADDNFSTIVAAVEEGR		5	5	CID	N-Term(iTRAQ4plex)	44.59			0.00456141	1	1	42		86849	Not Unique	Not Used	0.928265	1.27959	0.908163	9.8	9.097	8.9	12.54	3	857.094	2569.27	4.21028	32.9667	874	874	MS2	15/240	High		TBM_iTRAQ_34.mgf
gi255918171;gi14210536;gi4507729;gi21361322;gi29788785;gi55770868;gi5174735;gi42558279;gi29788768	lHFFMPGFAPLTSR		9	9	CID	N-Term(iTRAQ4plex)	44.58			0.0041905	1	1	41	19	159018	Not Unique	Not Used	0.642672	2.00087	1.83524	1034.9	665.102	1899.29	2070.7	3	589.003	1764.99	32.3057	28.1333	666	666	MS2	13/106	High		TBM_iTRAQ_ExList_47.mgf
gi55770846;gi259013216	cVIALQEGDVDTLDR		2	2	CID	N-Term(iTRAQ4plex), C1(Methylthio)	44.56			0.00448805	1	1	42	24	132171	Not Unique	Not Used		0.157575	0.0273534	264.222		7.22737	41.6347	3	612.98	1836.93	16.6867	22.8833	739	739	MS2	11/144	High		TBM_iTRAQ_ExList_33.mgf
gi32455262;gi6912238;gi32455260	eTDLLLDDSLVSIFGNR		3	3	CID	N-Term(iTRAQ4plex)	44.56			0.0044443	1	1	42		86869	Not Unique	Not Used	0.825515	0.657316	0.667507	66.8353	55.1736	44.613	43.9319	3	684.373	2051.11	13.5935	33.3167	894	894	MS2	14/152	High		TBM_iTRAQ_34.mgf
gi154146191;gi20149594;gi153792590	aDLINNLGTIAk		3	3	CID	N-Term(iTRAQ4plex), K12(iTRAQ4plex)	44.52			0.00156284	1	1	37	24	144389	Not Unique	Not Used	0.476331	1.44524	1.80096	2068.86	985.46	3725.93	2989.99	3	510.986	1530.94	23.1099	16.05	129	129	MS2	9/116	High		TBM_iTRAQ_ExList_41.mgf
gi154146191;gi20149594;gi153792590	aDLINNLGTIAk		3	3	CID	N-Term(iTRAQ4plex), K12(iTRAQ4plex)	44.52			0.00156284	1	1	37	24	145646	Not Unique	Not Used	0.476331	1.44524	1.80096	2068.86	985.46	3725.93	2989.99	3	510.986	1530.94	23.1099	16.05	129	129	MS2	9/116	High		TBM_iTRAQ_ExList_41_1.mgf
gi71773106;gi4557469	lAPPLVTLLSGEPEVQYVALR		2	2	CID	N-Term(iTRAQ4plex)	44.51			0.000954023	1	1	35	16	135841	Not Unique	Not Used	0.028101	1.09663	3.80621	54.34	1.52701	206.83	59.5909	3	803.82	2409.45	24.3017	36.2167	1220	1220	MS2	10/184	High		TBM_iTRAQ_ExList_35.mgf
gi4504981	lPDGYEFk		1	1	CID	N-Term(iTRAQ4plex), K8(iTRAQ4plex)	44.49			0.00338383	1	1	40	23	146890	Unique	Used	0.664436		3.13742	3294.17	2188.77	10335.2		2	628.861	1256.71	29.6937	11.9333	116	116	MS2	6/62	High		TBM_iTRAQ_ExList_42.mgf
gi4504981	lPDGYEFk		1	1	CID	N-Term(iTRAQ4plex), K8(iTRAQ4plex)	44.49			0.00338383	1	1	40	23	148525	Unique	Used	0.664436		3.13742	3294.17	2188.77	10335.2		2	628.861	1256.71	29.6937	11.9333	116	116	MS2	6/62	High		TBM_iTRAQ_ExList_42_1.mgf
gi4507677	gVVDSDDLPLNVSR		1	1	CID	N-Term(iTRAQ4plex)	44.46			0.00458363	1	1	42	22	136335	Unique	Used	5.76917	22.0198	17.4641	8.86197	51.1262	154.767	195.139	2	815.451	1629.89	22.9857	14.95	280	280	MS2	8/128	High		TBM_iTRAQ_ExList_36.mgf
gi4503377	iVLEDGTLHVTEGSGR		1	1	CID	N-Term(iTRAQ4plex)	44.46			0.00433655	1	1	41		116087	Unique	Used	0.724263	0.571287	1.57117	54.1793	39.2401	85.1249	30.9519	2	914.005	1827	16.7779	15.5667	273	273	MS2	11/140	High		TBM_iTRAQ_44.mgf
gi4503377	iVLEDGTLHVTEGSGR		1	1	CID	N-Term(iTRAQ4plex)	44.46			0.00433655	1	1	41		117990	Unique	Used	0.724263	0.571287	1.57117	54.1793	39.2401	85.1249	30.9519	2	914.005	1827	16.7779	15.5667	273	273	MS2	11/140	High		TBM_iTRAQ_44_1.mgf
gi5902018	tITFEQFqEALEELAk		1	1	CID	N-Term(iTRAQ4plex), Q8(Deamidated), K16(iTRAQ4plex)	44.45			0.00381534	1	1	41	23	102001	Unique	Used	1.00942	4.85455	2.95907	45.2725	45.6991	133.965	219.778	3	729.411	2186.22	32.2856	35.1667	1069	1069	MS2	15/164	High		TBM_iTRAQ_39.mgf
gi5902018	tITFEQFqEALEELAk		1	1	CID	N-Term(iTRAQ4plex), Q8(Deamidated), K16(iTRAQ4plex)	44.45			0.00381534	1	1	41	23	103729	Unique	Used	1.00942	4.85455	2.95907	45.2725	45.6991	133.965	219.778	3	729.411	2186.22	32.2856	35.1667	1069	1069	MS2	15/164	High		TBM_iTRAQ_39_1.mgf
gi9507215;gi17986283;gi46409270;gi57013276;gi156564363;gi17921989	aVcMLSNTTAIAEAWAR		6	6	CID	N-Term(iTRAQ4plex), C3(Methylthio)	44.43			0.00506252	1	1	42	16	98780	Not Unique	Not Used	0.901624	1.80986	1.64114	76.7008	69.1553	125.877	138.818	3	666.679	1998.02	25.1294	44.1167	1704	1704	MS2	8/162	High		TBM_iTRAQ_38r.mgf
gi9507215;gi17986283;gi46409270;gi57013276;gi156564363;gi17921989	aVcMLSNTTAIAEAWAR		6	6	CID	N-Term(iTRAQ4plex), C3(Methylthio)	44.43			0.00506252	1	1	42	16	100708	Not Unique	Not Used	0.901624	1.80986	1.64114	76.7008	69.1553	125.877	138.818	3	666.679	1998.02	25.1294	44.1167	1704	1704	MS2	8/162	High		TBM_iTRAQ_38r_1.mgf
gi19923748	tPAFAESVTEGDVR		1	1	CID	N-Term(iTRAQ4plex)	44.42			0.00478868	1	1	42	22	137947	Unique	Used	0.436621	0.906512	1.4249	459.498	200.627	654.737	416.54	2	811.929	1622.85	22.2732	12.5333	132	132	MS2	16/126	High		TBM_iTRAQ_ExList_37.mgf
gi71773106;gi4557469	lAPPLVTLLSGEPEVQYVALR		2	2	CID	N-Term(iTRAQ4plex)	44.42			0.00103183	1	1	35		137334	Not Unique	Not Used	0.521241	2.8026	1.95668	35.5537	18.532	69.5672	99.6429	3	803.819	2409.44	23.3898	36.1167	1279	1279	MS2	14/184	High		TBM_iTRAQ_ExList_36.mgf
gi6005846	vVIEDEQLVLGASQEPVGR		1	1	CID	N-Term(iTRAQ4plex)	44.4			0.00362715	1	1	41	22	132136	Unique	Used	0.557228	3.05978	0.254836	24.0705	13.4128	6.13402	73.6505	3	728.08	2182.23	19.5806	22.3167	704	704	MS2	15/190	High		TBM_iTRAQ_ExList_33.mgf
gi4504349	sAVTALWGk		1	1	CID	N-Term(iTRAQ4plex), K9(iTRAQ4plex)	44.37			0.00240196	1	1	39	27	146918	Unique	Used	0.664655	1.07292	1.1996	2742.87	1823.06	3290.34	2942.9	2	610.882	1220.76	27.2499	12.4333	144	144	MS2	8/70	High		TBM_iTRAQ_ExList_42.mgf
gi4504349	sAVTALWGk		1	1	CID	N-Term(iTRAQ4plex), K9(iTRAQ4plex)	44.37			0.00240196	1	1	39	27	148553	Unique	Used	0.664655	1.07292	1.1996	2742.87	1823.06	3290.34	2942.9	2	610.882	1220.76	27.2499	12.4333	144	144	MS2	8/70	High		TBM_iTRAQ_ExList_42_1.mgf
gi14249342	tSQIGESFEEILEETVISTk		1	1	CID	N-Term(iTRAQ4plex), K20(iTRAQ4plex)	44.35			0.00424578	1	1	41	16	142270	Unique	Used	0.049963	1.10995	0.967469	70.925	3.54362	68.6177	78.723	3	843.461	2528.37	18.6729	34.5	1009	1009	MS2	16/222	High		TBM_iTRAQ_ExList_39.mgf
gi41349501;gi192449447	tSASIGSLcADAR		2	2	CID	N-Term(iTRAQ4plex), C9(Methylthio)	44.33			0.00374697	1	1	41	24	141496	Not Unique	Not Used	3.36132	1.87224	0.108505	292.179	982.105	31.7027	547.029	3	481.248	1441.73	26.6703	14.75	235	235	MS2	13/116	High		TBM_iTRAQ_ExList_39.mgf
gi11321585	acADATLSqITnNIDPVGR		1	1	CID	N-Term(iTRAQ4plex), C2(Methylthio), Q9(Deamidated), N12(Deamidated)	44.28			0.00481866	1	1	42	19	130814	Unique	Used	2.96908	0.989822	1.30902	9.42	27.9688	12.331	9.32413	3	717.698	2151.08	28.0858	25.45	830	830	MS2	14/186	High		TBM_iTRAQ_ExList_32.mgf
gi4504351	vNVDAVGGEALGR		1	1	CID	N-Term(iTRAQ4plex)	44.25			0.00391247	1	1	41	22	95097	Unique	Used	0.418242	1.06762	1.06517	2127.29	889.724	2265.92	2271.15	2	700.899	1400.79	21.1158	11.6333	111	111	MS2	15/128	High		TBM_iTRAQ_38.mgf
gi4504351	vNVDAVGGEALGR		1	1	CID	N-Term(iTRAQ4plex)	44.25			0.00391247	1	1	41	22	96142	Unique	Used	0.418242	1.06762	1.06517	2127.29	889.724	2265.92	2271.15	2	700.899	1400.79	21.1158	11.6333	111	111	MS2	15/128	High		TBM_iTRAQ_38_1.mgf
gi17986283;gi14389309;gi57013276	aVFVDLEPTVIDEVR		3	3	CID	N-Term(iTRAQ4plex)	44.25			0.00459273	1	1	41	26	85499	Not Unique	Not Used	0.289392	1.21589	0.0695396	71.2791	20.6276	4.95672	86.6676	3	616.014	1846.03	10.9294	27.05	607	607	MS2	11/128	High		TBM_iTRAQ_33.mgf
gi194595509;gi154759259	aLINADELASDVAGAEALLDR		2	2	CID	N-Term(iTRAQ4plex)	44.24			0.00486513	1	1	42	18	131269	Not Unique	Not Used	0.50921	0.558235	0.652728	16.925	8.61837	11.0474	9.44812	3	757.75	2271.24	18.3347	34.4	1285	1285	MS2	18/222	High		TBM_iTRAQ_ExList_32.mgf
gi255918171;gi4507729;gi21361322;gi29788785;gi5174735;gi42558279;gi29788768	tAVcDIPPR		7	7	CID	N-Term(iTRAQ4plex), C4(Methylthio)	44.21			0.00353901	1	1	40	21	95075	Not Unique	Not Used	0.534396	1.96707	1.81017	4574.29	2444.48	8280.24	8997.94	2	581.31	1161.61	21.3406	11.2667	89	89	MS2	7/72	High		TBM_iTRAQ_38.mgf
gi255918171;gi4507729;gi21361322;gi29788785;gi5174735;gi42558279;gi29788768	tAVcDIPPR		7	7	CID	N-Term(iTRAQ4plex), C4(Methylthio)	44.21			0.00353901	1	1	40	21	96120	Not Unique	Not Used	0.534396	1.96707	1.81017	4574.29	2444.48	8280.24	8997.94	2	581.31	1161.61	21.3406	11.2667	89	89	MS2	7/72	High		TBM_iTRAQ_38_1.mgf
gi50345984	iLGADTSVDLEETGR		1	1	CID	N-Term(iTRAQ4plex)	44.21			0.00540524	1	1	42	21	131774	Unique	Used	1.27933	1.27208	3.0629	49.6834	63.5616	152.175	63.2015	3	573.978	1719.92	18.4789	16.1167	342	342	MS2	7/128	High		TBM_iTRAQ_ExList_33.mgf
gi40254478	nDEVSSLDAFLDLIR		1	1	CID	N-Term(iTRAQ4plex)	44.21			0.00537869	1	1	42	23	86951	Unique	Used	5.71429	8.20087	9.18194	8.915	50.9429	81.857	73.1108	3	617.669	1850.99	15.8276	34.7	976	976	MS2	15/160	High		TBM_iTRAQ_34.mgf
gi148839284;gi34452713;gi269308219;gi34452711;gi148839294;gi34452715	eGDTVIFASDDEQDR		6	6	CID	N-Term(iTRAQ4plex)	44.2			0.00223551	1	1	38	16	83844	Not Unique	Not Used	0.822117	3.1898	4.2949	9.8	8.05675	42.09	31.26	3	614.284	1840.84	3.70068	12.5	109	109	MS2	10/142	High		TBM_iTRAQ_32.mgf
gi4885397;gi4504347	vDPVNFk		2	2	CID	N-Term(iTRAQ4plex), K7(iTRAQ4plex)	44.17			0.00333058	1	1	40	28	112665	Not Unique	Not Used	0.498659	1.10388	1.22936	15407	7682.85	18940.7	17007.6	2	553.841	1106.67	27.1128	10.8	81	81	MS2	5/52	High		TBM_iTRAQ_43.mgf
gi4885397;gi4504347	vDPVNFk		2	2	CID	N-Term(iTRAQ4plex), K7(iTRAQ4plex)	44.17			0.00333058	1	1	40	28	114280	Not Unique	Not Used	0.498659	1.10388	1.22936	15407	7682.85	18940.7	17007.6	2	553.841	1106.67	27.1128	10.8	81	81	MS2	5/52	High		TBM_iTRAQ_43_1.mgf
gi4504271;gi66912162;gi238624110;gi10800140;gi28173554;gi4504261;gi4504269;gi16306566;gi20336752;gi20336754;gi4504263;gi4504277;gi18105048;gi4504259	aMGIMnSFVNDIFER		14	14	CID	N-Term(iTRAQ4plex), N6(Deamidated)	44.16			0.00497476	1	1	42		101906	Not Unique	Not Used	0.174798	0.51122	0.0510667	427.999	74.8136	21.8565	218.802	2	944.986	1888.96	31.1661	33.5833	974	974	MS2	11/144	High		TBM_iTRAQ_39.mgf
gi4504271;gi66912162;gi238624110;gi10800140;gi28173554;gi4504261;gi4504269;gi16306566;gi20336752;gi20336754;gi4504263;gi4504277;gi18105048;gi4504259	aMGIMnSFVNDIFER		14	14	CID	N-Term(iTRAQ4plex), N6(Deamidated)	44.16			0.00497476	1	1	42		103634	Not Unique	Not Used	0.174798	0.51122	0.0510667	427.999	74.8136	21.8565	218.802	2	944.986	1888.96	31.1661	33.5833	974	974	MS2	11/144	High		TBM_iTRAQ_39_1.mgf
gi14210536;gi21361322	gHYTEGAELVDAVLDVVR		2	2	CID	N-Term(iTRAQ4plex)	44.16			0.00442414	1	1	41	23	120866	Not Unique	Not Used	0.568087	0.728534	1.29697	102.078	57.9892	132.393	74.3673	4	522.544	2087.15	30.5886	35.7	1246	1246	MS2	13/158	High		TBM_iTRAQ_45.mgf
gi14210536;gi21361322	gHYTEGAELVDAVLDVVR		2	2	CID	N-Term(iTRAQ4plex)	44.16			0.00442414	1	1	41	23	122646	Not Unique	Not Used	0.568087	0.728534	1.29697	102.078	57.9892	132.393	74.3673	4	522.544	2087.15	30.5886	35.7	1246	1246	MS2	13/158	High		TBM_iTRAQ_45_1.mgf
gi5803011	iVIGMDVAASEFYR		1	1	CID	N-Term(iTRAQ4plex)	44.14			0.00486859	1	1	42		139462	Unique	Used	0.774802	0.148836	0.397231	94.7994	73.4508	37.6573	14.1096	3	572.322	1714.95	32.6939	44.85	1647	1647	MS2	10/114	High		TBM_iTRAQ_ExList_37.mgf
gi195539337;gi24308043	dGGEALVSPDGTVTEAPR		2	2	CID	N-Term(iTRAQ4plex)	44.13			0.00566607	1	1	42	16	128733	Not Unique	Not Used	0.856881	3.73537	2.81555	11.8845	10.1836	33.4613	44.393	3	639	1914.98	16.6191	11.9167	50	50	MS2	12/164	High		TBM_iTRAQ_ExList_31.mgf
gi108773797;gi108773799	vLDQVETELQR		2	2	CID	N-Term(iTRAQ4plex)	44.11			0.00421919	1	1	41	22	138278	Not Unique	Not Used	0.163109	0.98904	0.822638	210.297	34.3014	172.998	207.992	2	737.425	1473.84	26.6083	18.15	463	463	MS2	8/104	High		TBM_iTRAQ_ExList_37.mgf
gi194248072;gi24234686;gi124256496;gi13676857;gi16507237;gi5729877	vEIIANDQGNR		6	6	CID	N-Term(iTRAQ4plex)	44.09			0.00434395	1	1	41	23	100947	Not Unique	Not Used	0.825762	1.54636	2.27751	293.829	242.633	669.198	454.365	2	686.881	1372.76	18.219	9.71667	15	15	MS2	10/100	High		TBM_iTRAQ_39.mgf
gi194248072;gi24234686;gi124256496;gi13676857;gi16507237;gi5729877	vEIIANDQGNR		6	6	CID	N-Term(iTRAQ4plex)	44.09			0.00434395	1	1	41	23	102675	Not Unique	Not Used	0.825762	1.54636	2.27751	293.829	242.633	669.198	454.365	2	686.881	1372.76	18.219	9.71667	15	15	MS2	10/100	High		TBM_iTRAQ_39_1.mgf
gi148352329;gi148352331	sPLAQMEEER		2	2	CID	N-Term(iTRAQ4plex)	44.08			0.003926	1	1	41		101016	Not Unique	Not Used	0.567159	1.3986	1.64776	3490.12	1979.45	5750.88	4881.27	2	667.347	1333.69	24.5926	10.8833	84	84	MS2	9/98	High		TBM_iTRAQ_39.mgf
gi148352329;gi148352331	sPLAQMEEER		2	2	CID	N-Term(iTRAQ4plex)	44.08			0.003926	1	1	41		102744	Not Unique	Not Used	0.567159	1.3986	1.64776	3490.12	1979.45	5750.88	4881.27	2	667.347	1333.69	24.5926	10.8833	84	84	MS2	9/98	High		TBM_iTRAQ_39_1.mgf
gi40254462	vPTTGIIEYPFDLQSVIFR		1	1	CID	N-Term(iTRAQ4plex)	44.07			0.00402123	1	1	41		88467	Unique	Used	0.889186	1.73479	0.0624777	53.2315	47.3327	3.32578	92.3452	3	780.439	2339.3	11.0602	35.3333	1168	1168	MS2	9/178	High		TBM_iTRAQ_35.mgf
gi153267448;gi4503571;gi5803011	aAVPSGASTGIYEALELR		3	3	CID	N-Term(iTRAQ4plex)	44.06			0.0046175	1	1	41	16	92142	Not Unique	Not Used	0.151832	0.273415	0.321498	45.0841	6.8452	14.4944	12.3267	3	650.366	1949.08	18.4691	22.1667	364	364	MS2	14/158	High		TBM_iTRAQ_37.mgf
gi153267448;gi4503571;gi5803011	aAVPSGASTGIYEALELR		3	3	CID	N-Term(iTRAQ4plex)	44.06			0.0046175	1	1	41	16	93746	Not Unique	Not Used	0.151832	0.273415	0.321498	45.0841	6.8452	14.4944	12.3267	3	650.366	1949.08	18.4691	22.1667	364	364	MS2	14/158	High		TBM_iTRAQ_37_1.mgf
gi55770846;gi259013216	cVIALQEGDVDTLDR		2	2	CID	N-Term(iTRAQ4plex), C1(Methylthio)	44.05			0.00521847	1	1	42	27	130659	Not Unique	Not Used	1.68552	1.5079	2.48873	12.5817	21.2066	31.3123	18.9719	3	612.983	1836.93	21.5211	22.8	675	675	MS2	8/144	High		TBM_iTRAQ_ExList_32.mgf
gi50345984	tGTAEMSSILEER		1	1	CID	N-Term(iTRAQ4plex)	44			0.00501615	1	1	42	31	91988	Unique	Used	0.694835	1.41331	1.28663	326.091	226.579	419.558	460.866	2	784.408	1567.81	20.61	14.4167	210	210	MS2	6/118	High		TBM_iTRAQ_37.mgf
gi50345984	tGTAEMSSILEER		1	1	CID	N-Term(iTRAQ4plex)	44			0.00501615	1	1	42	31	93592	Unique	Used	0.694835	1.41331	1.28663	326.091	226.579	419.558	460.866	2	784.408	1567.81	20.61	14.4167	210	210	MS2	6/118	High		TBM_iTRAQ_37_1.mgf
gi57013276;gi17921989	sIQFVDWcPTGFk		2	2	CID	N-Term(iTRAQ4plex), C8(Methylthio), K13(iTRAQ4plex)	43.96			0.00531167	1	1	42	17	108097	Not Unique	Not Used	0.609199	1.16313	1.18902	788.062	480.087	937.022	916.617	3	621.327	1861.97	23.8758	31.5667	585	585	MS2	15/134	High		TBM_iTRAQ_41.mgf
gi57013276;gi17921989	sIQFVDWcPTGFk		2	2	CID	N-Term(iTRAQ4plex), C8(Methylthio), K13(iTRAQ4plex)	43.96			0.00531167	1	1	42	17	109376	Not Unique	Not Used	0.609199	1.16313	1.18902	788.062	480.087	937.022	916.617	3	621.327	1861.97	23.8758	31.5667	585	585	MS2	15/134	High		TBM_iTRAQ_41_1.mgf
gi239756291;gi10334859	gTGGVDTAATGGVFDISNLDR		2	2	CID	N-Term(iTRAQ4plex)	43.92			0.00548045	1	1	42		133727	Not Unique	Not Used	0.01	0.0647522	0.270595	129.147	1.27356	34.9466	8.36256	2	1084.06	2167.11	15.834	21.8667	703	703	MS2	12/202	High		TBM_iTRAQ_ExList_34.mgf
gi6912328;gi197313763	dENATLDGGDVLFTGR		2	2	CID	N-Term(iTRAQ4plex)	43.9			0.0050454	1	1	42		129080	Not Unique	Not Used	9.29519	0.752195	8.99228	8.38163	77.9088	75.37	6.30462	2	912.463	1823.92	16.595	18.5833	397	397	MS2	19/172	High		TBM_iTRAQ_ExList_31.mgf
gi4507729;gi50592996;gi21361322;gi29788785;gi5174735;gi29788768	iSEQFTAMFR		6	6	CID	N-Term(iTRAQ4plex)	43.89			0.00472426	1	1	41	27	104488	Not Unique	Not Used	0.716096	1.74375	1.8002	469.249	336.027	844.742	818.253	2	687.367	1373.73	19.0474	19.7833	100	100	MS2	8/92	High		TBM_iTRAQ_40.mgf
gi4507729;gi50592996;gi21361322;gi29788785;gi5174735;gi29788768	iSEQFTAMFR		6	6	CID	N-Term(iTRAQ4plex)	43.89			0.00472426	1	1	41	27	106050	Not Unique	Not Used	0.716096	1.74375	1.8002	469.249	336.027	844.742	818.253	2	687.367	1373.73	19.0474	19.7833	100	100	MS2	8/92	High		TBM_iTRAQ_40_1.mgf
gi62414289	fADLSEAANR		1	1	CID	N-Term(iTRAQ4plex)	43.87			0.00468043	1	1	41	26	95058	Unique	Used	0.536009	1.91176	2.34655	1597.63	856.342	3748.91	3054.28	2	619.331	1237.65	20.233	10.9667	72	72	MS2	8/80	High		TBM_iTRAQ_38.mgf
gi62414289	fADLSEAANR		1	1	CID	N-Term(iTRAQ4plex)	43.87			0.00468043	1	1	41	26	96103	Unique	Used	0.536009	1.91176	2.34655	1597.63	856.342	3748.91	3054.28	2	619.331	1237.65	20.233	10.9667	72	72	MS2	8/80	High		TBM_iTRAQ_38_1.mgf
gi194097323	icPVETLVEEAIQcAEk		1	1	CID	N-Term(iTRAQ4plex), C2(Methylthio), C14(Methylthio), K17(iTRAQ4plex)	43.85			0.00583324	1	1	42	16	102462	Unique	Used	0.01	0.0368564	2.00139	78.3156	0.621865	156.74	2.88643	3	752.391	2255.16	24.2812	43.6667	1530	1530	MS2	12/158	High		TBM_iTRAQ_39.mgf
gi194097323	icPVETLVEEAIQcAEk		1	1	CID	N-Term(iTRAQ4plex), C2(Methylthio), C14(Methylthio), K17(iTRAQ4plex)	43.85			0.00583324	1	1	42	16	104190	Unique	Used	0.01	0.0368564	2.00139	78.3156	0.621865	156.74	2.88643	3	752.391	2255.16	24.2812	43.6667	1530	1530	MS2	12/158	High		TBM_iTRAQ_39_1.mgf
gi4557707;gi13435353;gi221316760	aFGAPVPSVQWLDEDGTTVLQDER		3	3	CID	N-Term(iTRAQ4plex)	43.85			0.0056478	1	1	42		132549	Not Unique	Not Used	0.757047	0.716183	6.63788	9.8	7.41906	65.0512	7.01859	3	925.481	2774.43	19.571	29.3167	1117	1117	MS2	14/242	High		TBM_iTRAQ_ExList_33.mgf
gi6005942	nAPAIIFIDELDAIAPk		1	1	CID	N-Term(iTRAQ4plex), K17(iTRAQ4plex)	43.84			0.00201154	1	1	37		140691	Unique	Used	0.377761	3.68947	2.9196	71.2686	26.9225	208.076	262.944	3	700.42	2099.25	22.2877	35.9667	1176	1176	MS2	18/166	High		TBM_iTRAQ_ExList_38.mgf
gi9507215;gi17986283;gi46409270;gi14389309;gi57013276;gi156564363;gi17921989	fDGALNVDLTEFQTNLVPYPR		7	7	CID	N-Term(iTRAQ4plex)	43.83			0.00581877	1	1	42		86733	Not Unique	Not Used	3.50369	7.69501	4.42569	17.9933	63.043	79.6329	138.459	3	851.781	2553.33	7.061	30.9833	758	758	MS2	20/214	High		TBM_iTRAQ_34.mgf
gi28373119;gi28373117	mNnGDVDLTSDR		2	2	CID	N-Term(iTRAQ4plex), N3(Deamidated)	43.82			0.00246275	1	1	38	20	129995	Not Unique	Not Used		0.278018	0.0154861	329.334		5.1001	91.5608	3	494.571	1481.7	22.2285	10.5333	11	11	MS2	11/120	High		TBM_iTRAQ_ExList_32.mgf
gi193794814	qLLLTADDR		1	1	CID	N-Term(iTRAQ4plex)	43.81			0.00406137	1	1	40	24	101018	Unique	Used	1.82727	1.27362		6451.85	11789.3		8217.18	2	594.853	1188.7	23.1609	10.9333	86	86	MS2	8/86	High		TBM_iTRAQ_39.mgf
gi193794814	qLLLTADDR		1	1	CID	N-Term(iTRAQ4plex)	43.81			0.00406137	1	1	40	24	102746	Unique	Used	1.82727	1.27362		6451.85	11789.3		8217.18	2	594.853	1188.7	23.1609	10.9333	86	86	MS2	8/86	High		TBM_iTRAQ_39_1.mgf
gi194595509;gi154759259	aLINADELASDVAGAEALLDR		2	2	CID	N-Term(iTRAQ4plex)	43.79			0.00519363	1	1	42	24	132820	Not Unique	Not Used	0.794206	0.771921	5.39927	9.8	7.78321	52.9129	7.56482	3	757.753	2271.24	21.2773	34.2167	1388	1388	MS2	10/222	High		TBM_iTRAQ_ExList_33.mgf
gi4758012	vGEQAQVVIIDMNDPSNPIR		1	1	CID	N-Term(iTRAQ4plex)	43.79			0.00530227	1	1	42	27	83247	Unique	Used	2.56128	0.901318	0.758043	10.5645	27.0586	8.00835	9.52198	3	780.428	2339.27	23.7782	22.6667	534	534	MS2	17/210	High		TBM_iTRAQ_31.mgf
gi255918171;gi4507729;gi21361322;gi29788785;gi5174735;gi42558279;gi29788768	tAVcDIPPR		7	7	CID	N-Term(iTRAQ4plex), C4(Methylthio)	43.77			0.00427525	1	1	41	22	101014	Not Unique	Not Used	0.538103		3.36548	6970.3	3750.74	23458.4		2	581.312	1161.62	24.4932	10.85	82	82	MS2	7/72	High		TBM_iTRAQ_39.mgf
gi255918171;gi4507729;gi21361322;gi29788785;gi5174735;gi42558279;gi29788768	tAVcDIPPR		7	7	CID	N-Term(iTRAQ4plex), C4(Methylthio)	43.77			0.00427525	1	1	41	22	102742	Not Unique	Not Used	0.538103		3.36548	6970.3	3750.74	23458.4		2	581.312	1161.62	24.4932	10.85	82	82	MS2	7/72	High		TBM_iTRAQ_39_1.mgf
gi148352329;gi148352331	fEDYLNAESR		2	2	CID	N-Term(iTRAQ4plex)	43.74			0.00357578	1	1	40	28	97229	Not Unique	Not Used		1.07498	1.37031	2602.8		3566.65	2797.97	2	694.348	1387.69	20.4039	12.8833	153	153	MS2	13/94	High		TBM_iTRAQ_38r.mgf
gi148352329;gi148352331	fEDYLNAESR		2	2	CID	N-Term(iTRAQ4plex)	43.74			0.00357578	1	1	40	28	99157	Not Unique	Not Used		1.07498	1.37031	2602.8		3566.65	2797.97	2	694.348	1387.69	20.4039	12.8833	153	153	MS2	13/94	High		TBM_iTRAQ_38r_1.mgf
gi4501885;gi4501887	dLYANTVLSGGTTmYPGIADR		2	2	CID	N-Term(iTRAQ4plex), M14(Oxidation)	43.71			0.00606691	1	1	42	23	84318	Not Unique	Not Used	0.928048	1.49643	0.89949	9.8	9.09488	8.815	14.665	2	1188.09	2375.18	3.75622	20.55	583	583	MS2	7/230	High		TBM_iTRAQ_32.mgf
gi15991831;gi15991827;gi188497750;gi188497754	tPDGTENGDFLALDLGGTNFR		4	4	CID	N-Term(iTRAQ4plex)	43.68			0.0061711	1	1	42	21	132396	Not Unique	Not Used	4.56743	0.955643	2.66921	9.13701	41.7326	24.3886	8.73173	3	785.403	2354.19	23.9528	26.7167	964	964	MS2	22/222	High		TBM_iTRAQ_ExList_33.mgf
gi4501885;gi4501887	dLYANTVLSGGTTMYPGIADR		2	2	CID	N-Term(iTRAQ4plex)	43.68			0.00610682	1	1	42		129355	Not Unique	Not Used	1.55992	0.984917	0.897107	9.68	15.1	8.684	9.534	2	1180.11	2359.2	13.3717	23.3833	672	672	MS2	13/230	High		TBM_iTRAQ_ExList_31.mgf
gi4505505;gi59939900	dQSGEYEcSALNDVAAPDVR		2	2	CID	N-Term(iTRAQ4plex), C8(Methylthio)	43.64			0.00326115	1	1	39		130546	Not Unique	Not Used	0.145194	0.13569	4.55901	29.175	4.23604	133.009	3.95875	3	777.025	2329.06	18.2119	20.8667	562	562	MS2	16/222	High		TBM_iTRAQ_ExList_32.mgf
gi237858679;gi89903008;gi237858675;gi237858680;gi237858677;gi237858682	dDEPLYIGNR		6	6	CID	N-Term(iTRAQ4plex)	43.63			0.00454536	1	1	41	29	91863	Not Unique	Not Used	1.22705	2.14906	2.9332	550.547	675.549	1614.87	1183.16	2	668.351	1335.69	21.2564	11.2667	85	85	MS2	7/78	High		TBM_iTRAQ_37.mgf
gi237858679;gi89903008;gi237858675;gi237858680;gi237858677;gi237858682	dDEPLYIGNR		6	6	CID	N-Term(iTRAQ4plex)	43.63			0.00454536	1	1	41	29	93467	Not Unique	Not Used	1.22705	2.14906	2.9332	550.547	675.549	1614.87	1183.16	2	668.351	1335.69	21.2564	11.2667	85	85	MS2	7/78	High		TBM_iTRAQ_37_1.mgf
gi19923748	nVEAMNFADIER		1	1	CID	N-Term(iTRAQ4plex)	43.63			0.00513494	1	1	41	26	138178	Unique	Used	0.497498	0.947558	1.06362	312.66	155.548	332.552	296.264	2	776.899	1552.79	23.035	16.4667	363	363	MS2	8/126	High		TBM_iTRAQ_ExList_37.mgf
gi237858675	gPEPESVIGYSGEDLPSAPR		1	1	CID	N-Term(iTRAQ4plex)	43.63			0.00612984	1	1	42		131886	Unique	Used	5.44715	3.75225	1.09087	8.99875	49.0175	9.8165	33.7656	3	734.379	2201.12	17.8436	18.05	454	454	MS2	14/180	High		TBM_iTRAQ_ExList_33.mgf
gi9507215;gi17986283;gi46409270;gi14389309;gi57013276;gi156564363;gi17921989	fDGALNVDLTEFQTNLVPYPR		7	7	CID	N-Term(iTRAQ4plex)	43.62			0.00588761	1	1	42		129782	Not Unique	Not Used	4.53914	0.895375	4.01292	9.135	41.465	36.658	8.17925	3	851.787	2553.35	13.7361	31.7167	1097	1097	MS2	18/214	High		TBM_iTRAQ_ExList_31.mgf
gi5174539	gEFVTTVQQR		1	1	CID	N-Term(iTRAQ4plex)	43.58			0.0056417	1	1	42	30	100941	Unique	Used	0.8332	1.68282	2.35422	253.187	210.955	596.057	426.067	2	654.866	1308.73	17.3438	9.61667	9	9	MS2	11/84	High		TBM_iTRAQ_39.mgf
gi5174539	gEFVTTVQQR		1	1	CID	N-Term(iTRAQ4plex)	43.58			0.0056417	1	1	42	30	102669	Unique	Used	0.8332	1.68282	2.35422	253.187	210.955	596.057	426.067	2	654.866	1308.73	17.3438	9.61667	9	9	MS2	11/84	High		TBM_iTRAQ_39_1.mgf
gi4507729;gi21361322;gi29788785;gi5174735;gi29788768	lTTPTYGDLNHLVSATMSGVTTcLR		5	5	CID	N-Term(iTRAQ4plex), C23(Methylthio)	43.58			0.00592894	1	1	42		111108	Not Unique	Not Used	0.916431	2.88992	0.575928	106.779	97.8555	61.497	308.583	4	711.123	2841.47	22.7695	42.2167	1038	1038	MS2	17/262	High		TBM_iTRAQ_42.mgf
gi4507729;gi21361322;gi29788785;gi5174735;gi29788768	lTTPTYGDLNHLVSATMSGVTTcLR		5	5	CID	N-Term(iTRAQ4plex), C23(Methylthio)	43.58			0.00592894	1	1	42		112365	Not Unique	Not Used	0.916431	2.88992	0.575928	106.779	97.8555	61.497	308.583	4	711.123	2841.47	22.7695	42.2167	1038	1038	MS2	17/262	High		TBM_iTRAQ_42_1.mgf
gi73760415;gi4507297	lAEQIATLcATLk		2	2	CID	N-Term(iTRAQ4plex), C9(Methylthio), K13(iTRAQ4plex)	43.54			0.00392576	1	1	40	16	108339	Not Unique	Not Used		0.427227		1151.34			491.883	3	570.337	1709	22.7578	35.6833	827	827	MS2	11/130	High		TBM_iTRAQ_41.mgf
gi73760415;gi4507297	lAEQIATLcATLk		2	2	CID	N-Term(iTRAQ4plex), C9(Methylthio), K13(iTRAQ4plex)	43.54			0.00392576	1	1	40	16	109618	Not Unique	Not Used		0.427227		1151.34			491.883	3	570.337	1709	22.7578	35.6833	827	827	MS2	11/130	High		TBM_iTRAQ_41_1.mgf
gi112382250;gi112382252	sQNIVTDSSSLSAEAIR		2	2	CID	N-Term(iTRAQ4plex)	43.54			0.00598379	1	1	42	21	138025	Not Unique	Not Used	1.46301	1.55109	1.34518	180.817	264.537	243.231	280.463	2	961.523	1922.04	22.6808	13.8667	210	210	MS2	12/184	High		TBM_iTRAQ_ExList_37.mgf
gi32455262;gi6912238;gi32455260	eTDLLLDDSLVSIFGNR		3	3	CID	N-Term(iTRAQ4plex)	43.54			0.00562087	1	1	42		86866	Not Unique	Not Used	0.863863	12.0301	2.26064	9.8	8.46586	22.1543	117.895	3	684.373	2051.11	13.5935	33.2667	891	891	MS2	13/152	High		TBM_iTRAQ_34.mgf
gi4503377	dNFTLIPEGTnGTEER		1	1	CID	N-Term(iTRAQ4plex), N11(Deamidated)	43.53			0.00444052	1	1	41	24	86345	Unique	Used	0.907143	0.941327	1.63469	9.8	8.89	16.02	9.225	3	646.652	1937.94	9.92231	17	370	370	MS2	13/176	High		TBM_iTRAQ_34.mgf
gi4501867	lTGSLSGWSSPk		1	1	CID	N-Term(iTRAQ4plex), K12(iTRAQ4plex)	43.52			0.00475533	1	1	41	28	146935	Unique	Used	0.580517	1.5154	1.27465	417.181	242.181	531.758	632.195	2	754.44	1507.87	24.2573	12.6833	161	161	MS2	8/104	High		TBM_iTRAQ_ExList_42.mgf
gi4501867	lTGSLSGWSSPk		1	1	CID	N-Term(iTRAQ4plex), K12(iTRAQ4plex)	43.52			0.00475533	1	1	41	28	148570	Unique	Used	0.580517	1.5154	1.27465	417.181	242.181	531.758	632.195	2	754.44	1507.87	24.2573	12.6833	161	161	MS2	8/104	High		TBM_iTRAQ_ExList_42_1.mgf
gi19913424	eILQEEEDLAEIVQLVGk		1	1	CID	N-Term(iTRAQ4plex), K18(iTRAQ4plex)	43.5			0.00318262	1	1	39		98214	Unique	Used	0.88423	1.62657	2.34575	9.8	8.66546	22.9883	15.9404	2	1172.17	2343.34	22.5104	34.2333	1138	1138	MS2	25/184	High		TBM_iTRAQ_38r.mgf
gi19913424	eILQEEEDLAEIVQLVGk		1	1	CID	N-Term(iTRAQ4plex), K18(iTRAQ4plex)	43.5			0.00318262	1	1	39		100142	Unique	Used	0.88423	1.62657	2.34575	9.8	8.66546	22.9883	15.9404	2	1172.17	2343.34	22.5104	34.2333	1138	1138	MS2	25/184	High		TBM_iTRAQ_38r_1.mgf
gi94721261	lYSLGnGR		1	1	CID	N-Term(iTRAQ4plex), N6(Deamidated)	43.49			0.00405852	1	1	40	26	95039	Unique	Used	0.480257	2.04933	2.63354	2294.19	1101.8	6041.85	4701.56	2	512.791	1024.58	20.4023	10.6667	53	53	MS2	7/60	High		TBM_iTRAQ_38.mgf
gi94721261	lYSLGnGR		1	1	CID	N-Term(iTRAQ4plex), N6(Deamidated)	43.49			0.00405852	1	1	40	26	96084	Unique	Used	0.480257	2.04933	2.63354	2294.19	1101.8	6041.85	4701.56	2	512.791	1024.58	20.4023	10.6667	53	53	MS2	7/60	High		TBM_iTRAQ_38_1.mgf
gi4507729;gi50592996;gi29788785;gi29788768	aILVDLEPGTmDSVR		4	4	CID	N-Term(iTRAQ4plex), M11(Oxidation)	43.46			0.00575693	1	1	42	20	136536	Not Unique	Not Used	0.578148	1.51567	1.17125	125.244	72.4094	146.692	189.828	2	888.492	1775.98	24.2472	18.3667	481	481	MS2	8/128	High		TBM_iTRAQ_ExList_36.mgf
gi5803011	iEEELGDEAR		1	1	CID	N-Term(iTRAQ4plex)	43.45			0.00437171	1	1	40	32	91840	Unique	Used	0.537973	0.997828	0.756916	785.577	422.619	594.616	783.87	2	652.839	1304.67	19.2924	10.9	62	62	MS2	13/84	High		TBM_iTRAQ_37.mgf
gi5803011	iEEELGDEAR		1	1	CID	N-Term(iTRAQ4plex)	43.45			0.00437171	1	1	40	32	93444	Unique	Used	0.537973	0.997828	0.756916	785.577	422.619	594.616	783.87	2	652.839	1304.67	19.2924	10.9	62	62	MS2	13/84	High		TBM_iTRAQ_37_1.mgf
gi65506891;gi61744475;gi61744481;gi61744477;gi61744479;gi61744483	eEGSPLELER		6	6	CID	N-Term(iTRAQ4plex)	43.42			0.00454761	1	1	41	29	139560	Not Unique	Not Used	0.610296	1.48492	1.52701	622.174	379.711	950.064	923.877	2	651.851	1302.69	21.447	11.0167	45	45	MS2	6/88	High		TBM_iTRAQ_ExList_38.mgf
gi237858675	gPEPESVIGYSGEDLPSAPR		1	1	CID	N-Term(iTRAQ4plex)	43.39			0.0064346	1	1	42		133475	Unique	Used	1.82584	4.70981	7.07436	15.4308	28.1742	109.163	72.6762	3	734.379	2201.12	16.7623	17.5833	451	451	MS2	17/180	High		TBM_iTRAQ_ExList_34.mgf
gi11321585	acADATLSQITNNIDPVGR		1	1	CID	N-Term(iTRAQ4plex), C2(Methylthio)	43.38			0.00621295	1	1	42	18	133897	Unique	Used	0.66952	0.918153	0.337805	88.8536	59.4893	30.0152	81.5812	2	1075.05	2149.08	16.2819	24.7667	873	873	MS2	18/186	High		TBM_iTRAQ_ExList_34.mgf
gi4502303	fSPLTTNLInLLAEnGR		1	1	CID	N-Term(iTRAQ4plex), N10(Deamidated), N15(Deamidated)	43.37			0.00482579	1	1	41	16	86856	Unique	Used	2.12635	0.157163	1.59147	42.1611	89.6492	67.098	6.62618	3	673.717	2019.14	23.4367	33.0667	881	881	MS2	7/172	High		TBM_iTRAQ_34.mgf
gi28373119;gi28373117	mNnGDVDLTSDR		2	2	CID	N-Term(iTRAQ4plex), N3(Deamidated)	43.35			0.00274423	1	1	38	24	129987	Not Unique	Not Used	2.68791	10.2693	12.8677	17.8854	48.0743	230.144	183.671	3	494.571	1481.7	22.2285	10.3833	3	3	MS2	13/120	High		TBM_iTRAQ_ExList_32.mgf
gi31542947	lVQDVANNTNEEAGDGTTTATVLAR		1	1	CID	N-Term(iTRAQ4plex)	43.35			0.00641091	1	1	42		85266	Unique	Used		0.889684	1.0024	139.842		140.178	124.415	4	676.848	2704.37	7.45305	16.2833	374	374	MS2	15/270	High		TBM_iTRAQ_33.mgf
gi34147513	dEFLIQASPR		1	1	CID	N-Term(iTRAQ4plex)	43.34			0.00579077	1	1	42	29	137990	Unique	Used	0.444335	1.56297	2.39728	258.135	114.699	618.822	403.458	2	660.361	1319.71	4.68956	13.25	175	175	MS2	15/94	High		TBM_iTRAQ_ExList_37.mgf
gi4503979;gi196115290	fADLTDAAAR		2	2	CID	N-Term(iTRAQ4plex)	43.3			0.00543274	1	1	41	28	88930	Not Unique	Not Used	0.46947	2.28615	2.77869	1151.65	540.667	3200.1	2632.85	2	597.825	1194.64	15.9474	12.15	132	132	MS2	13/78	High		TBM_iTRAQ_36.mgf
gi4503979;gi196115290	fADLTDAAAR		2	2	CID	N-Term(iTRAQ4plex)	43.3			0.00543274	1	1	41	28	90420	Not Unique	Not Used	0.46947	2.28615	2.77869	1151.65	540.667	3200.1	2632.85	2	597.825	1194.64	15.9474	12.15	132	132	MS2	13/78	High		TBM_iTRAQ_36_1.mgf
gi31377548	vVLATDPDADR		1	1	CID	N-Term(iTRAQ4plex)	43.3			0.0050188	1	1	41	24	87369	Unique	Used	0.306522	0.504522	0.360928	780.835	239.343	281.825	393.948	2	658.361	1315.71	13.0521	10.95	70	70	MS2	7/90	High		TBM_iTRAQ_35.mgf
gi34147513	dEFLIQASPR		1	1	CID	N-Term(iTRAQ4plex)	43.3			0.00584435	1	1	42	26	137988	Unique	Used	0.938189	1.82829	2.33031	321.124	301.275	748.316	587.106	2	660.361	1319.71	4.68956	13.2167	173	173	MS2	8/94	High		TBM_iTRAQ_ExList_37.mgf
gi24234686;gi5729877	tVTNAVVTVPAYFNDSQR		2	2	CID	N-Term(iTRAQ4plex)	43.3			0.00626999	1	1	42	26	136582	Not Unique	Not Used	0.762683	0.704227	0.632701	75.8399	57.8418	47.9839	53.4085	2	1063.58	2126.15	22.0981	19.1333	527	527	MS2	12/194	High		TBM_iTRAQ_ExList_36.mgf
gi17921989	aVFVDLEPTVIDEIR		1	1	CID	N-Term(iTRAQ4plex)	43.27			0.00420818	1	1	40	15	135461	Unique	Used	1.36877	10.6044	5.07158	40.691	55.6965	206.368	431.503	3	620.695	1860.07	25.6979	29.6333	840	840	MS2	12/128	High		TBM_iTRAQ_ExList_35.mgf
gi11321585	acADATLSQITNnIDPVGR		1	1	CID	N-Term(iTRAQ4plex), C2(Methylthio), N13(Deamidated)	43.27			0.00639823	1	1	42	17	83134	Unique	Used	2.0438	0.993691	0.879249	9.59	19.6	8.432	9.5295	3	717.364	2150.08	20.2674	20.6333	421	421	MS2	17/186	High		TBM_iTRAQ_31.mgf
gi11321585	acADATLSqITnNIDPVGR		1	1	CID	N-Term(iTRAQ4plex), C2(Methylthio), Q9(Deamidated), N12(Deamidated)	43.27			0.00607325	1	1	42		132321	Unique	Used	1.38754	0.50778	0.762914	65.0896	90.3146	49.6577	33.0512	3	717.698	2151.08	28.4264	25.4333	889	889	MS2	16/186	High		TBM_iTRAQ_ExList_33.mgf
gi21536286	lAVEALSSLDGDLAGR		1	1	CID	N-Term(iTRAQ4plex)	43.26			0.00553966	1	1	41	24	89320	Unique	Used	1.47961	0.639295	0.351648	72.8697	107.819	25.6245	46.5852	2	865.989	1730.97	17.3099	25.5333	522	522	MS2	9/136	High		TBM_iTRAQ_36.mgf
gi21536286	lAVEALSSLDGDLAGR		1	1	CID	N-Term(iTRAQ4plex)	43.26			0.00553966	1	1	41	24	90810	Unique	Used	1.47961	0.639295	0.351648	72.8697	107.819	25.6245	46.5852	2	865.989	1730.97	17.3099	25.5333	522	522	MS2	9/136	High		TBM_iTRAQ_36_1.mgf
gi62414289	dNLAEDIMR		1	1	CID	N-Term(iTRAQ4plex)	43.24			0.0054443	1	1	41	25	97269	Unique	Used	0.602212	2.12627	2.9687	561.196	337.959	1666.02	1193.25	2	610.82	1220.63	22.1296	13.55	193	193	MS2	7/88	High		TBM_iTRAQ_38r.mgf
gi62414289	dNLAEDIMR		1	1	CID	N-Term(iTRAQ4plex)	43.24			0.0054443	1	1	41	25	99197	Unique	Used	0.602212	2.12627	2.9687	561.196	337.959	1666.02	1193.25	2	610.82	1220.63	22.1296	13.55	193	193	MS2	7/88	High		TBM_iTRAQ_38r_1.mgf
gi4502203;gi4502201	mLAEDELR		2	2	CID	N-Term(iTRAQ4plex)	43.23			0.00569214	1	1	41	33	101002	Not Unique	Not Used	0.54273	1.66511	1.68987	10481.8	5688.78	17712.9	17453.4	2	560.807	1120.61	24.2659	10.65	70	70	MS2	7/60	High		TBM_iTRAQ_39.mgf
gi4502203;gi4502201	mLAEDELR		2	2	CID	N-Term(iTRAQ4plex)	43.23			0.00569214	1	1	41	33	102730	Not Unique	Not Used	0.54273	1.66511	1.68987	10481.8	5688.78	17712.9	17453.4	2	560.807	1120.61	24.2659	10.65	70	70	MS2	7/60	High		TBM_iTRAQ_39_1.mgf
gi5803011	yITGDQLGALYqDFVR		1	1	CID	N-Term(iTRAQ4plex), Q12(Deamidated)	43.22			0.00646993	1	1	42		88145	Unique	Used	0.0155138	1.03262	0.124734	211.848	3.28657	26.4247	218.759	2	1002.54	2004.07	23.3228	29.8833	846	846	MS2	8/160	High		TBM_iTRAQ_35.mgf
gi5729875	gDQPAASGDSDDDEPPPLPR		1	1	CID	N-Term(iTRAQ4plex)	43.2			0.0045781	1	1	40		82733	Unique	Used	7.13512	1.49319	4.72979	8.71673	62.1949	41.2283	13.0157	3	727.349	2180.03	21.3778	10.8167	20	20	MS2	17/210	High		TBM_iTRAQ_31.mgf
gi33519475	vDSDTLcTEEVFPTAGAGTDLR		1	1	CID	N-Term(iTRAQ4plex), C7(Methylthio)	43.17			0.00528456	1	1	41	16	129461	Unique	Used	1.98958	0.992708	0.88125	9.6	19.1	8.46	9.53	3	829.736	2487.19	17.1671	25.1667	778	778	MS2	16/204	High		TBM_iTRAQ_ExList_31.mgf
gi42476296;gi63252900;gi223555975;gi114155140;gi47519616;gi114155148;gi63252896;gi63252902;gi63252906;gi24119203;gi114155144;gi27597085;gi63252898;gi63252904;gi4507651;gi114155146	iQLVEEELDR		16	16	CID	N-Term(iTRAQ4plex)	43.16			0.00566628	1	1	41	33	101235	Not Unique	Not Used	1.0524	1.87018	1.1941	716.658	754.21	855.762	1340.28	2	694.397	1387.79	23.3146	16	303	303	MS2	6/96	High		TBM_iTRAQ_39.mgf
gi42476296;gi63252900;gi223555975;gi114155140;gi47519616;gi114155148;gi63252896;gi63252902;gi63252906;gi24119203;gi114155144;gi27597085;gi63252898;gi63252904;gi4507651;gi114155146	iQLVEEELDR		16	16	CID	N-Term(iTRAQ4plex)	43.16			0.00566628	1	1	41	33	102963	Not Unique	Not Used	1.0524	1.87018	1.1941	716.658	754.21	855.762	1340.28	2	694.397	1387.79	23.3146	16	303	303	MS2	6/96	High		TBM_iTRAQ_39_1.mgf
gi4502549;gi260656025	eADIDGDGQVNYEEFVQMMTAk		2	2	CID	N-Term(iTRAQ4plex), K22(iTRAQ4plex)	43.15			0.00626761	1	1	42		136921	Not Unique	Not Used	0.357999	5.93781	1.1599	47.7793	17.105	55.419	283.704	3	926.788	2778.35	23.5286	29.0833	866	866	MS2	17/232	High		TBM_iTRAQ_ExList_36.mgf
gi4758788	fEIVYNLLSLR		1	1	CID	N-Term(iTRAQ4plex)	43.14			0.0029821	1	1	38	25	138993	Unique	Used	0.0524235	2.04081	0.02641	85.6014	4.48753	2.26074	174.696	3	504.311	1510.92	29.021	34.7667	1178	1178	MS2	11/104	High		TBM_iTRAQ_ExList_37.mgf
gi169218111;gi33286422;gi33286418	gADFLVTEVEnGGSLGSk		3	3	CID	N-Term(iTRAQ4plex), N11(Deamidated), K18(iTRAQ4plex)	43.13			0.00666621	1	1	42	17	138299	Not Unique	Not Used	0.0460104	0.103	0.130142	91.3	4.20075	11.882	9.40387	2	1035.06	2069.11	24.1698	18.5	484	484	MS2	22/178	High		TBM_iTRAQ_ExList_37.mgf
gi33286422;gi33286418	vNFAMNVGk		2	2	CID	N-Term(iTRAQ4plex), K9(iTRAQ4plex)	43.12			0.00492404	1	1	41	22	146860	Not Unique	Not Used	0.489874	0.699749	1.08386	3534.07	1731.25	3830.42	2472.96	2	634.371	1267.73	21.1299	11.4167	86	86	MS2	8/80	High		TBM_iTRAQ_ExList_42.mgf
gi33286422;gi33286418	vNFAMNVGk		2	2	CID	N-Term(iTRAQ4plex), K9(iTRAQ4plex)	43.12			0.00492404	1	1	41	22	148495	Not Unique	Not Used	0.489874	0.699749	1.08386	3534.07	1731.25	3830.42	2472.96	2	634.371	1267.73	21.1299	11.4167	86	86	MS2	8/80	High		TBM_iTRAQ_ExList_42_1.mgf
gi19913424	eILqEEEDLAEIVQLVGk		1	1	CID	N-Term(iTRAQ4plex), Q4(Deamidated), K18(iTRAQ4plex)	43.1			0.00356069	1	1	39		98217	Unique	Used	0.383511	1.34366	0.82873	76.7755	29.4442	63.6262	103.16	2	1172.67	2344.34	28.4338	34.2833	1141	1141	MS2	15/184	High		TBM_iTRAQ_38r.mgf
gi19913424	eILqEEEDLAEIVQLVGk		1	1	CID	N-Term(iTRAQ4plex), Q4(Deamidated), K18(iTRAQ4plex)	43.1			0.00356069	1	1	39		100145	Unique	Used	0.383511	1.34366	0.82873	76.7755	29.4442	63.6262	103.16	2	1172.67	2344.34	28.4338	34.2833	1141	1141	MS2	15/184	High		TBM_iTRAQ_38r_1.mgf
gi9507215;gi17986283;gi46409270;gi14389309;gi156564363	tIQFVDWcPTGFk		5	5	CID	N-Term(iTRAQ4plex), C8(Methylthio), K13(iTRAQ4plex)	43.09			0.00715498	1	1	42	16	108112	Not Unique	Not Used	0.21263	0.919845	1.0838	411.288	87.4522	445.752	378.321	3	625.998	1875.98	22.1225	31.8167	600	600	MS2	11/134	High		TBM_iTRAQ_41.mgf
gi9507215;gi17986283;gi46409270;gi14389309;gi156564363	tIQFVDWcPTGFk		5	5	CID	N-Term(iTRAQ4plex), C8(Methylthio), K13(iTRAQ4plex)	43.09			0.00715498	1	1	42	16	109391	Not Unique	Not Used	0.21263	0.919845	1.0838	411.288	87.4522	445.752	378.321	3	625.998	1875.98	22.1225	31.8167	600	600	MS2	11/134	High		TBM_iTRAQ_41_1.mgf
gi34740329	iETIEVMEDR		1	1	CID	N-Term(iTRAQ4plex)	43.03			0.00645316	1	1	42	32	97266	Unique	Used	0.461193	1.927	1.58607	556.249	256.538	882.248	1071.89	2	689.868	1378.73	21.1408	13.5	190	190	MS2	6/86	High		TBM_iTRAQ_38r.mgf
gi34740329	iETIEVMEDR		1	1	CID	N-Term(iTRAQ4plex)	43.03			0.00645316	1	1	42	32	99194	Unique	Used	0.461193	1.927	1.58607	556.249	256.538	882.248	1071.89	2	689.868	1378.73	21.1408	13.5	190	190	MS2	6/86	High		TBM_iTRAQ_38r_1.mgf
gi31542947	lVQDVANNTNEEAGDGTTTATVLAR		1	1	CID	N-Term(iTRAQ4plex)	42.97			0.00688106	1	1	42	16	130284	Unique	Used	0.197869	0.0223669	0.755429	173.784	34.3864	131.281	3.88701	4	676.856	2704.4	19.7304	16.2	300	300	MS2	19/270	High		TBM_iTRAQ_ExList_32.mgf
gi4503377	fqMPDQGMTSADDFFQGTk		1	1	CID	N-Term(iTRAQ4plex), Q2(Deamidated), K19(iTRAQ4plex)	42.96			0.00585492	1	1	41	16	95361	Unique	Used	11.8252	9.77855	9.92635	15.4443	182.632	153.306	151.023	3	814.062	2440.17	27.9452	22.7333	375	375	MS2	11/204	High		TBM_iTRAQ_38.mgf
gi4503377	fqMPDQGMTSADDFFQGTk		1	1	CID	N-Term(iTRAQ4plex), Q2(Deamidated), K19(iTRAQ4plex)	42.96			0.00585492	1	1	41	16	96406	Unique	Used	11.8252	9.77855	9.92635	15.4443	182.632	153.306	151.023	3	814.062	2440.17	27.9452	22.7333	375	375	MS2	11/204	High		TBM_iTRAQ_38_1.mgf
gi4501885;gi4501887	vAPEEHPVLLTEAPLNPk		2	2	CID	N-Term(iTRAQ4plex), K18(iTRAQ4plex)	42.9			0.00370799	1	1	39		155100	Not Unique	Not Used	1.20273	3.50637	4.16275	59.5366	71.6063	247.836	208.757	2	1121.65	2242.29	8.97149	15.9667	360	360	MS2	16/156	High		TBM_iTRAQ_ExList_45.mgf
gi4501885;gi4501887	vAPEEHPVLLTEAPLNPk		2	2	CID	N-Term(iTRAQ4plex), K18(iTRAQ4plex)	42.9			0.00370799	1	1	39		156906	Not Unique	Not Used	1.20273	3.50637	4.16275	59.5366	71.6063	247.836	208.757	2	1121.65	2242.29	8.97149	15.9667	360	360	MS2	16/156	High		TBM_iTRAQ_ExList_45_1.mgf
gi209693439	tVEEAENIAVTSGVVR		1	1	CID	N-Term(iTRAQ4plex)	42.89			0.00643326	1	1	42	21	135017	Unique	Used	0.790477	0.304332	0.0389007	98.8741	78.1577	3.84627	30.0906	2	909.506	1818	17.1768	16.75	396	396	MS2	20/160	High		TBM_iTRAQ_ExList_35.mgf
gi169646441;gi6598323	dLGTESQIFISR		2	2	CID	N-Term(iTRAQ4plex)	42.86			0.00710415	1	1	42	22	89049	Not Unique	Not Used	5.29026	12.9137	12.6298	27.8652	147.414	351.933	359.842	2	755.418	1509.83	17.4039	15.1333	251	251	MS2	16/118	High		TBM_iTRAQ_36.mgf
gi169646441;gi6598323	dLGTESQIFISR		2	2	CID	N-Term(iTRAQ4plex)	42.86			0.00710415	1	1	42	22	90539	Not Unique	Not Used	5.29026	12.9137	12.6298	27.8652	147.414	351.933	359.842	2	755.418	1509.83	17.4039	15.1333	251	251	MS2	16/118	High		TBM_iTRAQ_36_1.mgf
gi209447070	vFVGYNSTGAELR		1	1	CID	N-Term(iTRAQ4plex)	42.85			0.00654207	1	1	42	25	139694	Unique	Used	0.241098	0.501286	1.34795	636.235	153.395	857.615	318.936	2	778.932	1556.86	23.7853	13.3	179	179	MS2	6/118	High		TBM_iTRAQ_ExList_38.mgf
gi5803011	yITGDQLGALYQDFVR		1	1	CID	N-Term(iTRAQ4plex)	42.84			0.00688475	1	1	42	18	89526	Unique	Used	2.10465	0.0499839		183.119	385.402		9.15302	2	1002.04	2003.07	15.5984	29.1667	728	728	MS2	10/160	High		TBM_iTRAQ_36.mgf
gi5803011	yITGDQLGALYQDFVR		1	1	CID	N-Term(iTRAQ4plex)	42.84			0.00688475	1	1	42	18	91016	Unique	Used	2.10465	0.0499839		183.119	385.402		9.15302	2	1002.04	2003.07	15.5984	29.1667	728	728	MS2	10/160	High		TBM_iTRAQ_36_1.mgf
gi192447426;gi4557529	dLLGEEDIPR		2	2	CID	N-Term(iTRAQ4plex)	42.82			0.00526837	1	1	41	32	89010	Not Unique	Not Used	0.268894	2.50283	1.02215	196.498	52.8373	200.85	491.802	2	650.857	1300.71	16.0927	14	212	212	MS2	7/84	High		TBM_iTRAQ_36.mgf
gi192447426;gi4557529	dLLGEEDIPR		2	2	CID	N-Term(iTRAQ4plex)	42.82			0.00526837	1	1	41	32	90500	Not Unique	Not Used	0.268894	2.50283	1.02215	196.498	52.8373	200.85	491.802	2	650.857	1300.71	16.0927	14	212	212	MS2	7/84	High		TBM_iTRAQ_36_1.mgf
	vATVSLPR		1	1	CID	N-Term(iTRAQ4plex)	42.78			0.00200611	1	1	36	17	107534	Unique	Used	0.635293	0.982392	1.15743	23863.4	15160.3	27620.2	23443.2	2	493.821	986.634	22.9448	9.71667	22	22	MS2	7/60	High		TBM_iTRAQ_41.mgf
	vATVSLPR		1	1	CID	N-Term(iTRAQ4plex)	42.78			0.00200611	1	1	36	17	108813	Unique	Used	0.635293	0.982392	1.15743	23863.4	15160.3	27620.2	23443.2	2	493.821	986.634	22.9448	9.71667	22	22	MS2	7/60	High		TBM_iTRAQ_41_1.mgf
gi4502107	gLGTDEESILTLLTSR		1	1	CID	N-Term(iTRAQ4plex)	42.77			0.00582082	1	1	41	16	135559	Unique	Used	0.203504	0.0264767	0.924609	144.249	29.3551	133.374	3.81923	3	617.019	1849.04	21.7418	31.3167	938	938	MS2	12/142	High		TBM_iTRAQ_ExList_35.mgf
gi95147555	ySAQTDITDDSLDR		1	1	CID	N-Term(iTRAQ4plex)	42.75			0.00508587	1	1	40	19	130075	Unique	Used	0.168794	1.22438	2.07202	88.546	14.946	183.469	108.413	3	581.956	1743.85	21.8568	11.8667	91	91	MS2	13/146	High		TBM_iTRAQ_ExList_32.mgf
gi4503377	aITIANqTNcPLYITk		1	1	CID	N-Term(iTRAQ4plex), Q7(Deamidated), C10(Methylthio), K16(iTRAQ4plex)	42.73			0.00574402	1	1	41		104601	Unique	Used	0.989876	1.61038	1.85216	117.413	116.225	217.469	189.081	3	700.396	2099.17	29.6369	21.6833	213	213	MS2	16/164	High		TBM_iTRAQ_40.mgf
gi4503377	aITIANqTNcPLYITk		1	1	CID	N-Term(iTRAQ4plex), Q7(Deamidated), C10(Methylthio), K16(iTRAQ4plex)	42.73			0.00574402	1	1	41		106163	Unique	Used	0.989876	1.61038	1.85216	117.413	116.225	217.469	189.081	3	700.396	2099.17	29.6369	21.6833	213	213	MS2	16/164	High		TBM_iTRAQ_40_1.mgf
gi4507729;gi21361322;gi29788785;gi5174735;gi29788768	lTTPTYGDLNHLVSATMSGVTTcLR		5	5	CID	N-Term(iTRAQ4plex), C23(Methylthio)	42.71			0.00724397	1	1	42		111254	Not Unique	Not Used	0.630691	0.987545	3.29019	77.1838	48.6792	253.95	76.2225	4	711.123	2841.47	22.7695	44.7	1184	1184	MS2	18/262	High		TBM_iTRAQ_42.mgf
gi4507729;gi21361322;gi29788785;gi5174735;gi29788768	lTTPTYGDLNHLVSATMSGVTTcLR		5	5	CID	N-Term(iTRAQ4plex), C23(Methylthio)	42.71			0.00724397	1	1	42		112511	Not Unique	Not Used	0.630691	0.987545	3.29019	77.1838	48.6792	253.95	76.2225	4	711.123	2841.47	22.7695	44.7	1184	1184	MS2	18/262	High		TBM_iTRAQ_42_1.mgf
gi5803225	aASDIAMTELPPTHPIR		1	1	CID	N-Term(iTRAQ4plex)	42.7			0.00752382	1	1	42	15	154994	Unique	Used	0.0418976	0.624469	0.0717501	95.425	3.99807	6.84675	59.59	2	982.53	1964.05	6.42146	14.1667	254	254	MS2	9/148	High		TBM_iTRAQ_ExList_45.mgf
gi5803225	aASDIAMTELPPTHPIR		1	1	CID	N-Term(iTRAQ4plex)	42.7			0.00752382	1	1	42	15	156800	Unique	Used	0.0418976	0.624469	0.0717501	95.425	3.99807	6.84675	59.59	2	982.53	1964.05	6.42146	14.1667	254	254	MS2	9/148	High		TBM_iTRAQ_ExList_45_1.mgf
gi4505773	fDAGELITQR		1	1	CID	N-Term(iTRAQ4plex)	42.67			0.00647824	1	1	41	29	97272	Unique	Used	0.685316	1.57946	1.83153	1332.45	913.151	2440.43	2104.56	2	647.362	1293.72	19.8294	13.6	196	196	MS2	12/86	High		TBM_iTRAQ_38r.mgf
gi4505773	fDAGELITQR		1	1	CID	N-Term(iTRAQ4plex)	42.67			0.00647824	1	1	41	29	99200	Unique	Used	0.685316	1.57946	1.83153	1332.45	913.151	2440.43	2104.56	2	647.362	1293.72	19.8294	13.6	196	196	MS2	12/86	High		TBM_iTRAQ_38r_1.mgf
gi21536286	lAVEALSSLDGDLAGR		1	1	CID	N-Term(iTRAQ4plex)	42.67			0.00639983	1	1	41		130712	Unique	Used	4.17576	5.10464	4.31993	45.253	188.966	195.49	231	2	865.988	1730.97	16.5813	23.7167	728	728	MS2	7/136	High		TBM_iTRAQ_ExList_32.mgf
gi68509928;gi68509940;gi4505123;gi68509932;gi68509930;gi68509938	dTGILDSIGR		6	6	CID	N-Term(iTRAQ4plex)	42.6			0.0070616	1	1	42		87587	Not Unique	Not Used	1.06301	1.20672	2.05318	565.541	601.177	1161.16	682.45	3	397.562	1190.67	18.8765	14.7167	288	288	MS2	12/84	High		TBM_iTRAQ_35.mgf
gi71773106;gi4557469	lAPPLVTLLSGEPEVQYVALR		2	2	CID	N-Term(iTRAQ4plex)	42.58			0.00157618	1	1	35	23	137338	Not Unique	Not Used	14.8579	15.611	8.46819	8.46104	125.714	71.6498	132.085	3	803.819	2409.44	23.3898	36.1833	1283	1283	MS2	12/184	High		TBM_iTRAQ_ExList_36.mgf
gi4503377	dNFTLIPEGTnGTEER		1	1	CID	N-Term(iTRAQ4plex), N11(Deamidated)	42.55			0.00635399	1	1	41	18	130339	Unique	Used	0.0109245	0.922233	0.0300082	136.742	1.49384	4.10339	126.108	3	646.658	1937.96	19.6068	17.2833	355	355	MS2	14/176	High		TBM_iTRAQ_ExList_32.mgf
gi40254478	nLFPENLVQAcFqQIQTVTk		1	1	CID	N-Term(iTRAQ4plex), C11(Methylthio), Q13(Deamidated), K20(iTRAQ4plex)	42.53			0.00584439	1	1	41		102452	Unique	Used	0.0818717	0.18714	0.188922	67.8179	5.55236	12.8123	12.6915	3	886.157	2656.46	31.7817	43.5167	1520	1520	MS2	15/218	High		TBM_iTRAQ_39.mgf
gi40254478	nLFPENLVQAcFqQIQTVTk		1	1	CID	N-Term(iTRAQ4plex), C11(Methylthio), Q13(Deamidated), K20(iTRAQ4plex)	42.53			0.00584439	1	1	41		104180	Unique	Used	0.0818717	0.18714	0.188922	67.8179	5.55236	12.8123	12.6915	3	886.157	2656.46	31.7817	43.5167	1520	1520	MS2	15/218	High		TBM_iTRAQ_39_1.mgf
gi94721261	aIFTGYYGk		1	1	CID	N-Term(iTRAQ4plex), K9(iTRAQ4plex)	42.51			0.00664281	1	1	41	29	146889	Unique	Used	0.516866		3.82202	3110.61	1607.77	11888.8		2	654.382	1307.76	24.8256	11.9167	115	115	MS2	8/64	High		TBM_iTRAQ_ExList_42.mgf
gi94721261	aIFTGYYGk		1	1	CID	N-Term(iTRAQ4plex), K9(iTRAQ4plex)	42.51			0.00664281	1	1	41	29	148524	Unique	Used	0.516866		3.82202	3110.61	1607.77	11888.8		2	654.382	1307.76	24.8256	11.9167	115	115	MS2	8/64	High		TBM_iTRAQ_ExList_42_1.mgf
gi4507729;gi29788785;gi5174735;gi29788768	eVDEQMLNVQNk		4	4	CID	N-Term(iTRAQ4plex), K12(iTRAQ4plex)	42.51			0.00768075	1	1	42	19	142865	Not Unique	Not Used	0.4957	3.21979	4.21223	90.0068	44.6164	379.13	289.803	2	867.966	1734.92	17.7447	10.4667	28	28	MS2	18/108	High		TBM_iTRAQ_ExList_40.mgf
gi40254478	nDEVSSLDAFLDLIR		1	1	CID	N-Term(iTRAQ4plex)	42.48			0.00777353	1	1	42	24	137295	Unique	Used	1.93822	4.1981	6.30809	37.6869	73.0457	237.732	158.213	2	926.005	1851	22.2977	35.45	1240	1240	MS2	7/160	High		TBM_iTRAQ_ExList_36.mgf
gi17986283;gi46409270;gi156564363	lIGQIVSSITASLR		3	3	CID	N-Term(iTRAQ4plex)	42.46			0.00155223	1	1	35		98982	Not Unique	Not Used	0.852041	0.858673	3.47143	9.8	8.35	34.02	8.415	3	534.676	1602.01	26.8806	49.4167	1906	1906	MS2	14/134	High		TBM_iTRAQ_38r.mgf
gi17986283;gi46409270;gi156564363	lIGQIVSSITASLR		3	3	CID	N-Term(iTRAQ4plex)	42.46			0.00155223	1	1	35		100910	Not Unique	Not Used	0.852041	0.858673	3.47143	9.8	8.35	34.02	8.415	3	534.676	1602.01	26.8806	49.4167	1906	1906	MS2	14/134	High		TBM_iTRAQ_38r_1.mgf
gi12667788	tELEDTLDSTAAQQELR		1	1	CID	N-Term(iTRAQ4plex)	42.46			0.00737524	1	1	42	23	85316	Unique	Used	2.8777	8.07296	0.565651	9.4375	27.1583	5.33833	76.1885	3	688.686	2064.04	10.4643	17.1667	424	424	MS2	10/164	High		TBM_iTRAQ_33.mgf
gi239756291;gi10334859	gTGGVDTAATGGVFDISNLDR		2	2	CID	N-Term(iTRAQ4plex)	42.46			0.00761645	1	1	42		129288	Not Unique	Not Used	0.657154	0.234288	0.193635	40.6361	26.7042	7.86855	9.52055	3	723.042	2167.11	16.4897	22.2167	605	605	MS2	11/202	High		TBM_iTRAQ_ExList_31.mgf
gi169218111;gi33286422;gi33286418	lDIDSPPITAR		3	3	CID	N-Term(iTRAQ4plex)	42.41			0.00557754	1	1	40	23	139688	Not Unique	Not Used	0.720599		2.56964	1436.14	1034.88	3690.36		2	671.395	1341.78	24.7562	13.2	173	173	MS2	7/94	High		TBM_iTRAQ_ExList_38.mgf
gi19913424	eILQEEEDLAEIVQLVGk		1	1	CID	N-Term(iTRAQ4plex), K18(iTRAQ4plex)	42.4			0.00371446	1	1	39		139026	Unique	Used		2.26948	2.18522	119.332		260.767	270.822	3	781.788	2343.35	25.8646	35.3167	1211	1211	MS2	16/184	High		TBM_iTRAQ_ExList_37.mgf
gi73760415;gi4507297	vEqDLAMGTDAEGEk		2	2	CID	N-Term(iTRAQ4plex), Q3(Deamidated), K15(iTRAQ4plex)	42.32			0.00794217	1	1	42	19	104447	Not Unique	Not Used	0.424023	1.21594	1.5323	1877.89	796.267	2877.49	2283.4	2	941.485	1881.96	33.411	10.2333	59	59	MS2	11/160	High		TBM_iTRAQ_40.mgf
gi73760415;gi4507297	vEqDLAMGTDAEGEk		2	2	CID	N-Term(iTRAQ4plex), Q3(Deamidated), K15(iTRAQ4plex)	42.32			0.00794217	1	1	42	19	106009	Not Unique	Not Used	0.424023	1.21594	1.5323	1877.89	796.267	2877.49	2283.4	2	941.485	1881.96	33.411	10.2333	59	59	MS2	11/160	High		TBM_iTRAQ_40_1.mgf
gi41406064	tELEDTLDTTAAQQELR		1	1	CID	N-Term(iTRAQ4plex)	42.3			0.00821437	1	1	42	19	130360	Unique	Used	0.410875	0.483427	0.0578291	94.3891	38.7821	5.45843	45.6302	3	693.364	2078.08	18.9285	17.65	376	376	MS2	11/164	High		TBM_iTRAQ_ExList_32.mgf
gi41349501;gi192449447	qIFGDYk		2	2	CID	N-Term(iTRAQ4plex), K7(iTRAQ4plex)	42.28			0.00466742	1	1	40	21	112666	Not Unique	Not Used	0.835775	2.07786	2.43871	5038.5	4211.05	12287.5	10469.3	2	579.838	1158.67	25.1353	10.8	82	82	MS2	6/60	High		TBM_iTRAQ_43.mgf
gi41349501;gi192449447	qIFGDYk		2	2	CID	N-Term(iTRAQ4plex), K7(iTRAQ4plex)	42.28			0.00466742	1	1	40	21	114281	Not Unique	Not Used	0.835775	2.07786	2.43871	5038.5	4211.05	12287.5	10469.3	2	579.838	1158.67	25.1353	10.8	82	82	MS2	6/60	High		TBM_iTRAQ_43_1.mgf
gi34147630	lLDAVDTYIPVPAR		1	1	CID	N-Term(iTRAQ4plex)	42.27			0.0048027	1	1	40	16	135274	Unique	Used	0.704528	1.38755	2.01299	163.615	115.271	329.355	227.025	2	844	1686.99	22.2899	26.4667	653	653	MS2	9/112	High		TBM_iTRAQ_ExList_35.mgf
gi63252904	sIDDLEDQLYQQLEQNR		1	1	CID	N-Term(iTRAQ4plex)	42.26			0.00842112	1	1	42	20	132446	Unique	Used	0.359144	1.8051	0.05014	67.3671	24.1945	3.37779	121.605	3	751.052	2251.14	20.8619	27.5833	1014	1014	MS2	16/172	High		TBM_iTRAQ_ExList_33.mgf
gi5803011	yITGDQLGALYQDFVR		1	1	CID	N-Term(iTRAQ4plex)	42.25			0.00785381	1	1	42	23	86684	Unique	Used	0.142522	0.543044	0.818748	123.862	17.653	101.411	67.2623	3	668.36	2003.06	14.4187	30.1667	709	709	MS2	13/160	High		TBM_iTRAQ_34.mgf
gi4885063	lSQIGVENTEEnR		1	1	CID	N-Term(iTRAQ4plex), N12(Deamidated)	42.21			0.0075297	1	1	42	17	95031	Unique	Used	0.603584	1.51309	1.88786	369.826	223.221	698.179	559.581	2	817.434	1633.86	28.4464	10.5167	45	45	MS2	9/134	High		TBM_iTRAQ_38.mgf
gi4885063	lSQIGVENTEEnR		1	1	CID	N-Term(iTRAQ4plex), N12(Deamidated)	42.21			0.0075297	1	1	42	17	96076	Unique	Used	0.603584	1.51309	1.88786	369.826	223.221	698.179	559.581	2	817.434	1633.86	28.4464	10.5167	45	45	MS2	9/134	High		TBM_iTRAQ_38_1.mgf
gi4759182;gi259906442	fMDEFFEQVEEIR		2	2	CID	N-Term(iTRAQ4plex)	42.21			0.00670609	1	1	41	16	89748	Not Unique	Not Used	0.540045	2.53754	3.93354	103.264	55.7673	406.194	262.037	3	621.643	1862.91	21.172	32.9333	950	950	MS2	10/122	High		TBM_iTRAQ_36.mgf
gi4759182;gi259906442	fMDEFFEQVEEIR		2	2	CID	N-Term(iTRAQ4plex)	42.21			0.00670609	1	1	41	16	91238	Not Unique	Not Used	0.540045	2.53754	3.93354	103.264	55.7673	406.194	262.037	3	621.643	1862.91	21.172	32.9333	950	950	MS2	10/122	High		TBM_iTRAQ_36_1.mgf
gi15991831;gi15991827;gi188497750;gi188497754	qIEETLAHFHLTk		4	4	CID	N-Term(iTRAQ4plex), K13(iTRAQ4plex)	42.2			0.00660104	1	1	41	17	125775	Not Unique	Not Used	1.29595	1.88099	3.29757	98.2741	127.359	324.066	184.853	2	928.026	1855.04	6.95125	22.25	269	269	MS2	12/138	High		TBM_ITRAQ_45_R3.mgf
gi4503379;gi4503377	mSVIWDk		2	2	CID	N-Term(iTRAQ4plex), K7(iTRAQ4plex)	42.18			0.00619264	1	1	41	31	112843	Not Unique	Not Used	0.528452	1.44895	1.74437	922.146	487.31	1608.57	1336.15	2	583.842	1166.68	25.2278	14.65	259	259	MS2	6/56	High		TBM_iTRAQ_43.mgf
gi4503379;gi4503377	mSVIWDk		2	2	CID	N-Term(iTRAQ4plex), K7(iTRAQ4plex)	42.18			0.00619264	1	1	41	31	114458	Not Unique	Not Used	0.528452	1.44895	1.74437	922.146	487.31	1608.57	1336.15	2	583.842	1166.68	25.2278	14.65	259	259	MS2	6/56	High		TBM_iTRAQ_43_1.mgf
gi17986283;gi14389309;gi57013276	aVFVDLEPTVIDEVR		3	3	CID	N-Term(iTRAQ4plex)	42.18			0.00679798	1	1	41	20	135420	Not Unique	Not Used	0.147385	1.79669	2.63989	34.4	5.07005	90.8121	61.8062	2	923.527	1846.05	20.5082	28.9667	799	799	MS2	7/128	High		TBM_iTRAQ_ExList_35.mgf
gi10800144;gi106775678;gi18105045;gi10800132;gi10645195;gi24638446;gi15617199;gi10800130;gi20357599;gi4504253;gi6912616;gi41406069;gi29553970;gi25092737;gi4504255;gi28195394;gi4504245	aGLQFPVGR		17	17	CID	N-Term(iTRAQ4plex)	42.17			0.0052604	1	1	40	28	142917	Not Unique	Not Used	0.461338	1.74547	1.64253	7309.81	3372.29	12006.6	12759	2	544.834	1088.66	24.8403	11.35	80	80	MS2	11/76	High		TBM_iTRAQ_ExList_40.mgf
gi5902018	aPIISGVTk		1	1	CID	N-Term(iTRAQ4plex), K9(iTRAQ4plex)	42.16			0.00149905	1	1	34		110107	Unique	Used	0.687381	1.42602	1.6234	6164.6	4237.43	10007.6	8790.83	2	587.389	1173.77	21.8807	9.78333	37	37	MS2	11/70	High		TBM_iTRAQ_42.mgf
gi5902018	aPIISGVTk		1	1	CID	N-Term(iTRAQ4plex), K9(iTRAQ4plex)	42.16			0.00149905	1	1	34		111364	Unique	Used	0.687381	1.42602	1.6234	6164.6	4237.43	10007.6	8790.83	2	587.389	1173.77	21.8807	9.78333	37	37	MS2	11/70	High		TBM_iTRAQ_42_1.mgf
gi239756291;gi10334859	gTGGVDTAATGGVFDISNLDR		2	2	CID	N-Term(iTRAQ4plex)	42.16			0.00816117	1	1	42	15	129289	Not Unique	Not Used	2.32859	2.68084	0.801398	9.5375	22.209	7.64333	25.5685	3	723.042	2167.11	16.4897	22.25	606	606	MS2	16/202	High		TBM_iTRAQ_ExList_31.mgf
	lSSPATLnSR		1	1	CID	N-Term(iTRAQ4plex), N8(Deamidated)	42.12			0.00788684	1	1	42	31	88816	Unique	Used	0.854429	0.699968	0.716848	1062.1	907.489	761.364	743.435	2	595.839	1190.67	18.2716	10.2167	18	18	MS2	7/90	High		TBM_iTRAQ_36.mgf
	lSSPATLnSR		1	1	CID	N-Term(iTRAQ4plex), N8(Deamidated)	42.12			0.00788684	1	1	42	31	90306	Unique	Used	0.854429	0.699968	0.716848	1062.1	907.489	761.364	743.435	2	595.839	1190.67	18.2716	10.2167	18	18	MS2	7/90	High		TBM_iTRAQ_36_1.mgf
gi77539055;gi67191208;gi11024714;gi4506713	tLSDYNIQk		4	4	CID	N-Term(iTRAQ4plex), K9(iTRAQ4plex)	42.11			0.00614562	1	1	41	29	107525	Not Unique	Not Used	0.440213	0.702174	0.867272	2773.99	1221.15	2405.8	1947.82	2	685.396	1369.79	20.9058	9.56667	13	13	MS2	6/76	High		TBM_iTRAQ_41.mgf
gi77539055;gi67191208;gi11024714;gi4506713	tLSDYNIQk		4	4	CID	N-Term(iTRAQ4plex), K9(iTRAQ4plex)	42.11			0.00614562	1	1	41	29	108804	Not Unique	Not Used	0.440213	0.702174	0.867272	2773.99	1221.15	2405.8	1947.82	2	685.396	1369.79	20.9058	9.56667	13	13	MS2	6/76	High		TBM_iTRAQ_41_1.mgf
gi46593007	iAEVDASVVR		1	1	CID	N-Term(iTRAQ4plex)	42.09			0.00509555	1	1	40	31	101005	Unique	Used	0.788339	1.79581	1.70079	1360.79	1072.76	2314.41	2443.71	2	601.859	1202.71	20.832	10.7	73	73	MS2	9/80	High		TBM_iTRAQ_39.mgf
gi46593007	iAEVDASVVR		1	1	CID	N-Term(iTRAQ4plex)	42.09			0.00509555	1	1	40	31	102733	Unique	Used	0.788339	1.79581	1.70079	1360.79	1072.76	2314.41	2443.71	2	601.859	1202.71	20.832	10.7	73	73	MS2	9/80	High		TBM_iTRAQ_39_1.mgf
gi255918171;gi14210536;gi4507729;gi50592996;gi21361322;gi29788785;gi5174735;gi42558279;gi29788768	nMMAAcDPR		9	9	CID	N-Term(iTRAQ4plex), N1(Deamidated), C6(Methylthio)	42.07			0.000869217	1	1	32	22	86287	Not Unique	Not Used	0.629507	0.565435	1.1992	161.648	101.758	193.848	91.4013	3	400.507	1199.51	22.0753	15.4167	312	312	MS2	11/80	High		TBM_iTRAQ_34.mgf
gi94721261	lYSLGnGR		1	1	CID	N-Term(iTRAQ4plex), N6(Deamidated)	42.06			0.00564115	1	1	40	26	95041	Unique	Used	0.565548	2.583	2.37541	3644.75	2061.28	8657.77	9414.41	2	512.791	1024.58	20.4023	10.7	55	55	MS2	7/60	High		TBM_iTRAQ_38.mgf
gi94721261	lYSLGnGR		1	1	CID	N-Term(iTRAQ4plex), N6(Deamidated)	42.06			0.00564115	1	1	40	26	96086	Unique	Used	0.565548	2.583	2.37541	3644.75	2061.28	8657.77	9414.41	2	512.791	1024.58	20.4023	10.7	55	55	MS2	7/60	High		TBM_iTRAQ_38_1.mgf
gi68509928;gi68509940;gi4505123;gi68509932;gi68509930	tQDENPVVHFFk		5	5	CID	N-Term(iTRAQ4plex), K12(iTRAQ4plex)	42.02			0.00765603	1	1	41		160044	Not Unique	Not Used	0.523931	1.50545	1.65516	3632.9	1903.39	6013.04	5469.17	3	583.666	1748.98	36.3906	16.6833	398	398	MS2	10/114	High		TBM_iTRAQ_ExList_48.mgf
gi113426932;gi156564401	lFADAEEEQR		2	2	CID	N-Term(iTRAQ4plex)	41.99			0.00651068	1	1	41	30	95061	Not Unique	Not Used	0.476747	1.59917	1.63079	1932.85	921.48	3152.07	3090.95	2	676.348	1351.69	20.4811	11.0167	75	75	MS2	16/82	High		TBM_iTRAQ_38.mgf
gi113426932;gi156564401	lFADAEEEQR		2	2	CID	N-Term(iTRAQ4plex)	41.99			0.00651068	1	1	41	30	96106	Not Unique	Not Used	0.476747	1.59917	1.63079	1932.85	921.48	3152.07	3090.95	2	676.348	1351.69	20.4811	11.0167	75	75	MS2	16/82	High		TBM_iTRAQ_38_1.mgf
gi194248072;gi24234686;gi124256496;gi13676857;gi16507237;gi5729877	vEIIANDQGNR		6	6	CID	N-Term(iTRAQ4plex)	41.98			0.00706131	1	1	41	29	100950	Not Unique	Not Used	1.40829	2.89149	2.08197	191.694	269.962	399.102	554.282	2	686.881	1372.76	18.219	9.76667	18	18	MS2	7/100	High		TBM_iTRAQ_39.mgf
gi194248072;gi24234686;gi124256496;gi13676857;gi16507237;gi5729877	vEIIANDQGNR		6	6	CID	N-Term(iTRAQ4plex)	41.98			0.00706131	1	1	41	29	102678	Not Unique	Not Used	1.40829	2.89149	2.08197	191.694	269.962	399.102	554.282	2	686.881	1372.76	18.219	9.76667	18	18	MS2	7/100	High		TBM_iTRAQ_39_1.mgf
gi55770846;gi259013216	cVIALQEGDVDTLDR		2	2	CID	N-Term(iTRAQ4plex), C1(Methylthio)	41.92			0.00729129	1	1	41	18	84438	Not Unique	Not Used	0.327283	0.441789	0.0146758	177.757	58.1767	2.60872	78.5309	3	612.973	1836.91	5.42284	22.75	703	703	MS2	14/144	High		TBM_iTRAQ_32.mgf
gi237858679;gi89903008;gi237858675;gi237858680;gi237858677;gi237858682	nLILAPGEDGR		6	6	CID	N-Term(iTRAQ4plex)	41.91			0.00656086	1	1	41	23	137910	Not Unique	Not Used	0.603946	1.39186	2.06318	631.784	381.563	1303.48	879.357	2	649.877	1298.75	21.719	11.8833	95	95	MS2	8/102	High		TBM_iTRAQ_ExList_37.mgf
gi50592988	lPnGLVIASLENYSPVSR		1	1	CID	N-Term(iTRAQ4plex), N3(Deamidated)	41.9			0.00614017	1	1	40		135457	Unique	Used	2.329	2.2808	2.71888	40.6091	94.5786	110.412	92.6212	3	692.064	2074.18	23.0116	29.5833	836	836	MS2	10/182	High		TBM_iTRAQ_ExList_35.mgf
gi41349501;gi192449447	tSASIGSLcADAR		2	2	CID	N-Term(iTRAQ4plex), C9(Methylthio)	41.88			0.00679769	1	1	41	32	139846	Not Unique	Not Used	0.422633	1.31929	1.48922	1694.6	716.196	2523.63	2235.68	2	721.369	1441.73	28.3625	15.9	331	331	MS2	9/116	High		TBM_iTRAQ_ExList_38.mgf
gi40254478	nLFPENLVQAcFQqIQTVTk		1	1	CID	N-Term(iTRAQ4plex), C11(Methylthio), Q14(Deamidated), K20(iTRAQ4plex)	41.82			0.00682978	1	1	41	16	141117	Unique	Used	0.111746	1.54632	0.216202	55.175	6.16557	11.9289	85.3181	3	886.157	2656.46	32.2297	44.1167	1602	1602	MS2	16/218	High		TBM_iTRAQ_ExList_38.mgf
gi4503979;gi196115290	dNLAQDLATVR		2	2	CID	N-Term(iTRAQ4plex)	41.79			0.0081254	1	1	41	20	139732	Not Unique	Not Used	0.501757		5.00442	1572.66	789.094	7870.26		2	680.389	1359.77	25.8521	13.9667	217	217	MS2	12/114	High		TBM_iTRAQ_ExList_38.mgf
gi7669492	lVInGNPITIFQER		1	1	CID	N-Term(iTRAQ4plex), N4(Deamidated)	41.79			0.00582419	1	1	40		136829	Unique	Used	1.28636	6.60208	1.57037	56.42	72.5766	88.6	372.489	3	587.013	1759.02	21.4291	27.5167	774	774	MS2	13/132	High		TBM_iTRAQ_ExList_36.mgf
gi6598323	vPSTEAEALASSLMGLFEk		1	1	CID	N-Term(iTRAQ4plex), K19(iTRAQ4plex)	41.76			0.00730487	1	1	41	20	102180	Unique	Used	2.57512	3.81657	2.30831	32.3983	83.4294	74.7853	123.651	3	756.757	2268.26	23.0561	38.2167	1248	1248	MS2	11/174	High		TBM_iTRAQ_39.mgf
gi6598323	vPSTEAEALASSLMGLFEk		1	1	CID	N-Term(iTRAQ4plex), K19(iTRAQ4plex)	41.76			0.00730487	1	1	41	20	103908	Unique	Used	2.57512	3.81657	2.30831	32.3983	83.4294	74.7853	123.651	3	756.757	2268.26	23.0561	38.2167	1248	1248	MS2	11/174	High		TBM_iTRAQ_39_1.mgf
gi93141031;gi93141029	wLLEGTPSSASEGDEDLR		2	2	CID	N-Term(iTRAQ4plex)	41.74			0.00754625	1	1	41		85466	Not Unique	Not Used	1.96449	2.6646	2.32291	41.3425	81.2169	96.0351	110.161	3	702.68	2106.03	7.22277	20.05	574	574	MS2	10/160	High		TBM_iTRAQ_33.mgf
gi4505701	vVPLADIITPNQFEAELLSGR		1	1	CID	N-Term(iTRAQ4plex)	41.74			0.00469254	1	1	39		89861	Unique	Used	0.845139	0.690228	0.407235	97.0988	82.062	39.542	67.0204	3	809.467	2426.39	18.9402	34.8667	1063	1063	MS2	20/206	High		TBM_iTRAQ_36.mgf
gi4505701	vVPLADIITPNQFEAELLSGR		1	1	CID	N-Term(iTRAQ4plex)	41.74			0.00469254	1	1	39		91351	Unique	Used	0.845139	0.690228	0.407235	97.0988	82.062	39.542	67.0204	3	809.467	2426.39	18.9402	34.8667	1063	1063	MS2	20/206	High		TBM_iTRAQ_36_1.mgf
gi4505763	acANPAAGSVILLENLR		1	1	CID	N-Term(iTRAQ4plex), C2(Methylthio)	41.73			0.00809407	1	1	41	16	97802	Unique	Used	1.44368	0.425569	0.545657	104.412	150.738	56.9732	44.4345	3	634.688	1902.05	22.6162	27.2333	726	726	MS2	11/164	High		TBM_iTRAQ_38r.mgf
gi4505763	acANPAAGSVILLENLR		1	1	CID	N-Term(iTRAQ4plex), C2(Methylthio)	41.73			0.00809407	1	1	41	16	99730	Unique	Used	1.44368	0.425569	0.545657	104.412	150.738	56.9732	44.4345	3	634.688	1902.05	22.6162	27.2333	726	726	MS2	11/164	High		TBM_iTRAQ_38r_1.mgf
gi17017988	lVPQQLAH		1	1	CID	N-Term(iTRAQ4plex)	41.71			0.00660026	1	1	40		95059	Unique	Used	0.269308		4.10204	2312.01	622.643	9483.98		2	525.325	1049.64	19.8274	11.0167	73	73	MS2	6/60	High		TBM_iTRAQ_38.mgf
gi17017988	lVPQQLAH		1	1	CID	N-Term(iTRAQ4plex)	41.71			0.00660026	1	1	40		96104	Unique	Used	0.269308		4.10204	2312.01	622.643	9483.98		2	525.325	1049.64	19.8274	11.0167	73	73	MS2	6/60	High		TBM_iTRAQ_38_1.mgf
gi50592996;gi21361322;gi5174735	aLTVPELTQQMFDAk		3	3	CID	N-Term(iTRAQ4plex), K15(iTRAQ4plex)	41.71			0.007322	1	1	41		143157	Not Unique	Not Used		1.22087	1.28157	342.593		439.058	418.262	3	660.709	1980.11	21.1191	25.5667	320	320	MS2	16/144	High		TBM_iTRAQ_ExList_40.mgf
gi47717102;gi47717100	yNIIPVLSDILQESVk		2	2	CID	N-Term(iTRAQ4plex), K16(iTRAQ4plex)	41.71			0.00236085	1	1	36	19	140781	Not Unique	Not Used	0.689072	1.40735	3.02268	103.045	71.0055	311.473	145.021	3	707.099	2119.28	26.5141	37.4833	1266	1266	MS2	13/160	High		TBM_iTRAQ_ExList_38.mgf
gi33286422;gi33286418	dPVQEAWAEDVDLR		2	2	CID	N-Term(iTRAQ4plex)	41.69			0.00786403	1	1	41	21	133720	Not Unique	Not Used	0.599449	0.0192042	0.284732	289.64	173.625	82.47	5.56232	2	893.956	1786.9	17.9419	21.75	696	696	MS2	7/146	High		TBM_iTRAQ_ExList_34.mgf
gi21735621	vAVLGASGGIGQPLSLLLk		1	1	CID	N-Term(iTRAQ4plex), K19(iTRAQ4plex)	41.64			0.000287905	1	1	27		142096	Unique	Used	1.08811	2.90993	1.36354	145.635	158.467	198.579	423.789	3	694.453	2081.34	24.5488	31.55	835	835	MS2	16/174	High		TBM_iTRAQ_ExList_39.mgf
gi50592988	lPnGLVIASLENYSPVSR		1	1	CID	N-Term(iTRAQ4plex), N3(Deamidated)	41.6			0.00718121	1	1	41	16	130994	Unique	Used	0.06226	0.106418	0.984845	65.9488	4.10597	64.9494	7.01813	3	692.061	2074.17	18.995	28.5	1010	1010	MS2	8/182	High		TBM_iTRAQ_ExList_32.mgf
gi31377548	vVLATDPDADR		1	1	CID	N-Term(iTRAQ4plex)	41.55			0.00762128	1	1	41	20	134680	Unique	Used		0.736308		601.832			443.134	2	658.364	1315.72	18.3404	11.0333	59	59	MS2	7/90	High		TBM_iTRAQ_ExList_35.mgf
gi32455264	lVQAFQFTDk		1	1	CID	N-Term(iTRAQ4plex), K10(iTRAQ4plex)	41.49			0.00623719	1	1	40	22	147268	Unique	Used		0.595474		398.015			237.008	2	742.94	1484.87	25.2068	18.35	494	494	MS2	6/88	High		TBM_iTRAQ_ExList_42.mgf
gi32455264	lVQAFQFTDk		1	1	CID	N-Term(iTRAQ4plex), K10(iTRAQ4plex)	41.49			0.00623719	1	1	40	22	148903	Unique	Used		0.595474		398.015			237.008	2	742.94	1484.87	25.2068	18.35	494	494	MS2	6/88	High		TBM_iTRAQ_ExList_42_1.mgf
gi9507215;gi14389309;gi57013276;gi17921989	lISqIVSSITASLR		4	4	CID	N-Term(iTRAQ4plex), Q4(Deamidated)	41.41			0.00243935	1	1	36		102224	Not Unique	Not Used	2.33139	3.41483	0.152499	171.064	398.817	26.087	584.156	3	545.014	1633.03	38.1198	38.9667	1292	1292	MS2	9/142	High		TBM_iTRAQ_39.mgf
gi9507215;gi14389309;gi57013276;gi17921989	lISqIVSSITASLR		4	4	CID	N-Term(iTRAQ4plex), Q4(Deamidated)	41.41			0.00243935	1	1	36		103952	Not Unique	Not Used	2.33139	3.41483	0.152499	171.064	398.817	26.087	584.156	3	545.014	1633.03	38.1198	38.9667	1292	1292	MS2	9/142	High		TBM_iTRAQ_39_1.mgf
gi94721261	aGQVFLEELGnHk		1	1	CID	N-Term(iTRAQ4plex), N11(Deamidated), K13(iTRAQ4plex)	41.41			0.00676874	1	1	40	18	160053	Unique	Used	0.627736	2.2474	2.50535	492.505	309.163	1233.9	1106.86	3	577.672	1731	40.8665	16.85	407	407	MS2	8/118	High		TBM_iTRAQ_ExList_48.mgf
gi4503729	gEDLTEEEDGGIIR		1	1	CID	N-Term(iTRAQ4plex)	41.4			0.00830204	1	1	41	23	88917	Unique	Used		0.153964	0.482582	202.281		97.6172	31.144	2	838.924	1676.84	18.2685	11.9	119	119	MS2	8/118	High		TBM_iTRAQ_36.mgf
gi4503729	gEDLTEEEDGGIIR		1	1	CID	N-Term(iTRAQ4plex)	41.4			0.00830204	1	1	41	23	90407	Unique	Used		0.153964	0.482582	202.281		97.6172	31.144	2	838.924	1676.84	18.2685	11.9	119	119	MS2	8/118	High		TBM_iTRAQ_36_1.mgf
gi73760415;gi4507297	dNALLAQLIQDk		2	2	CID	N-Term(iTRAQ4plex), K12(iTRAQ4plex)	41.37			0.00496396	1	1	39	19	107698	Not Unique	Not Used	0.232302	1.1432	1.24544	90.3992	20.9999	112.587	103.344	3	543.997	1629.98	21.3209	22.6167	186	186	MS2	7/128	High		TBM_iTRAQ_41.mgf
gi73760415;gi4507297	dNALLAQLIQDk		2	2	CID	N-Term(iTRAQ4plex), K12(iTRAQ4plex)	41.37			0.00496396	1	1	39	19	108977	Not Unique	Not Used	0.232302	1.1432	1.24544	90.3992	20.9999	112.587	103.344	3	543.997	1629.98	21.3209	22.6167	186	186	MS2	7/128	High		TBM_iTRAQ_41_1.mgf
gi237858679;gi89903008;gi237858675;gi237858677	dLELTDLAER		4	4	CID	N-Term(iTRAQ4plex)	41.28			0.008624	1	1	41		89048	Not Unique	Not Used	0.654985	0.0659927	5.49391	56.9164	37.2794	312.693	3.75607	2	659.854	1318.7	3.357	15.1333	250	250	MS2	8/88	High		TBM_iTRAQ_36.mgf
gi237858679;gi89903008;gi237858675;gi237858677	dLELTDLAER		4	4	CID	N-Term(iTRAQ4plex)	41.28			0.008624	1	1	41		90538	Not Unique	Not Used	0.654985	0.0659927	5.49391	56.9164	37.2794	312.693	3.75607	2	659.854	1318.7	3.357	15.1333	250	250	MS2	8/88	High		TBM_iTRAQ_36_1.mgf
gi105990539	aLYEQEIR		1	1	CID	N-Term(iTRAQ4plex)	41.23			0.00870502	1	1	41	32	104406	Unique	Used	0.524751	1.63524	1.19579	763.061	400.417	912.465	1247.79	2	583.331	1165.65	17.7721	9.53333	18	18	MS2	7/66	High		TBM_iTRAQ_40.mgf
gi105990539	aLYEQEIR		1	1	CID	N-Term(iTRAQ4plex)	41.23			0.00870502	1	1	41	32	105968	Unique	Used	0.524751	1.63524	1.19579	763.061	400.417	912.465	1247.79	2	583.331	1165.65	17.7721	9.53333	18	18	MS2	7/66	High		TBM_iTRAQ_40_1.mgf
gi4758012	nNLAGAEELFAR		1	1	CID	N-Term(iTRAQ4plex), N1(Deamidated)	41.18			0.00875248	1	1	41	24	84309	Unique	Used	0.359376	0.0901275	0.126539	198.556	71.3563	25.1252	17.8954	3	483.923	1449.75	5.61816	20.3833	574	574	MS2	14/112	High		TBM_iTRAQ_32.mgf
gi194595509;gi154759259	aLINADELASDVAGAEALLDR		2	2	CID	N-Term(iTRAQ4plex)	41.17			0.0091202	1	1	41		134384	Not Unique	Not Used	0.645817	0.355095	0.315482	26.84	17.3337	8.46755	9.53075	3	757.755	2271.25	24.8245	34.3333	1360	1360	MS2	14/222	High		TBM_iTRAQ_ExList_34.mgf
gi194595509;gi154759259	dVTGAEALLER		2	2	CID	N-Term(iTRAQ4plex)	41.14			0.00892576	1	1	41	25	89014	Not Unique	Not Used		0.578474	0.0665429	1842.38		122.597	1065.77	2	659.372	1317.74	17.5523	14.0833	216	216	MS2	7/98	High		TBM_iTRAQ_36.mgf
gi194595509;gi154759259	dVTGAEALLER		2	2	CID	N-Term(iTRAQ4plex)	41.14			0.00892576	1	1	41	25	90504	Not Unique	Not Used		0.578474	0.0665429	1842.38		122.597	1065.77	2	659.372	1317.74	17.5523	14.0833	216	216	MS2	7/98	High		TBM_iTRAQ_36_1.mgf
	vATVSLPR		1	1	CID	N-Term(iTRAQ4plex)	41.11			0.00231564	1	1	35	21	100994	Unique	Used	0.369194	0.577828	0.706014	16143.3	5960.02	11397.4	9328.07	2	493.823	986.638	27.2441	10.5333	62	62	MS2	7/60	High		TBM_iTRAQ_39.mgf
	vATVSLPR		1	1	CID	N-Term(iTRAQ4plex)	41.11			0.00231564	1	1	35	21	102722	Unique	Used	0.369194	0.577828	0.706014	16143.3	5960.02	11397.4	9328.07	2	493.823	986.638	27.2441	10.5333	62	62	MS2	7/60	High		TBM_iTRAQ_39_1.mgf
gi4885063	tPSALAILEnANVLAR		1	1	CID	N-Term(iTRAQ4plex), N10(Deamidated)	41.06			0.00418351	1	1	38		138634	Unique	Used	1.70342	0.456249		90.4873	154.138		41.2847	3	600.033	1798.08	36.3423	28.6833	819	819	MS2	13/148	High		TBM_iTRAQ_ExList_37.mgf
gi9257240;gi238624147;gi6912646;gi238624149	iVTSEEVIIR		4	4	CID	N-Term(iTRAQ4plex)	41.03			0.00485149	1	1	38	29	139686	Not Unique	Not Used	2.82397	1.58656		920.311	2598.93		1460.13	2	651.907	1302.81	23.8197	13.15	171	171	MS2	7/78	High		TBM_iTRAQ_ExList_38.mgf
gi21735625;gi5803225;gi21328448;gi5454052;gi4507951;gi5803227;gi21464101	dSTLIMQLLR		7	7	CID	N-Term(iTRAQ4plex)	41.01			0.00769519	1	1	40	28	97706	Not Unique	Not Used		0.585109	0.379016	1209.33		458.356	707.59	2	667.398	1333.79	19.0851	25.5	630	630	MS2	7/82	High		TBM_iTRAQ_38r.mgf
gi21735625;gi5803225;gi21328448;gi5454052;gi4507951;gi5803227;gi21464101	dSTLIMQLLR		7	7	CID	N-Term(iTRAQ4plex)	41.01			0.00769519	1	1	40	28	99634	Not Unique	Not Used		0.585109	0.379016	1209.33		458.356	707.59	2	667.398	1333.79	19.0851	25.5	630	630	MS2	7/82	High		TBM_iTRAQ_38r_1.mgf
gi21361370	gLAGLGDVAEVR		1	1	CID	N-Term(iTRAQ4plex)	40.99			0.00693853	1	1	40	27	97313	Unique	Used	0.234111	1.16327	1.46505	883.228	206.774	1293.97	1027.43	2	650.884	1300.76	20.2038	14.3	237	237	MS2	13/94	High		TBM_iTRAQ_38r.mgf
gi21361370	gLAGLGDVAEVR		1	1	CID	N-Term(iTRAQ4plex)	40.99			0.00693853	1	1	40	27	99241	Unique	Used	0.234111	1.16327	1.46505	883.228	206.774	1293.97	1027.43	2	650.884	1300.76	20.2038	14.3	237	237	MS2	13/94	High		TBM_iTRAQ_38r_1.mgf
gi41349501;gi192449447	lIETYFSk		2	2	CID	N-Term(iTRAQ4plex), K8(iTRAQ4plex)	40.94			0.00684169	1	1	40		147104	Not Unique	Not Used	0.439774	1.5404	1.97022	1652.74	726.831	3256.26	2545.88	2	644.891	1288.77	27.2908	15.5833	330	330	MS2	6/64	High		TBM_iTRAQ_ExList_42.mgf
gi41349501;gi192449447	lIETYFSk		2	2	CID	N-Term(iTRAQ4plex), K8(iTRAQ4plex)	40.94			0.00684169	1	1	40		148739	Not Unique	Not Used	0.439774	1.5404	1.97022	1652.74	726.831	3256.26	2545.88	2	644.891	1288.77	27.2908	15.5833	330	330	MS2	6/64	High		TBM_iTRAQ_ExList_42_1.mgf
gi21536286	lGFSEVELVQMVVDGVk		1	1	CID	N-Term(iTRAQ4plex), K17(iTRAQ4plex)	40.9			0.00621815	1	1	39	23	102015	Unique	Used	0.860654	2.3214	2.23789	113.982	98.0987	255.078	264.598	3	713.082	2137.23	22.5831	35.4167	1083	1083	MS2	11/162	High		TBM_iTRAQ_39.mgf
gi21536286	lGFSEVELVQMVVDGVk		1	1	CID	N-Term(iTRAQ4plex), K17(iTRAQ4plex)	40.9			0.00621815	1	1	39	23	103743	Unique	Used	0.860654	2.3214	2.23789	113.982	98.0987	255.078	264.598	3	713.082	2137.23	22.5831	35.4167	1083	1083	MS2	11/162	High		TBM_iTRAQ_39_1.mgf
gi24234686;gi5729877	dAGTIAGLNVLR		2	2	CID	N-Term(iTRAQ4plex)	40.87			0.00629399	1	1	39	23	92058	Not Unique	Not Used		0.350383		1593.38			558.293	2	672.406	1343.8	20.6358	16.5333	280	280	MS2	12/100	High		TBM_iTRAQ_37.mgf
gi24234686;gi5729877	dAGTIAGLNVLR		2	2	CID	N-Term(iTRAQ4plex)	40.87			0.00629399	1	1	39	23	93662	Not Unique	Not Used		0.350383		1593.38			558.293	2	672.406	1343.8	20.6358	16.5333	280	280	MS2	12/100	High		TBM_iTRAQ_37_1.mgf
gi4503051;gi62422571	sAADIIALAR		2	2	CID	N-Term(iTRAQ4plex)	40.77			0.00499167	1	1	38	23	97345	Not Unique	Not Used	0.436273	1.6792	1.1892	1318.46	575.21	1567.91	2213.97	2	572.857	1144.71	22.356	14.8167	269	269	MS2	8/78	High		TBM_iTRAQ_38r.mgf
gi4503051;gi62422571	sAADIIALAR		2	2	CID	N-Term(iTRAQ4plex)	40.77			0.00499167	1	1	38	23	99273	Not Unique	Not Used	0.436273	1.6792	1.1892	1318.46	575.21	1567.91	2213.97	2	572.857	1144.71	22.356	14.8167	269	269	MS2	8/78	High		TBM_iTRAQ_38r_1.mgf
gi169218111;gi33286422;gi33286418	lDIDSPPITAR		3	3	CID	N-Term(iTRAQ4plex)	40.77			0.0081366	1	1	40	25	139691	Not Unique	Not Used	0.432694	1.10572	1.25785	1519.51	657.482	1911.32	1680.16	2	671.395	1341.78	24.7562	13.25	176	176	MS2	7/94	High		TBM_iTRAQ_ExList_38.mgf
gi62414289;gi55749932;gi105990539;gi14249342;gi32483416;gi157738641;gi157738649	eYQDLLNVk		7	7	CID	N-Term(iTRAQ4plex), K9(iTRAQ4plex)	40.75			0.00811946	1	1	40	28	146959	Not Unique	Not Used	0.423233	2.04226	2.23094	824.409	348.917	1839.21	1683.66	2	705.416	1409.82	25.4647	13.1	185	185	MS2	8/82	High		TBM_iTRAQ_ExList_42.mgf
gi62414289;gi55749932;gi105990539;gi14249342;gi32483416;gi157738641;gi157738649	eYQDLLNVk		7	7	CID	N-Term(iTRAQ4plex), K9(iTRAQ4plex)	40.75			0.00811946	1	1	40	28	148594	Not Unique	Not Used	0.423233	2.04226	2.23094	824.409	348.917	1839.21	1683.66	2	705.416	1409.82	25.4647	13.1	185	185	MS2	8/82	High		TBM_iTRAQ_ExList_42_1.mgf
gi7705419;gi21361559	nGDGTIDFR		2	2	CID	N-Term(iTRAQ4plex), N1(Deamidated)	40.72			0.00490121	1	1	38		84957	Not Unique	Not Used	0.608974	1.08228	1.40465	1592.81	969.982	2237.34	1723.87	2	570.282	1139.56	9.68489	10.8333	65	65	MS2	8/88	High		TBM_iTRAQ_33.mgf
gi42734438	nLPIENTTDcLSTMASVcR		1	1	CID	N-Term(iTRAQ4plex), C10(Methylthio), C18(Methylthio)	40.62			0.00789369	1	1	40		86966	Unique	Used	0.0317309	0.77598	0.335534	97.1857	3.08379	32.6091	75.4142	3	768.693	2304.07	16.2025	34.95	991	991	MS2	18/202	High		TBM_iTRAQ_34.mgf
gi21536286	lGFSEVELVQMVVDGVk		1	1	CID	N-Term(iTRAQ4plex), K17(iTRAQ4plex)	40.54			0.00629194	1	1	39	18	144225	Unique	Used	0.0262546	1.02258	0.81809	88.8769	2.33343	72.7093	90.8834	3	713.083	2137.24	25.2451	45.3667	1388	1388	MS2	9/162	High		TBM_iTRAQ_ExList_40.mgf
gi17986283;gi46409270;gi156564363	lIGQIVSSITASLR		3	3	CID	N-Term(iTRAQ4plex)	40.53			0.00242079	1	1	35	16	98496	Not Unique	Not Used	0.932761	3.49031	0.694591	67.3031	62.7777	46.7481	234.909	3	534.676	1602.01	26.8806	39.0167	1420	1420	MS2	8/134	High		TBM_iTRAQ_38r.mgf
gi17986283;gi46409270;gi156564363	lIGQIVSSITASLR		3	3	CID	N-Term(iTRAQ4plex)	40.53			0.00242079	1	1	35	16	100424	Not Unique	Not Used	0.932761	3.49031	0.694591	67.3031	62.7777	46.7481	234.909	3	534.676	1602.01	26.8806	39.0167	1420	1420	MS2	8/134	High		TBM_iTRAQ_38r_1.mgf
gi4885397;gi4504347	vDPVNFk		2	2	CID	N-Term(iTRAQ4plex), K7(iTRAQ4plex)	40.48			0.00778967	1	1	40	24	112659	Not Unique	Not Used	0.617954	1.26983	1.21696	19202.7	11866.4	23368.9	24384.1	2	553.841	1106.67	27.1128	10.7	75	75	MS2	5/52	High		TBM_iTRAQ_43.mgf
gi4885397;gi4504347	vDPVNFk		2	2	CID	N-Term(iTRAQ4plex), K7(iTRAQ4plex)	40.48			0.00778967	1	1	40	24	114274	Not Unique	Not Used	0.617954	1.26983	1.21696	19202.7	11866.4	23368.9	24384.1	2	553.841	1106.67	27.1128	10.7	75	75	MS2	5/52	High		TBM_iTRAQ_43_1.mgf
gi109148542	mALELLTQEFGIPIER		1	1	CID	N-Term(iTRAQ4plex)	40.47			0.00798712	1	1	40		137349	Unique	Used	1.0631	1.64306	0.794631	55.2902	58.779	43.9353	90.8451	3	668.721	2004.15	26.8722	36.3833	1294	1294	MS2	14/158	High		TBM_iTRAQ_ExList_36.mgf
gi65506891;gi61744475;gi61744481;gi61744477;gi61744479;gi61744483	aDLLLSTQPGR		6	6	CID	N-Term(iTRAQ4plex)	40.3			0.00740071	1	1	40	30	139632	Not Unique	Not Used		0.555482	0.0177272	1542.53		27.3448	856.849	2	657.894	1314.78	23.1413	12.2333	117	117	MS2	6/96	High		TBM_iTRAQ_ExList_38.mgf
gi4758638	eLAILLGMLDPAEk		1	1	CID	N-Term(iTRAQ4plex), K14(iTRAQ4plex)	40.2			0.00529066	1	1	38	16	102049	Unique	Used	0.280218	0.764168	1.27713	312.86	87.6691	399.564	239.078	3	601.032	1801.08	24.4207	35.9833	1117	1117	MS2	12/128	High		TBM_iTRAQ_39.mgf
gi4758638	eLAILLGMLDPAEk		1	1	CID	N-Term(iTRAQ4plex), K14(iTRAQ4plex)	40.2			0.00529066	1	1	38	16	103777	Unique	Used	0.280218	0.764168	1.27713	312.86	87.6691	399.564	239.078	3	601.032	1801.08	24.4207	35.9833	1117	1117	MS2	12/128	High		TBM_iTRAQ_39_1.mgf
gi5803011	iEEELGDEAR		1	1	CID	N-Term(iTRAQ4plex)	40.15			0.00933688	1	1	40	28	95042	Unique	Used	0.713997	0.715305	1.18388	1009.76	720.967	1195.44	722.288	2	652.84	1304.67	21.2573	10.7167	56	56	MS2	7/84	High		TBM_iTRAQ_38.mgf
gi5803011	iEEELGDEAR		1	1	CID	N-Term(iTRAQ4plex)	40.15			0.00933688	1	1	40	28	96087	Unique	Used	0.713997	0.715305	1.18388	1009.76	720.967	1195.44	722.288	2	652.84	1304.67	21.2573	10.7167	56	56	MS2	7/84	High		TBM_iTRAQ_38_1.mgf
gi40254478	kNDEVSSLDAFLDLIR		1	1	CID	N-Term(iTRAQ4plex), K1(iTRAQ4plex)	40.1			0.00930818	1	1	40	19	159415	Unique	Used	0.38944	0.391022	0.534047	170.441	66.3765	91.0235	66.6463	3	708.407	2123.21	22.3767	34.9	1063	1063	MS2	11/170	High		TBM_iTRAQ_ExList_47.mgf
gi17986283;gi46409270;gi156564363	lIGQIVSSITASLR		3	3	CID	N-Term(iTRAQ4plex)	40.03			0.00271617	1	1	35		98851	Not Unique	Not Used	0.0718985	10.9975	8.76322	23.8	1.71118	208.565	261.74	3	534.676	1602.01	26.8806	45.3333	1775	1775	MS2	8/134	High		TBM_iTRAQ_38r.mgf
gi17986283;gi46409270;gi156564363	lIGQIVSSITASLR		3	3	CID	N-Term(iTRAQ4plex)	40.03			0.00271617	1	1	35		100779	Not Unique	Not Used	0.0718985	10.9975	8.76322	23.8	1.71118	208.565	261.74	3	534.676	1602.01	26.8806	45.3333	1775	1775	MS2	8/134	High		TBM_iTRAQ_38r_1.mgf
gi4503971	tDDYLDQPcLETVNR		1	1	CID	N-Term(iTRAQ4plex), C9(Methylthio)	39.99			0.00618422	1	1	38		84326	Unique	Used	0.951054	0.974716	2.22761	161.197	153.307	359.083	157.121	3	657.972	1971.9	6.06559	20.6833	591	591	MS2	13/150	High		TBM_iTRAQ_32.mgf
gi4503377	gSPLVVISQGk		1	1	CID	N-Term(iTRAQ4plex), K11(iTRAQ4plex)	39.91			0.00365496	1	1	36	20	144314	Unique	Used	0.49615	0.840022	1.36752	304.107	150.883	415.874	255.457	2	686.936	1372.86	17.3316	11.0167	54	54	MS2	12/96	High		TBM_iTRAQ_ExList_41.mgf
gi4503377	gSPLVVISQGk		1	1	CID	N-Term(iTRAQ4plex), K11(iTRAQ4plex)	39.91			0.00365496	1	1	36	20	145571	Unique	Used	0.49615	0.840022	1.36752	304.107	150.883	415.874	255.457	2	686.936	1372.86	17.3316	11.0167	54	54	MS2	12/96	High		TBM_iTRAQ_ExList_41_1.mgf
gi4502027;gi30794280	lVTDLTk		2	2	CID	N-Term(iTRAQ4plex), K7(iTRAQ4plex)	39.66			0.00734834	1	1	39	28	110122	Not Unique	Not Used	0.565715		1.88048	11074	6264.7	20824.4		2	539.355	1077.7	24.2597	10.0333	52	52	MS2	6/54	High		TBM_iTRAQ_42.mgf
gi4502027;gi30794280	lVTDLTk		2	2	CID	N-Term(iTRAQ4plex), K7(iTRAQ4plex)	39.66			0.00734834	1	1	39	28	111379	Not Unique	Not Used	0.565715		1.88048	11074	6264.7	20824.4		2	539.355	1077.7	24.2597	10.0333	52	52	MS2	6/54	High		TBM_iTRAQ_42_1.mgf
gi21361112	dTLLSVPGVR		1	1	CID	N-Term(iTRAQ4plex)	39.66			0.00674815	1	1	39	24	138128	Unique	Used	0.512955	0.917282	1.38896	346.297	177.635	480.993	317.652	2	600.871	1200.73	23.0195	15.6	313	313	MS2	7/80	High		TBM_iTRAQ_ExList_37.mgf
gi4503971	tDDYLDQPcLETVNR		1	1	CID	N-Term(iTRAQ4plex), C9(Methylthio)	39.64			0.00793091	1	1	39	17	129216	Unique	Used	0.102659	0.662507	0.129355	59.6823	6.12694	7.72024	39.54	3	657.978	1971.92	14.9334	21	533	533	MS2	11/150	High		TBM_iTRAQ_ExList_31.mgf
gi7705419;gi21361559	nGDGTIDFR		2	2	CID	N-Term(iTRAQ4plex), N1(Deamidated)	39.6			0.00634313	1	1	38	24	84955	Not Unique	Not Used	0.629835	1.52449	1.52135	550.323	346.612	837.234	838.962	2	570.282	1139.56	9.68489	10.7833	63	63	MS2	7/88	High		TBM_iTRAQ_33.mgf
gi32455264;gi32189392	qITVNDLPVGR		2	2	CID	N-Term(iTRAQ4plex), Q1(Deamidated)	39.59			0.00825353	1	1	39	21	141353	Not Unique	Not Used	0.617567	1.18575	1.15091	3193.53	1972.22	3675.46	3786.73	2	678.908	1356.81	36.0496	12.05	92	92	MS2	9/106	High		TBM_iTRAQ_ExList_39.mgf
gi17986283;gi46409270;gi156564363	lIGQIVSSITASLR		3	3	CID	N-Term(iTRAQ4plex)	39.44			0.0043628	1	1	36		140824	Not Unique	Not Used	1.12176	2.24102	0.337485	118.819	133.287	40.0997	266.276	2	801.501	1602	15.5434	38.25	1309	1309	MS2	13/134	High		TBM_iTRAQ_ExList_38.mgf
gi9507215;gi14389309;gi57013276;gi17921989	lISQIVSSITASLR		4	4	CID	N-Term(iTRAQ4plex)	39.3			0.00436474	1	1	36	21	98382	Not Unique	Not Used	0.819599	3.81803	3.92241	100.337	82.2365	393.564	383.091	2	816.513	1632.02	22.8184	37.0833	1306	1306	MS2	8/142	High		TBM_iTRAQ_38r.mgf
gi9507215;gi14389309;gi57013276;gi17921989	lISQIVSSITASLR		4	4	CID	N-Term(iTRAQ4plex)	39.3			0.00436474	1	1	36	21	100310	Not Unique	Not Used	0.819599	3.81803	3.92241	100.337	82.2365	393.564	383.091	2	816.513	1632.02	22.8184	37.0833	1306	1306	MS2	8/142	High		TBM_iTRAQ_38r_1.mgf
gi17136078	vGEEDEEAAEAEAEAEEAER		1	1	CID	N-Term(iTRAQ4plex)	39.14			0.00643017	1	1	38		85132	Unique	Used	0.928571	0.973469	0.920408	9.8	9.1	9.02	9.54	3	769.677	2307.02	12.6689	13.8	240	240	MS2	18/184	High		TBM_iTRAQ_33.mgf
gi56549117;gi59853099	lQSQLLSIEk		2	2	CID	N-Term(iTRAQ4plex), K10(iTRAQ4plex)	39.13			0.00478945	1	1	37		147055	Not Unique	Not Used	0.773337	1.8417	1.23811	362.964	280.694	449.39	668.47	2	723.961	1446.91	25.8751	14.7333	281	281	MS2	7/100	High		TBM_iTRAQ_ExList_42.mgf
gi56549117;gi59853099	lQSQLLSIEk		2	2	CID	N-Term(iTRAQ4plex), K10(iTRAQ4plex)	39.13			0.00478945	1	1	37		148690	Not Unique	Not Used	0.773337	1.8417	1.23811	362.964	280.694	449.39	668.47	2	723.961	1446.91	25.8751	14.7333	281	281	MS2	7/100	High		TBM_iTRAQ_ExList_42_1.mgf
gi9507215;gi14389309;gi57013276;gi17921989	lISQIVSSITASLR		4	4	CID	N-Term(iTRAQ4plex)	39.12			0.00454945	1	1	36	20	98505	Not Unique	Not Used		0.287961	0.0556851	847.728		47.2058	244.112	2	816.513	1632.02	22.8184	39.1667	1429	1429	MS2	6/142	High		TBM_iTRAQ_38r.mgf
gi9507215;gi14389309;gi57013276;gi17921989	lISQIVSSITASLR		4	4	CID	N-Term(iTRAQ4plex)	39.12			0.00454945	1	1	36	20	100433	Not Unique	Not Used		0.287961	0.0556851	847.728		47.2058	244.112	2	816.513	1632.02	22.8184	39.1667	1429	1429	MS2	6/142	High		TBM_iTRAQ_38r_1.mgf
gi7662228	aLGSDLDSSLASLVGnLGISGTTTk		1	1	CID	N-Term(iTRAQ4plex), N16(Deamidated), K25(iTRAQ4plex)	39.05			0.00830714	1	1	39	23	138885	Unique	Used	0.914451	0.839714		145.178	132.758		121.908	3	889.512	2666.52	32.3313	32.9333	1070	1070	MS2	24/250	High		TBM_iTRAQ_ExList_37.mgf
gi239756291;gi10334859	lPLLSk		2	2	CID	N-Term(iTRAQ4plex), K6(iTRAQ4plex)	38.99			0.000403785	1	1	26		146974	Not Unique	Not Used	0.934557	1.65153	1.60397	829.253	774.984	1330.1	1369.53	2	479.846	958.685	32.1833	13.35	200	200	MS2	5/40	High		TBM_iTRAQ_ExList_42.mgf
gi239756291;gi10334859	lPLLSk		2	2	CID	N-Term(iTRAQ4plex), K6(iTRAQ4plex)	38.99			0.000403785	1	1	26		148609	Not Unique	Not Used	0.934557	1.65153	1.60397	829.253	774.984	1330.1	1369.53	2	479.846	958.685	32.1833	13.35	200	200	MS2	5/40	High		TBM_iTRAQ_ExList_42_1.mgf
gi21735621	iFGVTTLDIVR		1	1	CID	N-Term(iTRAQ4plex)	38.98			0.00761371	1	1	38	26	140018	Unique	Used	0.553657	0.407974	0.39965	393.404	217.811	157.224	160.499	2	689.432	1377.86	25.1005	24.2167	503	503	MS2	10/86	High		TBM_iTRAQ_ExList_38.mgf
gi4557032	iVVVTAGVR		1	1	CID	N-Term(iTRAQ4plex)	38.84			0.00182864	1	1	32		139596	Unique	Used	0.709415	1.69409	1.87541	1024.41	726.734	1921.19	1735.45	2	529.359	1057.71	24.1214	11.6333	81	81	MS2	5/64	High		TBM_iTRAQ_ExList_38.mgf
gi4503971	tDDYLDQPcLETVNR		1	1	CID	N-Term(iTRAQ4plex), C9(Methylthio)	38.61			0.00849738	1	1	38	16	84324	Unique	Used	1.22618	2.88834	2.57301	101.978	125.043	262.39	294.547	3	657.972	1971.9	6.06559	20.65	589	589	MS2	14/150	High		TBM_iTRAQ_32.mgf
gi6005942	nAPAIIFIDELDAIAPk		1	1	CID	N-Term(iTRAQ4plex), K17(iTRAQ4plex)	38.4			0.0057673	1	1	37		98295	Unique	Used	0.340615	0.261451	1.02527	193.744	65.9922	198.64	50.6546	3	700.425	2099.26	28.5677	35.6167	1219	1219	MS2	12/166	High		TBM_iTRAQ_38r.mgf
gi6005942	nAPAIIFIDELDAIAPk		1	1	CID	N-Term(iTRAQ4plex), K17(iTRAQ4plex)	38.4			0.0057673	1	1	37		100223	Unique	Used	0.340615	0.261451	1.02527	193.744	65.9922	198.64	50.6546	3	700.425	2099.26	28.5677	35.6167	1219	1219	MS2	12/166	High		TBM_iTRAQ_38r_1.mgf
gi31543380	aLVILAk		1	1	CID	N-Term(iTRAQ4plex), K7(iTRAQ4plex)	38.3			0.000517688	1	1	26		146901	Unique	Used	0.718111		3.22789	2111.88	1516.56	6816.91		2	508.373	1015.74	26.9218	12.1167	127	127	MS2	5/50	High		TBM_iTRAQ_ExList_42.mgf
gi31543380	aLVILAk		1	1	CID	N-Term(iTRAQ4plex), K7(iTRAQ4plex)	38.3			0.000517688	1	1	26		148536	Unique	Used	0.718111		3.22789	2111.88	1516.56	6816.91		2	508.373	1015.74	26.9218	12.1167	127	127	MS2	5/50	High		TBM_iTRAQ_ExList_42_1.mgf
gi9507215;gi14389309;gi57013276;gi17921989	lISQIVSSITASLR		4	4	CID	N-Term(iTRAQ4plex)	38.29			0.00615245	1	1	37	20	129880	Not Unique	Not Used	0.926971	2.57353	0.856406	9.8	9.08432	8.39278	25.2206	3	544.676	1632.01	19.916	39.3667	1197	1197	MS2	10/142	High		TBM_iTRAQ_ExList_31.mgf
gi10567816	mVcDVVSR		2	2	CID	N-Term(iTRAQ4plex), C3(Methylthio)	38.22			0.00856506	1	1	38	26	97237	Not Unique	Not Used	0.644121	1.38441	1.51499	3278.3	2111.62	4966.6	4538.51	2	549.777	1098.55	21.2944	12.9833	161	161	MS2	7/62	High		TBM_iTRAQ_38r.mgf
gi10567816	mVcDVVSR		2	2	CID	N-Term(iTRAQ4plex), C3(Methylthio)	38.22			0.00856506	1	1	38	26	99165	Not Unique	Not Used	0.644121	1.38441	1.51499	3278.3	2111.62	4966.6	4538.51	2	549.777	1098.55	21.2944	12.9833	161	161	MS2	7/62	High		TBM_iTRAQ_38r_1.mgf
gi31543380	aLVILAk		1	1	CID	N-Term(iTRAQ4plex), K7(iTRAQ4plex)	38.16			0.000534648	1	1	26		146899	Unique	Used	0.71037		3.14681	1859.6	1321.01	5851.81		2	508.373	1015.74	26.9218	12.0833	125	125	MS2	6/50	High		TBM_iTRAQ_ExList_42.mgf
gi31543380	aLVILAk		1	1	CID	N-Term(iTRAQ4plex), K7(iTRAQ4plex)	38.16			0.000534648	1	1	26		148534	Unique	Used	0.71037		3.14681	1859.6	1321.01	5851.81		2	508.373	1015.74	26.9218	12.0833	125	125	MS2	6/50	High		TBM_iTRAQ_ExList_42_1.mgf
gi9507215;gi14389309;gi57013276;gi17921989	lISQIVSSITASLR		4	4	CID	N-Term(iTRAQ4plex)	38.04			0.0056219	1	1	36	20	98552	Not Unique	Not Used	0.446334	2.29362	2.17757	46.9575	20.9587	102.253	107.702	3	544.679	1632.02	26.1347	39.95	1476	1476	MS2	14/142	High		TBM_iTRAQ_38r.mgf
gi9507215;gi14389309;gi57013276;gi17921989	lISQIVSSITASLR		4	4	CID	N-Term(iTRAQ4plex)	38.04			0.0056219	1	1	36	20	100480	Not Unique	Not Used	0.446334	2.29362	2.17757	46.9575	20.9587	102.253	107.702	3	544.679	1632.02	26.1347	39.95	1476	1476	MS2	14/142	High		TBM_iTRAQ_38r_1.mgf
gi17986283;gi46409270;gi156564363	lIGQIVSSITASLR		3	3	CID	N-Term(iTRAQ4plex)	37.58			0.00486211	1	1	35	18	141108	Not Unique	Not Used	0.271158		1.56705	156.816	42.5218	245.738		3	534.676	1602.01	26.6426	43.9667	1593	1593	MS2	14/134	High		TBM_iTRAQ_ExList_38.mgf
gi15991831;gi15991827;gi188497750;gi188497754	sAnLVAATLGAILNR		4	4	CID	N-Term(iTRAQ4plex), N3(Deamidated)	37.55			0.00776123	1	1	37		98172	Not Unique	Not Used	0.7056	1.39481	1.61445	916.686	646.813	1479.95	1278.6	2	815.006	1629	36.1427	33.5167	1096	1096	MS2	12/150	High		TBM_iTRAQ_38r.mgf
gi15991831;gi15991827;gi188497750;gi188497754	sAnLVAATLGAILNR		4	4	CID	N-Term(iTRAQ4plex), N3(Deamidated)	37.55			0.00776123	1	1	37		100100	Not Unique	Not Used	0.7056	1.39481	1.61445	916.686	646.813	1479.95	1278.6	2	815.006	1629	36.1427	33.5167	1096	1096	MS2	12/150	High		TBM_iTRAQ_38r_1.mgf
gi38679946	nLLLAEVINIIk		1	1	CID	N-Term(iTRAQ4plex), K12(iTRAQ4plex)	37.43			0.000849372	1	1	27	15	105439	Unique	Used	0.439263	1.8483	1.13223	205.202	90.1377	232.337	379.275	3	547.703	1641.09	23.9919	36.9667	1051	1051	MS2	10/110	High		TBM_iTRAQ_40.mgf
gi38679946	nLLLAEVINIIk		1	1	CID	N-Term(iTRAQ4plex), K12(iTRAQ4plex)	37.43			0.000849372	1	1	27	15	107001	Unique	Used	0.439263	1.8483	1.13223	205.202	90.1377	232.337	379.275	3	547.703	1641.09	23.9919	36.9667	1051	1051	MS2	10/110	High		TBM_iTRAQ_40_1.mgf
gi4502673;gi38683836;gi68223315	iEVSQLLk		3	3	CID	N-Term(iTRAQ4plex), K8(iTRAQ4plex)	37.4			0.00581394	1	1	36		147120	Not Unique	Not Used	0.943167	2.07926	2.15684	546.222	515.179	1178.11	1135.74	2	609.406	1217.8	27.7341	15.85	346	346	MS2	6/66	High		TBM_iTRAQ_ExList_42.mgf
gi4502673;gi38683836;gi68223315	iEVSQLLk		3	3	CID	N-Term(iTRAQ4plex), K8(iTRAQ4plex)	37.4			0.00581394	1	1	36		148755	Not Unique	Not Used	0.943167	2.07926	2.15684	546.222	515.179	1178.11	1135.74	2	609.406	1217.8	27.7341	15.85	346	346	MS2	6/66	High		TBM_iTRAQ_ExList_42_1.mgf
	vATVSLPR		1	1	CID	N-Term(iTRAQ4plex)	37.29			0.00710157	1	1	36	16	107531	Unique	Used	0.611165	0.938225	1.03879	10255.7	6267.91	10653.5	9622.14	2	493.821	986.634	22.9448	9.66667	19	19	MS2	7/60	High		TBM_iTRAQ_41.mgf
	vATVSLPR		1	1	CID	N-Term(iTRAQ4plex)	37.29			0.00710157	1	1	36	16	108810	Unique	Used	0.611165	0.938225	1.03879	10255.7	6267.91	10653.5	9622.14	2	493.821	986.634	22.9448	9.66667	19	19	MS2	7/60	High		TBM_iTRAQ_41_1.mgf
gi66392203;gi66392192;gi4557797;gi38045913	gLVGEIIk		4	4	CID	N-Term(iTRAQ4plex), K8(iTRAQ4plex)	36.93			0.00539364	1	1	35		146955	Not Unique	Not Used	0.390137		2.82602	1618.19	631.315	4573.03		2	558.88	1116.75	27.239	13.05	181	181	MS2	7/56	High		TBM_iTRAQ_ExList_42.mgf
gi66392203;gi66392192;gi4557797;gi38045913	gLVGEIIk		4	4	CID	N-Term(iTRAQ4plex), K8(iTRAQ4plex)	36.93			0.00539364	1	1	35		148590	Not Unique	Not Used	0.390137		2.82602	1618.19	631.315	4573.03		2	558.88	1116.75	27.239	13.05	181	181	MS2	7/56	High		TBM_iTRAQ_ExList_42_1.mgf
gi66392203;gi66392192;gi4557797;gi38045913	gLVGEIIk		4	4	CID	N-Term(iTRAQ4plex), K8(iTRAQ4plex)	36.69			0.00570009	1	1	35		146958	Not Unique	Not Used	0.473014		2.76631	1329.22	628.738	3677.02		2	558.88	1116.75	27.239	13.1	184	184	MS2	6/56	High		TBM_iTRAQ_ExList_42.mgf
gi66392203;gi66392192;gi4557797;gi38045913	gLVGEIIk		4	4	CID	N-Term(iTRAQ4plex), K8(iTRAQ4plex)	36.69			0.00570009	1	1	35		148593	Not Unique	Not Used	0.473014		2.76631	1329.22	628.738	3677.02		2	558.88	1116.75	27.239	13.1	184	184	MS2	6/56	High		TBM_iTRAQ_ExList_42_1.mgf
gi260436860;gi260436864;gi260436862	lAPPLVTLLSAEPELQYVALR		3	3	CID	N-Term(iTRAQ4plex)	36.52			0.00837892	1	1	36			No Quan Values	Not Used								3	813.153	2437.44	10.067	38.3167	1132	1132	MS2	9/184	High		TBM_iTRAQ_34.mgf
gi21735625;gi5803225;gi21328448;gi5454052;gi4507951;gi5803227;gi21464101	nLLSVAYk		7	7	CID	N-Term(iTRAQ4plex), N1(Deamidated), K8(iTRAQ4plex)	36.49			0.0079209	1	1	36	25	146894	Not Unique	Not Used	0.44708	1.2671	1.42467	11915.5	5327.18	16975.7	15098.1	2	598.885	1196.76	42.249	12.0167	120	120	MS2	6/70	High		TBM_iTRAQ_ExList_42.mgf
gi21735625;gi5803225;gi21328448;gi5454052;gi4507951;gi5803227;gi21464101	nLLSVAYk		7	7	CID	N-Term(iTRAQ4plex), N1(Deamidated), K8(iTRAQ4plex)	36.49			0.0079209	1	1	36	25	148529	Not Unique	Not Used	0.44708	1.2671	1.42467	11915.5	5327.18	16975.7	15098.1	2	598.885	1196.76	42.249	12.0167	120	120	MS2	6/70	High		TBM_iTRAQ_ExList_42_1.mgf
	vATVSLPR		1	1	CID	N-Term(iTRAQ4plex)	36.3			0.00652868	1	1	35	20	104440	Unique	Used	0.48652	0.726451	0.788422	28837.5	14030	22736.1	20949.1	2	493.825	986.643	32.1929	10.1333	52	52	MS2	11/60	High		TBM_iTRAQ_40.mgf
	vATVSLPR		1	1	CID	N-Term(iTRAQ4plex)	36.3			0.00652868	1	1	35	20	106002	Unique	Used	0.48652	0.726451	0.788422	28837.5	14030	22736.1	20949.1	2	493.825	986.643	32.1929	10.1333	52	52	MS2	11/60	High		TBM_iTRAQ_40_1.mgf
gi17986283;gi46409270;gi156564363	lIGqIVSSITASLR		3	3	CID	N-Term(iTRAQ4plex), Q4(Deamidated)	36.24			0.00716617	1	1	35		98428	Not Unique	Not Used	0.125287	1.75249	2.76905	96.296	12.0647	266.648	168.757	3	535.01	1603.02	37.825	37.85	1352	1352	MS2	9/134	High		TBM_iTRAQ_38r.mgf
gi17986283;gi46409270;gi156564363	lIGqIVSSITASLR		3	3	CID	N-Term(iTRAQ4plex), Q4(Deamidated)	36.24			0.00716617	1	1	35		100356	Not Unique	Not Used	0.125287	1.75249	2.76905	96.296	12.0647	266.648	168.757	3	535.01	1603.02	37.825	37.85	1352	1352	MS2	9/134	High		TBM_iTRAQ_38r_1.mgf
gi14249342	kVESLLDELAFVR		1	1	CID	N-Term(iTRAQ4plex), K1(iTRAQ4plex)	36.22			0.00759324	1	1	36	20	160584	Unique	Used	0.518638	1.34201	1.93197	132.513	68.7261	256.01	177.833	4	452.535	1807.12	34.3586	29.95	938	938	MS2	9/130	High		TBM_iTRAQ_ExList_48.mgf
gi17986283;gi46409270;gi156564363	lIGQIVSSITASLR		3	3	CID	N-Term(iTRAQ4plex)	35.52			0.00767286	1	1	35		98495	Not Unique	Not Used	0.516478	0.889527	1.16443	88.0053	45.4528	102.476	78.2831	3	534.676	1602.01	26.8806	38.9833	1419	1419	MS2	13/134	High		TBM_iTRAQ_38r.mgf
gi17986283;gi46409270;gi156564363	lIGQIVSSITASLR		3	3	CID	N-Term(iTRAQ4plex)	35.52			0.00767286	1	1	35		100423	Not Unique	Not Used	0.516478	0.889527	1.16443	88.0053	45.4528	102.476	78.2831	3	534.676	1602.01	26.8806	38.9833	1419	1419	MS2	13/134	High		TBM_iTRAQ_38r_1.mgf
gi71773106;gi4557469	aVWLPAVk		2	2	CID	N-Term(iTRAQ4plex), K8(iTRAQ4plex)	34.41			0.00709996	1	1	34		147115	Not Unique	Not Used	0.465775	1.37028	1.4296	522.333	243.29	746.725	715.743	2	586.392	1171.78	27.6157	15.75	341	341	MS2	6/58	High		TBM_iTRAQ_ExList_42.mgf
gi71773106;gi4557469	aVWLPAVk		2	2	CID	N-Term(iTRAQ4plex), K8(iTRAQ4plex)	34.41			0.00709996	1	1	34		148750	Not Unique	Not Used	0.465775	1.37028	1.4296	522.333	243.29	746.725	715.743	2	586.392	1171.78	27.6157	15.75	341	341	MS2	6/58	High		TBM_iTRAQ_ExList_42_1.mgf
gi17986283;gi46409270;gi156564363	lIGqIVSSITASLR		3	3	CID	N-Term(iTRAQ4plex), Q4(Deamidated)	34.12			0.00933291	1	1	34		140823	Not Unique	Not Used	0.24764	0.730108	0.01	189.712	46.9803	0.77129	138.511	3	535.012	1603.02	42.2226	38.2	1308	1308	MS2	13/134	High		TBM_iTRAQ_ExList_38.mgf
gi255918171;gi14210536;gi4507729;gi50592996;gi21361322;gi29788785;gi5174735;gi42558279;gi29788768	nMMAAcDPR		9	9	CID	N-Term(iTRAQ4plex), N1(Deamidated), C6(Methylthio)	33.89			0.00555314	1	1	32	24	133372	Not Unique	Not Used	0.178942	0.652628	1.38776	188.373	33.7078	261.418	122.938	2	600.257	1199.51	21.5776	15.8333	348	348	MS2	5/80	High		TBM_iTRAQ_ExList_34.mgf
gi19924097;gi19924099	qLIVELVVNk		2	2	CID	N-Term(iTRAQ4plex), K10(iTRAQ4plex)	33.7			0.00409516	1	1	30	19	108665	Not Unique	Not Used	0.154915	2.38097	4.21396	28.8139	4.46369	121.421	68.605	3	481.657	1442.96	27.3217	43.7167	1153	1153	MS2	6/90	High		TBM_iTRAQ_41.mgf
gi19924097;gi19924099	qLIVELVVNk		2	2	CID	N-Term(iTRAQ4plex), K10(iTRAQ4plex)	33.7			0.00409516	1	1	30	19	109944	Not Unique	Not Used	0.154915	2.38097	4.21396	28.8139	4.46369	121.421	68.605	3	481.657	1442.96	27.3217	43.7167	1153	1153	MS2	6/90	High		TBM_iTRAQ_41_1.mgf
gi38679946	nLLLAEVINIIk		1	1	CID	N-Term(iTRAQ4plex), K12(iTRAQ4plex)	31.33			0.00346017	1	1	27	17	105434	Unique	Used	0.202757	1.0637	0.70377	183.359	37.1774	129.043	195.039	3	547.703	1641.09	23.9919	36.8667	1046	1046	MS2	11/110	High		TBM_iTRAQ_40.mgf
gi38679946	nLLLAEVINIIk		1	1	CID	N-Term(iTRAQ4plex), K12(iTRAQ4plex)	31.33			0.00346017	1	1	27	17	106996	Unique	Used	0.202757	1.0637	0.70377	183.359	37.1774	129.043	195.039	3	547.703	1641.09	23.9919	36.8667	1046	1046	MS2	11/110	High		TBM_iTRAQ_40_1.mgf
gi251831116	lIVPTIMLLPLTWLSk		1	1	CID	N-Term(iTRAQ4plex), K16(iTRAQ4plex)	31.3			0.00352122	1	1	27		98790	Unique	Used	0.519167	0.237874	0.619894	581.114	301.695	360.229	138.232	3	709.463	2126.38	22.9944	44.2833	1714	1714	MS2	16/140	High		TBM_iTRAQ_38r.mgf
gi251831116	lIVPTIMLLPLTWLSk		1	1	CID	N-Term(iTRAQ4plex), K16(iTRAQ4plex)	31.3			0.00352122	1	1	27		100718	Unique	Used	0.519167	0.237874	0.619894	581.114	301.695	360.229	138.232	3	709.463	2126.38	22.9944	44.2833	1714	1714	MS2	16/140	High		TBM_iTRAQ_38r_1.mgf
gi251831116	lIVPTIMLLPLTWLSk		1	1	CID	N-Term(iTRAQ4plex), K16(iTRAQ4plex)	30.86			0.0039787	1	1	27		142802	Unique	Used	2.71755	0.644178	6.57864	10.4983	28.5297	69.0648	6.76279	3	709.463	2126.37	22.6498	45.55	1541	1541	MS2	12/140	High		TBM_iTRAQ_ExList_39.mgf
gi19924097;gi19924099	qLIVELVVNk		2	2	CID	N-Term(iTRAQ4plex), K10(iTRAQ4plex)	30.8			0.00798493	1	1	30		108669	Not Unique	Not Used	0.01	0.805329	0.0319653	142.361	1.17382	4.55059	114.647	3	481.657	1442.96	27.3217	43.8	1157	1157	MS2	5/90	High		TBM_iTRAQ_41.mgf
gi19924097;gi19924099	qLIVELVVNk		2	2	CID	N-Term(iTRAQ4plex), K10(iTRAQ4plex)	30.8			0.00798493	1	1	30		109948	Not Unique	Not Used	0.01	0.805329	0.0319653	142.361	1.17382	4.55059	114.647	3	481.657	1442.96	27.3217	43.8	1157	1157	MS2	5/90	High		TBM_iTRAQ_41_1.mgf
gi38679946	nLLLAEVInIIk		1	1	CID	N-Term(iTRAQ4plex), N9(Deamidated), K12(iTRAQ4plex)	29.55			0.00454762	1	1	27	19	143851	Unique	Used	1.64112	2.85239	2.80377	109.393	179.527	306.713	312.031	3	548.04	1642.1	39.5836	37.4833	1014	1014	MS2	10/110	High		TBM_iTRAQ_ExList_40.mgf
gi4826852	vLYVLk		1	1	CID	N-Term(iTRAQ4plex), K6(iTRAQ4plex)	28.97			0.00766929	1	1	28		146951	Unique	Used	0.665833	1.21986	1.28183	2372.48	1579.68	3041.13	2894.1	2	511.86	1022.71	27.5034	12.9833	177	177	MS2	7/42	High		TBM_iTRAQ_ExList_42.mgf
gi4826852	vLYVLk		1	1	CID	N-Term(iTRAQ4plex), K6(iTRAQ4plex)	28.97			0.00766929	1	1	28		148586	Unique	Used	0.665833	1.21986	1.28183	2372.48	1579.68	3041.13	2894.1	2	511.86	1022.71	27.5034	12.9833	177	177	MS2	7/42	High		TBM_iTRAQ_ExList_42_1.mgf
gi40254478	mLILPLIISSLITGLSGLDAk		1	1	CID	N-Term(iTRAQ4plex), K21(iTRAQ4plex)	28.69			0.00696317	1	1	28		98853	Unique	Used		0.026628	0.54676	193.81		105.968	5.16079	3	819.523	2456.55	21.415	45.35	1777	1777	MS2	15/180	High		TBM_iTRAQ_38r.mgf
gi40254478	mLILPLIISSLITGLSGLDAk		1	1	CID	N-Term(iTRAQ4plex), K21(iTRAQ4plex)	28.69			0.00696317	1	1	28		100781	Unique	Used		0.026628	0.54676	193.81		105.968	5.16079	3	819.523	2456.55	21.415	45.35	1777	1777	MS2	15/180	High		TBM_iTRAQ_38r_1.mgf
gi40254478	iIAIk		1	1	CID	N-Term(iTRAQ4plex), K5(iTRAQ4plex)	28.41			0.00699426	1	1	27		112652	Unique	Used	0.492307	1.70681	1.31351	3704.51	1823.76	4865.9	6322.9	2	423.317	845.627	24.338	10.55	68	68	MS2	4/34	High		TBM_iTRAQ_43.mgf
gi40254478	iIAIk		1	1	CID	N-Term(iTRAQ4plex), K5(iTRAQ4plex)	28.41			0.00699426	1	1	27		114267	Unique	Used	0.492307	1.70681	1.31351	3704.51	1823.76	4865.9	6322.9	2	423.317	845.627	24.338	10.55	68	68	MS2	4/34	High		TBM_iTRAQ_43_1.mgf
gi251831116	lIVPTIMLLPLTWLSk		1	1	CID	N-Term(iTRAQ4plex), K16(iTRAQ4plex)	27.36			0.0061524	1	1	26		105795	Unique	Used	1.0619	0.379464	1.09695	137.15	145.639	150.446	52.0435	3	709.467	2126.39	27.515	44.3333	1407	1407	MS2	13/140	High		TBM_iTRAQ_40.mgf
gi251831116	lIVPTIMLLPLTWLSk		1	1	CID	N-Term(iTRAQ4plex), K16(iTRAQ4plex)	27.36			0.0061524	1	1	26		107357	Unique	Used	1.0619	0.379464	1.09695	137.15	145.639	150.446	52.0435	3	709.467	2126.39	27.515	44.3333	1407	1407	MS2	13/140	High		TBM_iTRAQ_40_1.mgf
gi40068518	iILLVk		1	1	CID	N-Term(iTRAQ4plex), K6(iTRAQ4plex)	18.51			0.00352322	1	1	15		147174	Unique	Used	0.245005		2.27216	222.34	54.4744	505.194		2	493.879	986.752	30.338	16.7667	400	400	MS2	5/42	High		TBM_iTRAQ_ExList_42.mgf
gi40068518	iILLVk		1	1	CID	N-Term(iTRAQ4plex), K6(iTRAQ4plex)	18.51			0.00352322	1	1	15		148809	Unique	Used	0.245005		2.27216	222.34	54.4744	505.194		2	493.879	986.752	30.338	16.7667	400	400	MS2	5/42	High		TBM_iTRAQ_ExList_42_1.mgf
gi21361794	iIPLVVk		1	1	CID	N-Term(iTRAQ4plex), K7(iTRAQ4plex)	17.39			0.00729558	1	1	17		147160	Unique	Used	0.463321	1.41519	0.86969	288.347	133.597	250.772	408.066	2	535.392	1069.78	17.1904	16.5167	386	386	MS2	4/50	High		TBM_iTRAQ_ExList_42.mgf
gi21361794	iIPLVVk		1	1	CID	N-Term(iTRAQ4plex), K7(iTRAQ4plex)	17.39			0.00729558	1	1	17		148795	Unique	Used	0.463321	1.41519	0.86969	288.347	133.597	250.772	408.066	2	535.392	1069.78	17.1904	16.5167	386	386	MS2	4/50	High		TBM_iTRAQ_ExList_42_1.mgf
gi193794814	gVVPLAGTnGETTTQGLDGLSER		1	1	CID	N-Term(iTRAQ4plex), N9(Deamidated)		125.511	7.39888		1	1	42		129082	Redundant	Not Used	9.11713	2.4682	2.27836	8.435	76.903	19.218	20.8193	3	806.43	2417.27	19.2216	18.6	399	399	MS2	30/88		High	TBM_iTRAQ_ExList_31.mgf
gi193794814	gVVPLAGTnGETTTQGLDGLSER		1	1	CID	N-Term(iTRAQ4plex), N9(Deamidated)		118.965	7.36141		1	1	42	23	86388	Redundant	Not Used	2.89518	0.514553	0.696448	90.1348	260.957	62.7742	46.3791	3	806.426	2417.26	15.0302	18.35	413	413	MS2	33/88		High	TBM_iTRAQ_34.mgf
gi21536286	sMTEAEQQqLIDDHFLFDkPVSPLLLASGMAR		1	1	CID	N-Term(iTRAQ4plex), Q9(Deamidated), K19(iTRAQ4plex)		8.94885	7.12861		1	1		25	160898	Unique	Used	1.98984	0.537528	1.77108	70.6728	140.628	125.167	37.9886	5	776.227	3877.11	33.6206	36.4167	1252	1252	MS2	28/248		High	TBM_iTRAQ_ExList_48.mgf
gi193794814	gVVPLAGTnGETTTQGLDGLSER		1	1	CID	N-Term(iTRAQ4plex), N9(Deamidated)		117.828	7.02713		1	1	42	20	129084	Redundant	Not Used	1.55134	13.7131	0.962995	15.6025	24.2048	15.0251	213.959	3	806.43	2417.27	19.2216	18.65	401	401	MS2	31/88		High	TBM_iTRAQ_ExList_31.mgf
gi193794814	gVVPLAGTnGETTTQGLDGLSER		1	1	CID	N-Term(iTRAQ4plex), N9(Deamidated)		78.4514	6.9061		1	1	42	21	84199	Redundant	Not Used	0.353118	0.362364	0.489029	72.4676	25.5896	35.4388	26.2597	3	806.42	2417.25	7.1523	18.55	464	464	MS2	27/88		High	TBM_iTRAQ_32.mgf
gi31542947	lVQDVANNTNEEAGDGTTTATVLAR		1	1	CID	N-Term(iTRAQ4plex)		300	6.89773		1	1	42	25	130289	Redundant	Not Used	0.693338	3.26539	0.911053	84.7866	58.7857	77.2451	276.862	3	902.138	2704.4	18.4265	16.2833	305	305	MS2	28/96		High	TBM_iTRAQ_ExList_32.mgf
gi194595509;gi154759259	aLINADELASDVAGAEALLDR		2	2	CID	N-Term(iTRAQ4plex)		104.063	6.867		1	1	42	25	86910	Redundant	Not Used	2.66749	2.38205	2.18001	45.5682	121.553	99.339	108.546	3	757.746	2271.22	13.135	33.9833	935	935	MS2	27/80		High	TBM_iTRAQ_34.mgf
gi31542947	lVQDVANNTNEEAGDGTTTATVLAR		1	1	CID	N-Term(iTRAQ4plex)		111.779	6.687		1	1	42		85255	Redundant	Not Used		0.399884		533.234			213.232	3	902.13	2704.38	9.59084	16.05	363	363	MS2	29/96		High	TBM_iTRAQ_33.mgf
gi112382250;gi112382252	vIESTQDLGNDLAGVMALQR		2	2	CID	N-Term(iTRAQ4plex)		76.8518	6.62042		1	1	42	28	132432	Redundant	Not Used	0.365392	1.47284	1.58483	284.15	103.826	450.329	418.507	3	758.749	2274.23	19.7211	27.3333	1000	1000	MS2	28/76		High	TBM_iTRAQ_ExList_33.mgf
gi112382250;gi112382252	vIESTQDLGNDLAGVMALQR		2	2	CID	N-Term(iTRAQ4plex)		88.0314	6.53909		1	1	42	17	130926	Redundant	Not Used		0.32084	0.902476	132.889		119.929	42.636	3	758.749	2274.23	19.077	27.3333	942	942	MS2	26/76		High	TBM_iTRAQ_ExList_32.mgf
gi31542947	lVQDVANNTNEEAGDGTTTATVLAR		1	1	CID	N-Term(iTRAQ4plex)		300	6.48508		1	1	42		130286	Redundant	Not Used	1.37887	2.42932	0.42409	41.1063	56.6802	17.4328	99.8603	3	902.138	2704.4	18.4265	16.2333	302	302	MS2	28/96		High	TBM_iTRAQ_ExList_32.mgf
gi4758012	vGEQAQVVIIDMNDPSNPIR		1	1	CID	N-Term(iTRAQ4plex)		81.5829	6.44113		1	1	42	26	84432	Redundant	Not Used	0.0631434	0.115886	0.412807	73.925	4.66788	30.5168	8.56687	3	780.413	2339.23	4.75745	22.6167	697	697	MS2	30/76		High	TBM_iTRAQ_32.mgf
gi239756291;gi10334859	gTGGVDTAATGGVFDISNLDR		2	2	CID	N-Term(iTRAQ4plex)		60.1018	6.43418		1	1	42	21	84405	Redundant	Not Used	0.563098		2.97588	103.575	58.323	308.227		3	723.035	2167.09	6.98437	22.1333	670	670	MS2	30/80		High	TBM_iTRAQ_32.mgf
gi239756291;gi10334859	gTGGVDTAATGGVFDISNLDR		2	2	CID	N-Term(iTRAQ4plex)		55.8481	6.4315		1	1	42	18	84408	Redundant	Not Used	1.40585	0.0252174	1.55506	99.2003	139.461	154.263	2.50157	3	723.035	2167.09	6.98437	22.1833	673	673	MS2	30/80		High	TBM_iTRAQ_32.mgf
gi21536286	gTGGVDTAAVGGVFDVSNADR		1	1	CID	N-Term(iTRAQ4plex)		86.1087	6.39854		1	1	42	21	131885	Redundant	Not Used	0.751316	7.15625	6.35673	9.8	7.3629	62.2959	70.1313	3	703.697	2109.08	20.6028	18.05	453	453	MS2	30/80		High	TBM_iTRAQ_ExList_33.mgf
gi4501885;gi4501887	dLYANTVLSGGTTmYPGIADR		2	2	CID	N-Term(iTRAQ4plex), M14(Oxidation)		66.798	6.34752		1	1	42	25	129204	Redundant	Not Used	0.559253	0.741701	0.942038	222.119	124.22	209.244	164.745	3	792.407	2375.21	16.207	20.7833	521	521	MS2	30/80		High	TBM_iTRAQ_ExList_31.mgf
gi21536286	gTGGVDTAAVGGVFDVSNADR		1	1	CID	N-Term(iTRAQ4plex)		48.311	6.34741		1	1	42		85352	Redundant	Not Used	1.18287	0.703249	0.653586	89.2203	105.536	58.3131	62.7441	3	703.69	2109.06	10.4383	17.8167	460	460	MS2	28/80		High	TBM_iTRAQ_33.mgf
gi193794814	gVVPLAGTNGETTTQGLDGLSER		1	1	CID	N-Term(iTRAQ4plex)		60.1562	6.34113		1	1	42	21	130392	Redundant	Not Used	3.17689	0.61797	0.439797	15.3727	48.8375	6.76089	9.49989	3	806.102	2416.29	19.7186	18.2333	408	408	MS2	25/88		High	TBM_iTRAQ_ExList_32.mgf
gi7662228	aLGSDLDSSLASLVGnLGISGTTTk		1	1	CID	N-Term(iTRAQ4plex), N16(Deamidated), K25(iTRAQ4plex)		41.5361	6.30914		1	1	39	23	138885	Redundant	Not Used	0.914451	0.839714		145.178	132.758		121.908	3	889.512	2666.52	32.3313	32.9333	1070	1070	MS2	27/96		High	TBM_iTRAQ_ExList_37.mgf
gi193794814	gVVPLAGTnGETTTqGLDGLSER		1	1	CID	N-Term(iTRAQ4plex), N9(Deamidated), Q15(Deamidated)		45.1109	6.2965		1	1	42	18	133539	Redundant	Not Used	0.374505		1.42086	273.834	102.552	389.08		3	806.766	2418.28	29.0285	18.65	515	515	MS2	24/88		High	TBM_iTRAQ_ExList_34.mgf
gi4501885;gi4501887	dLYANTVLSGGTTmYPGIADR		2	2	CID	N-Term(iTRAQ4plex), M14(Oxidation)		56.2682	6.26328		1	1	42	17	84308	Redundant	Not Used		2.60704	1.88295	92.05		173.325	239.978	3	792.397	2375.18	4.20026	20.3833	573	573	MS2	26/80		High	TBM_iTRAQ_32.mgf
gi193794814	gVVPLAGTnGETTTQGLDGLSER		1	1	CID	N-Term(iTRAQ4plex), N9(Deamidated)		102.286	6.25399		1	1	42	19	131907	Redundant	Not Used	3.49851	2.82581	4.49624	16.78	58.705	75.4468	47.4171	3	806.431	2417.28	21.1657	18.4	475	475	MS2	28/88		High	TBM_iTRAQ_ExList_33.mgf
gi4501885;gi4501887	dLYANTVLSGGTTMYPGIADR		2	2	CID	N-Term(iTRAQ4plex)		47.4202	6.24322		1	1	42	18	84443	Redundant	Not Used	0.8386	6.42116	2.02062	56.8902	47.7081	114.953	365.301	3	787.069	2359.19	8.20156	22.8333	708	708	MS2	29/80		High	TBM_iTRAQ_32.mgf
gi4501885;gi4501887	dLYANTVLSGGTTmYPGIADR		2	2	CID	N-Term(iTRAQ4plex), M14(Oxidation)		74.0523	6.21979		1	1	42	25	129197	Redundant	Not Used	0.0704164	1.35731	2.97061	54.2088	3.81718	161.033	73.5782	3	792.407	2375.21	16.207	20.6833	514	514	MS2	27/80		High	TBM_iTRAQ_ExList_31.mgf
gi6005846	vVIEDEQLVLGASQEPVGR		1	1	CID	N-Term(iTRAQ4plex)		80.0652	6.19102		1	1	41	18	132135	Redundant	Not Used	0.384469	0.404875	2.14187	19.8392	7.62754	42.4929	8.03238	3	728.08	2182.23	19.5806	22.2833	703	703	MS2	22/72		High	TBM_iTRAQ_ExList_33.mgf
gi21536286	lGFSEVELVqMVVDGVk		1	1	CID	N-Term(iTRAQ4plex), Q10(Deamidated), K17(iTRAQ4plex)		43.905	6.17324		1	1		26	102488	Unique	Used	0.56881	0.786087	0.545841	152.937	86.9921	83.4794	120.222	3	713.416	2138.23	31.7286	44.1333	1556	1556	MS2	22/64		High	TBM_iTRAQ_39.mgf
gi21536286	lGFSEVELVqMVVDGVk		1	1	CID	N-Term(iTRAQ4plex), Q10(Deamidated), K17(iTRAQ4plex)		38.3797	6.17324		1	1		26	104216	Unique	Used	0.56881	0.786087	0.545841	152.937	86.9921	83.4794	120.222	3	713.416	2138.23	31.7286	44.1333	1556	1556	MS2	22/64		High	TBM_iTRAQ_39_1.mgf
gi4503377	iVLEDGTLHVTEGSGR		1	1	CID	N-Term(iTRAQ4plex)		79.6366	6.16718		1	1	41		155050	Redundant	Not Used	0.365343	1.46914	1.5506	1623.56	593.156	2517.49	2385.24	3	609.669	1826.99	11.4422	15.1	310	310	MS2	26/60		High	TBM_iTRAQ_ExList_45.mgf
gi4503377	iVLEDGTLHVTEGSGR		1	1	CID	N-Term(iTRAQ4plex)		79.6738	6.16718		1	1	41		156856	Redundant	Not Used	0.365343	1.46914	1.5506	1623.56	593.156	2517.49	2385.24	3	609.669	1826.99	11.4422	15.1	310	310	MS2	26/60		High	TBM_iTRAQ_ExList_45_1.mgf
gi5729875	gDQPAASGDSDDDEPPPLPR		1	1	CID	N-Term(iTRAQ4plex)		97.8139	6.14979		1	1	40		130017	Redundant	Not Used	3.74402	1.51397	9.29395	9.2425	34.6041	85.8994	13.9929	3	727.346	2180.02	17.6401	10.8833	33	33	MS2	27/76		High	TBM_iTRAQ_ExList_32.mgf
gi4501885;gi4501887	dLYANTVLSGGTTmYPGIADR		2	2	CID	N-Term(iTRAQ4plex), M14(Oxidation)		90.1454	6.1432		1	1	42	23	132066	Redundant	Not Used	0.17803	2.58029	5.27356	29.8017	5.30559	157.161	76.897	3	792.409	2375.21	18.6931	21.1	634	634	MS2	29/80		High	TBM_iTRAQ_ExList_33.mgf
	iITHPNFnGNTLDNDIMLIk		1	1	CID	N-Term(iTRAQ4plex), N8(Deamidated), K20(iTRAQ4plex)		32.4732	6.1002		1	1		15	116657	Unique	Used	0.601223	0.653557	0.560241	138.465	83.2483	77.5737	90.4948	3	858.145	2572.42	19.6769	26.7	843	843	MS2	21/76		High	TBM_iTRAQ_44.mgf
	iITHPNFnGNTLDNDIMLIk		1	1	CID	N-Term(iTRAQ4plex), N8(Deamidated), K20(iTRAQ4plex)		34.8592	6.1002		1	1		15	118560	Unique	Used	0.601223	0.653557	0.560241	138.465	83.2483	77.5737	90.4948	3	858.145	2572.42	19.6769	26.7	843	843	MS2	21/76		High	TBM_iTRAQ_44_1.mgf
gi4758012	fqSVPAQPGQTSPLLQYFGILLDQGQLNk		1	1	CID	N-Term(iTRAQ4plex), Q2(Deamidated), K29(iTRAQ4plex)		19.298	6.09763		1	1			90037	Unique	Used	3.09597	3.30934	2.67324	35.7967	110.826	95.6933	118.463	4	869.994	3476.95	25.1229	37.85	1239	1239	MS2	17/168		High	TBM_iTRAQ_36.mgf
gi4758012	fqSVPAQPGQTSPLLQYFGILLDQGQLNk		1	1	CID	N-Term(iTRAQ4plex), Q2(Deamidated), K29(iTRAQ4plex)		18.6137	6.09763		1	1			91527	Unique	Used	3.09597	3.30934	2.67324	35.7967	110.826	95.6933	118.463	4	869.994	3476.95	25.1229	37.85	1239	1239	MS2	17/168		High	TBM_iTRAQ_36_1.mgf
gi208973246	nSGMPPGAAAIAVLPVTLDTPMNR		1	1	CID	N-Term(iTRAQ4plex)		50.4556	6.05559		1	1		20	86581	Unique	Used	11.83	8.84272	7.0386	8.04438	95.1646	56.6212	71.1342	3	846.457	2537.36	9.33319	28.4333	606	606	MS2	27/92		High	TBM_iTRAQ_34.mgf
gi4501885;gi4501887	dLYANTVLSGGTTmYPGIADR		2	2	CID	N-Term(iTRAQ4plex), M14(Oxidation)		50.7277	6.04588		1	1	42	26	130540	Redundant	Not Used	0.346121	2.1401	1.67915	136.885	47.3786	229.85	292.947	3	792.408	2375.21	17.6717	20.7667	556	556	MS2	24/80		High	TBM_iTRAQ_ExList_32.mgf
gi21536286	sMTEAEQQQLIDDHFLFDkPVSPLLLASGMAR		1	1	CID	N-Term(iTRAQ4plex), K19(iTRAQ4plex)		99.1696	6.03829		1	1		31	160917	Unique	Used	3.45285	2.5011	1.63718	19.6369	67.8032	32.1491	49.1138	4	969.78	3876.1	27.6437	36.8167	1271	1271	MS2	23/186		High	TBM_iTRAQ_ExList_48.mgf
gi193794814	gVVPLAGTnGETTTQGLDGLSER		1	1	CID	N-Term(iTRAQ4plex), N9(Deamidated)		102.269	6.03197		1	1	42	24	84198	Redundant	Not Used	0.114812	0.14656	1.81083	43.6	5.0058	78.9524	6.39	3	806.42	2417.25	7.1523	18.5	463	463	MS2	28/88		High	TBM_iTRAQ_32.mgf
gi237858675	gPEPESVIGYSGEDLPSAPR		1	1	CID	N-Term(iTRAQ4plex)		83.5678	6.03162		1	1	42	18	133482	Redundant	Not Used	0.773136	0.934746	1.06958	123.508	95.4885	132.101	115.449	3	734.379	2201.12	16.7623	17.6833	458	458	MS2	26/76		High	TBM_iTRAQ_ExList_34.mgf
gi193794814	gVVPLAGTNGETTTQGLDGLSER		1	1	CID	N-Term(iTRAQ4plex)		126.301	6.02664		1	1	42	18	131877	Redundant	Not Used	0.122902	3.09358	2.25707	38.8417	4.77374	87.6685	120.16	3	806.102	2416.29	20.0407	17.9	445	445	MS2	32/88		High	TBM_iTRAQ_ExList_33.mgf
gi4501885;gi4501887	dLYANTVLSGGTTmYPGIADR		2	2	CID	N-Term(iTRAQ4plex), M14(Oxidation)		59.2001	6.00575		1	1	42	25	132072	Redundant	Not Used	0.821787	1.86934	0.207811	83.7529	68.827	17.4048	156.563	3	792.409	2375.21	18.6931	21.2167	640	640	MS2	31/80		High	TBM_iTRAQ_ExList_33.mgf
gi30795231	aQGPAASAEEPkPVEAPAANSDQTVTVk		1	1	CID	N-Term(iTRAQ4plex), K12(iTRAQ4plex), K28(iTRAQ4plex)		86.993	6.00231		1	1			154815	Unique	Used	0.903973	1.42079	1.1625	250.037	226.027	290.669	355.251	3	1065.91	3195.71	6.41913	11.0333	75	75	MS2	27/108		High	TBM_iTRAQ_ExList_45.mgf
gi30795231	aQGPAASAEEPkPVEAPAANSDQTVTVk		1	1	CID	N-Term(iTRAQ4plex), K12(iTRAQ4plex), K28(iTRAQ4plex)		80.1951	6.00231		1	1			156621	Unique	Used	0.903973	1.42079	1.1625	250.037	226.027	290.669	355.251	3	1065.91	3195.71	6.41913	11.0333	75	75	MS2	27/108		High	TBM_iTRAQ_ExList_45_1.mgf
gi32189394	iPSAVGYQPTLATDMGTMQER		1	1	CID	N-Term(iTRAQ4plex)		51.3084	5.99586		1	1	42		132081	Redundant	Not Used	94.5676	2.81066	0.999613	3.44981	326.241	3.44848	9.69624	3	804.082	2410.23	18.9928	21.3667	649	649	MS2	24/80		High	TBM_iTRAQ_ExList_33.mgf
gi4507729;gi21361322;gi29788785;gi5174735;gi29788768	lTTPTYGDLNHLVSATMSGVTTcLR		5	5	CID	N-Term(iTRAQ4plex), C23(Methylthio)		118.407	5.98388		1	1	42		111258	Redundant	Not Used	0.870849	2.59016	1.82257	100.58	87.5903	183.315	260.52	4	711.123	2841.47	22.7695	44.7667	1188	1188	MS2	19/144		High	TBM_iTRAQ_42.mgf
gi4507729;gi21361322;gi29788785;gi5174735;gi29788768	lTTPTYGDLNHLVSATMSGVTTcLR		5	5	CID	N-Term(iTRAQ4plex), C23(Methylthio)		109.489	5.98388		1	1	42		112515	Redundant	Not Used	0.870849	2.59016	1.82257	100.58	87.5903	183.315	260.52	4	711.123	2841.47	22.7695	44.7667	1188	1188	MS2	19/144		High	TBM_iTRAQ_42_1.mgf
gi9507215;gi17986283;gi46409270;gi14389309;gi57013276;gi156564363;gi17921989	fDGALNVDLTEFQTNLVPYPR		7	7	CID	N-Term(iTRAQ4plex)		62.3851	5.976		1	1	42		86733	Redundant	Not Used	3.50369	7.69501	4.42569	17.9933	63.043	79.6329	138.459	3	851.781	2553.33	7.061	30.9833	758	758	MS2	23/80		High	TBM_iTRAQ_34.mgf
gi4885063;gi193794814	yASIcQQNGIVPIVEPEILPDGDHDLk		2	2	CID	N-Term(iTRAQ4plex), C5(Methylthio), K27(iTRAQ4plex)		30.1769	5.97247		1	1			147591	Not Unique	Not Used	0.376569	0.612139	1.2827	81.7767	30.7946	104.895	50.0587	4	825.2	3297.78	31.8248	30.55	817	817	MS2	17/156		High	TBM_iTRAQ_ExList_42.mgf
gi4885063;gi193794814	yASIcQQNGIVPIVEPEILPDGDHDLk		2	2	CID	N-Term(iTRAQ4plex), C5(Methylthio), K27(iTRAQ4plex)		29.4623	5.97247		1	1			149226	Not Unique	Not Used	0.376569	0.612139	1.2827	81.7767	30.7946	104.895	50.0587	4	825.2	3297.78	31.8248	30.55	817	817	MS2	17/156		High	TBM_iTRAQ_ExList_42_1.mgf
gi4501885;gi4501887	dLYANTVLSGGTTMYPGIADR		2	2	CID	N-Term(iTRAQ4plex)		30.21	5.97057		1	1	42		129350	Redundant	Not Used	6.31421		42.7284	8.66857	54.7352	370.395		3	787.074	2359.21	15.2632	23.2833	667	667	MS2	28/80		High	TBM_iTRAQ_ExList_31.mgf
gi4501885;gi4501887	dLYANTVLSGGTTMYPGIADR		2	2	CID	N-Term(iTRAQ4plex)		76.7835	5.96552		1	1	42	18	132189	Redundant	Not Used	0.199229	1.48458	0.741345	357.893	71.3028	265.322	531.322	3	787.078	2359.22	20.1385	23.2	757	757	MS2	30/80		High	TBM_iTRAQ_ExList_33.mgf
gi21536286	gTGGVDTAAVGGVFDVSNADR		1	1	CID	N-Term(iTRAQ4plex)		66.5199	5.96501		1	1	42	19	132014	Redundant	Not Used	3.18957	6.83397	9.47177	9.3355	29.7762	88.4237	63.7985	3	703.697	2109.08	20.6028	20.2333	582	582	MS2	28/80		High	TBM_iTRAQ_ExList_33.mgf
gi193794814	gVVPLAGTnGETTTqGLDGLSER		1	1	CID	N-Term(iTRAQ4plex), N9(Deamidated), Q15(Deamidated)		99.237	5.92929		1	1	42	17	84210	Redundant	Not Used	1.31176	1.04295	1.60017	221.709	290.829	354.773	231.232	3	806.755	2418.25	15.9296	18.7167	475	475	MS2	27/88		High	TBM_iTRAQ_32.mgf
gi58331177;gi58331175	eEGDASEDSPLSSASSQAVTPDEQPTLGk		2	2	CID	N-Term(iTRAQ4plex), K29(iTRAQ4plex)		56.196	5.92469		1	1			83931	Not Unique	Not Used	0.830515	4.71117	3.90451	9.8	8.13904	38.2642	46.1695	4	805.893	3220.55	8.35684	13.9833	196	196	MS2	21/168		High	TBM_iTRAQ_32.mgf
gi4501885;gi4501887	dLYANTVLSGGTTMYPGIADR		2	2	CID	N-Term(iTRAQ4plex)		29.5654	5.92025		1	1			130684	Not Unique	Not Used	3.32903	17.2663	3.31445	9.3395	31.0915	30.9553	161.259	3	787.076	2359.21	17.498	23.2167	700	700	MS2	23/80		High	TBM_iTRAQ_ExList_32.mgf
gi40254462	vPTTGIIEYPFDLQSVIFR		1	1	CID	N-Term(iTRAQ4plex)		42.2041	5.90253		1	1	41		88467	Redundant	Not Used	0.889186	1.73479	0.0624777	53.2315	47.3327	3.32578	92.3452	3	780.439	2339.3	11.0602	35.3333	1168	1168	MS2	18/72		High	TBM_iTRAQ_35.mgf
gi237858675	gPEPESVIGYSGEDLPSAPR		1	1	CID	N-Term(iTRAQ4plex)		75.8359	5.8904		1	1	42		87668	Redundant	Not Used	0.269912	0.865607	0.526703	227.547	61.4176	119.849	196.966	3	734.376	2201.11	13.5179	16.9333	369	369	MS2	24/76		High	TBM_iTRAQ_35.mgf
gi5902018	lSLESEGAGEGAAASPELSALEEAFR		1	1	CID	N-Term(iTRAQ4plex)		82.23	5.85583		1	1	42	20	86656	Redundant	Not Used	0.62172	2.77599	10.9831	9.8	6.09286	107.634	27.2047	3	912.466	2735.38	12.4374	29.7	681	681	MS2	28/100		High	TBM_iTRAQ_34.mgf
gi14249342	fSTSGLSISGLNPLPNPSYLLPPR		1	1	CID	N-Term(iTRAQ4plex)		33.0908	5.85335		1	1		16	86748	Unique	Used	0.524235	0.366964	14.3983	9.8	5.1375	141.103	3.59625	3	891.169	2671.49	12.6157	31.2333	773	773	MS2	25/92		High	TBM_iTRAQ_34.mgf
gi193794814	gVVPLAGTnGETTTQGLDGLSER		1	1	CID	N-Term(iTRAQ4plex), N9(Deamidated)		129.746	5.8525		1	1	42	23	131916	Redundant	Not Used	0.299153	0.6639	0.716713	544.99	163.036	390.602	361.819	3	806.431	2417.28	21.1657	18.55	484	484	MS2	28/88		High	TBM_iTRAQ_ExList_33.mgf
gi193794814	gVVPLAGTnGETTTqGLDGLSER		1	1	CID	N-Term(iTRAQ4plex), N9(Deamidated), Q15(Deamidated)		99.021	5.84384		1	1	42		84213	Redundant	Not Used	0.849975	1.23019	0.92876	331.191	281.504	307.597	407.428	3	806.755	2418.25	15.9296	18.7667	478	478	MS2	24/88		High	TBM_iTRAQ_32.mgf
gi31542947	lVQDVANNTNEEAGDGTTTATVLAR		1	1	CID	N-Term(iTRAQ4plex)		117.722	5.84383		1	1	42		84061	Redundant	Not Used	0.798549	1.86634	0.932812	23.9067	19.0906	22.3004	44.618	3	902.128	2704.37	7.35659	16.2	326	326	MS2	22/96		High	TBM_iTRAQ_32.mgf
gi21536286	gTGGVDTAAVGGVFDVSNADR		1	1	CID	N-Term(iTRAQ4plex)		65.7655	5.82876		1	1	42	22	131883	Redundant	Not Used	13.946	5.69954	0.260217	7.80447	108.841	2.03085	44.4819	3	703.697	2109.08	20.6028	18	451	451	MS2	24/80		High	TBM_iTRAQ_ExList_33.mgf
gi239756291;gi10334859	gTGGVDTAATGGVFDISNLDR		2	2	CID	N-Term(iTRAQ4plex)		30.3861	5.81895		1	1	42		132122	Redundant	Not Used	0.326318	0.425116	0.938981	99.965	32.6204	93.8652	42.4967	3	723.044	2167.12	20.334	22.0667	690	690	MS2	28/80		High	TBM_iTRAQ_ExList_33.mgf
gi15991831;gi15991827;gi188497750;gi188497754	tPDGTENGDFLALDLGGTNFR		4	4	CID	N-Term(iTRAQ4plex)		25.4167	5.8146		1	1	42	21	132396	Redundant	Not Used	4.56743	0.955643	2.66921	9.13701	41.7326	24.3886	8.73173	3	785.403	2354.19	23.9528	26.7167	964	964	MS2	22/80		High	TBM_iTRAQ_ExList_33.mgf
gi4501885;gi4501887	dLYANTVLSGGTTmYPGIADR		2	2	CID	N-Term(iTRAQ4plex), M14(Oxidation)		63.6086	5.81383		1	1	42	19	130537	Redundant	Not Used	2.12458	5.18941	5.34951	9.54875	20.2871	51.0811	49.5524	3	792.408	2375.21	17.6717	20.7167	553	553	MS2	29/80		High	TBM_iTRAQ_ExList_32.mgf
	lGEHNIDVLEGNEQFINAAk		1	1	CID	N-Term(iTRAQ4plex), K20(iTRAQ4plex)		107.413	5.80764		1	1	40	19	158859	Redundant	Not Used	0.402609	0.243886	0.449517	643.024	258.887	289.05	156.825	3	833.803	2499.4	34.7474	18.9	507	507	MS2	31/76		High	TBM_iTRAQ_ExList_47.mgf
gi32189394	iPSAVGYQPTLATDmGTMQER		1	1	CID	N-Term(iTRAQ4plex), M15(Oxidation)		39.7308	5.78474		1	1	42		133428	Redundant	Not Used	0.322719	1.97156	1.0845	60.3857	19.4876	65.4885	119.054	3	809.414	2426.23	18.8252	16.7667	404	404	MS2	27/80		High	TBM_iTRAQ_ExList_34.mgf
gi239756291;gi10334859	gTGGVDTAATGGVFDISNLDR		2	2	CID	N-Term(iTRAQ4plex)		46.7339	5.78422		1	1	42		130624	Redundant	Not Used	7.06867	3.89415	4.55536	8.72686	61.6873	39.754	33.9837	3	723.044	2167.12	19.4892	22.2	640	640	MS2	29/80		High	TBM_iTRAQ_ExList_32.mgf
gi193794814	gVVPLAGTnGETTTqGLDGLSER		1	1	CID	N-Term(iTRAQ4plex), N9(Deamidated), Q15(Deamidated)		88.3669	5.76371		1	1	42	18	133541	Redundant	Not Used	0.596582	0.551612	1.00957	184.398	110.008	186.162	101.716	3	806.766	2418.28	29.0285	18.7	517	517	MS2	23/88		High	TBM_iTRAQ_ExList_34.mgf
gi24234686;gi5729877	sINPDEAVAYGAAVqAAILSGDk		2	2	CID	N-Term(iTRAQ4plex), Q15(Deamidated), K23(iTRAQ4plex)		71.2854	5.75959		1	1	41	16	97863	Redundant	Not Used	0.322489	1.63183	5.81544	18.0225	5.81206	104.809	29.4097	3	850.474	2549.41	28.662	28.2833	787	787	MS2	25/88		High	TBM_iTRAQ_38r.mgf
gi24234686;gi5729877	sINPDEAVAYGAAVqAAILSGDk		2	2	CID	N-Term(iTRAQ4plex), Q15(Deamidated), K23(iTRAQ4plex)		72.6795	5.75959		1	1	41	16	99791	Redundant	Not Used	0.322489	1.63183	5.81544	18.0225	5.81206	104.809	29.4097	3	850.474	2549.41	28.662	28.2833	787	787	MS2	25/88		High	TBM_iTRAQ_38r_1.mgf
gi40254478	nDEVSSLDAFLDLIR		1	1	CID	N-Term(iTRAQ4plex)		88.627	5.75863		1	1	42	28	135797	Redundant	Not Used	0.973025	4.48684	5.60248	49.8317	48.4875	279.181	223.587	3	617.675	1851.01	26.6593	35.4667	1176	1176	MS2	23/56		High	TBM_iTRAQ_ExList_35.mgf
gi4507645;gi226529917	eLASQPDVDGFLVGGASLkPEFVDIINAk		2	2	CID	N-Term(iTRAQ4plex), K19(iTRAQ4plex), K29(iTRAQ4plex)		41.3698	5.71513		1	1		24	151256	Not Unique	Not Used	3.28482	7.57239	3.73792	21.0347	69.0952	78.626	159.283	5	693.191	3461.93	10.4961	36.65	1212	1212	MS2	25/224		High	TBM_iTRAQ_ExList_43.mgf
gi4507645;gi226529917	eLASQPDVDGFLVGGASLkPEFVDIINAk		2	2	CID	N-Term(iTRAQ4plex), K19(iTRAQ4plex), K29(iTRAQ4plex)		49.5973	5.71513		1	1		24	152896	Not Unique	Not Used	3.28482	7.57239	3.73792	21.0347	69.0952	78.626	159.283	5	693.191	3461.93	10.4961	36.65	1212	1212	MS2	25/224		High	TBM_iTRAQ_ExList_43_1.mgf
gi4502315	vQENLLANGVDLVTYITR		1	1	CID	N-Term(iTRAQ4plex)		76.857	5.71156		1	1	40		137246	Redundant	Not Used	0.205043	0.924082	1.31124	49.7575	10.2024	65.2441	45.98	3	721.42	2162.25	24.3588	34.6	1191	1191	MS2	19/68		High	TBM_iTRAQ_ExList_36.mgf
gi193794814	gVVPLAGTnGETTTqGLDGLSER		1	1	CID	N-Term(iTRAQ4plex), N9(Deamidated), Q15(Deamidated)		85.195	5.7019		1	1	42	18	85387	Redundant	Not Used	0.510782	1.08342	0.638816	342.867	175.13	219.029	371.47	3	806.759	2418.26	21.457	18.4833	495	495	MS2	26/88		High	TBM_iTRAQ_33.mgf
gi4507879	wNTDNTLGTEITVEDQLAR		1	1	CID	N-Term(iTRAQ4plex)		35.4196	5.70037		1	1	42	17	84439	Redundant	Not Used	0.0755804	0.287688	0.11765	71.8312	5.42903	8.45094	20.665	3	774.059	2320.16	4.3354	22.75	704	704	MS2	22/72		High	TBM_iTRAQ_32.mgf
gi112382250;gi112382252	vIESTQDLGNDLAGVMALQR		2	2	CID	N-Term(iTRAQ4plex)		36.5434	5.69971		1	1	42	17	130929	Redundant	Not Used	0.333648		7.09051	49.3996	16.4821	350.269		3	758.749	2274.23	19.077	27.3833	945	945	MS2	24/76		High	TBM_iTRAQ_ExList_32.mgf
gi31542947	lVQDVANNTNEEAGDGTTTATVLAR		1	1	CID	N-Term(iTRAQ4plex)		131.464	5.66796		1	1	42		128958	Redundant	Not Used	0.333306	1.97999	1.95699	41.6196	13.8721	81.4491	82.4064	3	902.133	2704.39	12.9084	16.2667	275	275	MS2	26/96		High	TBM_iTRAQ_ExList_31.mgf
gi11321585	acADATLSQITNNIDPVGR		1	1	CID	N-Term(iTRAQ4plex), C2(Methylthio)		25.0037	5.6607		1	1	41	24	84534	Redundant	Not Used	2.46264	3.0976	0.920552	12.58	30.9801	11.5806	38.9678	3	717.023	2149.05	2.25999	24.9833	799	799	MS2	18/72		High	TBM_iTRAQ_32.mgf
gi4502549;gi260656025	eADIDGDGQVNYEEFVQMMTAk		2	2	CID	N-Term(iTRAQ4plex), K22(iTRAQ4plex)		47.7695	5.65157		1	1	42		136921	Redundant	Not Used	0.357999	5.93781	1.1599	47.7793	17.105	55.419	283.704	3	926.788	2778.35	23.5286	29.0833	866	866	MS2	22/84		High	TBM_iTRAQ_ExList_36.mgf
gi7669492	vIISAPSADAPMFVMGVNHEk		1	1	CID	N-Term(iTRAQ4plex), K21(iTRAQ4plex)		35.9229	5.64739		1	1			153981	Unique	Used	0.305199	0.596629	2.10856	132.619	40.4751	279.635	79.1243	3	834.463	2501.37	23.947	22.65	657	657	MS2	22/80		High	TBM_iTRAQ_ExList_44.mgf
gi7669492	vIISAPSADAPMFVMGVNHEk		1	1	CID	N-Term(iTRAQ4plex), K21(iTRAQ4plex)		34.0999	5.64739		1	1			154689	Unique	Used	0.305199	0.596629	2.10856	132.619	40.4751	279.635	79.1243	3	834.463	2501.37	23.947	22.65	657	657	MS2	22/80		High	TBM_iTRAQ_ExList_44_1.mgf
gi4503377	aALAGGTTMIIDHVVPEPGTSLLAAFDQWR		1	1	CID	N-Term(iTRAQ4plex)		97.9021	5.63284		1	1		14	111241	Unique	Used	5.16941	3.23412	4.49399	9.0275	46.6669	40.5695	29.1961	4	821.202	3281.79	23.1503	44.5	1171	1171	MS2	20/174		High	TBM_iTRAQ_42.mgf
gi4503377	aALAGGTTMIIDHVVPEPGTSLLAAFDQWR		1	1	CID	N-Term(iTRAQ4plex)		91.5684	5.63284		1	1		14	112498	Unique	Used	5.16941	3.23412	4.49399	9.0275	46.6669	40.5695	29.1961	4	821.202	3281.79	23.1503	44.5	1171	1171	MS2	20/174		High	TBM_iTRAQ_42_1.mgf
gi239756291;gi10334859	gTGGVDTAATGGVFDISNLDR		2	2	CID	N-Term(iTRAQ4plex)		47.7042	5.63097		1	1	42	21	132126	Redundant	Not Used	3.45421	10.2903	0.792842	38.4648	132.865	30.4965	395.814	3	723.044	2167.12	20.334	22.1333	694	694	MS2	28/80		High	TBM_iTRAQ_ExList_33.mgf
gi4501885;gi4501887	vAPEEHPVLLTEAPLNPk		2	2	CID	N-Term(iTRAQ4plex), K18(iTRAQ4plex)		73.1818	5.6153		1	1	37		120073	Redundant	Not Used	0.459483	1.42739	1.64935	1246.78	572.874	2056.38	1779.64	3	748.114	2242.33	25.9231	17.9	453	453	MS2	25/68		High	TBM_iTRAQ_45.mgf
gi4501885;gi4501887	vAPEEHPVLLTEAPLNPk		2	2	CID	N-Term(iTRAQ4plex), K18(iTRAQ4plex)		74.4516	5.6153		1	1	37		121853	Redundant	Not Used	0.459483	1.42739	1.64935	1246.78	572.874	2056.38	1779.64	3	748.114	2242.33	25.9231	17.9	453	453	MS2	25/68		High	TBM_iTRAQ_45_1.mgf
gi194595509;gi154759259	aLINADELASDVAGAEALLDR		2	2	CID	N-Term(iTRAQ4plex)		66.4369	5.60859		1	1	41	27	134391	Redundant	Not Used	5.94106	0.347955	1.65172	22.495	133.644	37.1556	7.82725	3	757.755	2271.25	24.8245	34.4833	1367	1367	MS2	23/80		High	TBM_iTRAQ_ExList_34.mgf
gi4758012	vGEQAQVVIIDMNDPSNPIR		1	1	CID	N-Term(iTRAQ4plex)		67.9742	5.60305		1	1	42		133782	Redundant	Not Used	0.68546	0.58125	0.559823	135.655	92.9861	75.9428	78.8494	3	780.427	2339.27	22.2127	22.7833	758	758	MS2	27/76		High	TBM_iTRAQ_ExList_34.mgf
gi14210536;gi21361322	gHYTEGAELVDAVLDVVR		2	2	CID	N-Term(iTRAQ4plex)		77.026	5.60246		1	1	41	30	120803	Redundant	Not Used	0.708962	3.42819	2.23364	102.288	72.518	228.474	350.661	3	696.384	2087.14	23.4592	34.6167	1183	1183	MS2	24/68		High	TBM_iTRAQ_45.mgf
gi14210536;gi21361322	gHYTEGAELVDAVLDVVR		2	2	CID	N-Term(iTRAQ4plex)		71.4217	5.60246		1	1	41	30	122583	Redundant	Not Used	0.708962	3.42819	2.23364	102.288	72.518	228.474	350.661	3	696.384	2087.14	23.4592	34.6167	1183	1183	MS2	24/68		High	TBM_iTRAQ_45_1.mgf
gi4503971	vPSTETEALASNLMGMFEk		1	1	CID	N-Term(iTRAQ4plex), K19(iTRAQ4plex)		77.7367	5.58638		1	1	42		142186	Redundant	Not Used	1.79089	2.16784	3.18383	89.3257	159.973	284.398	193.644	3	781.75	2343.23	22.5724	33.0833	925	925	MS2	24/72		High	TBM_iTRAQ_ExList_39.mgf
gi4501885;gi4501887	dLYANTVLSGGTTmYPGIADR		2	2	CID	N-Term(iTRAQ4plex), M14(Oxidation)		36.8053	5.57821		1	1			83266	Not Unique	Not Used	0.714844	0.652879	8.04465	9.8	7.00547	78.8376	6.39821	3	792.411	2375.22	22.0658	22.9833	553	553	MS2	18/80		High	TBM_iTRAQ_31.mgf
gi4758012	vGEQAQVVIIDMNDPSNPIR		1	1	CID	N-Term(iTRAQ4plex)		82.3415	5.57442		1	1	42	29	132173	Redundant	Not Used	1.23885	6.70429	3.45769	18.475	22.8878	63.8808	123.862	3	780.426	2339.26	20.2167	22.9333	741	741	MS2	28/76		High	TBM_iTRAQ_ExList_33.mgf
gi21536286	gTGGVDTAAVGGVFDVSNADR		1	1	CID	N-Term(iTRAQ4plex)		66.45	5.57416		1	1	42	19	130398	Redundant	Not Used		0.113605	0.0384421	206.307		7.93089	23.4375	3	703.695	2109.07	17.6767	18.3333	414	414	MS2	26/80		High	TBM_iTRAQ_ExList_32.mgf
gi4758012	vGEQAQVVIIDmNDPSNPIR		1	1	CID	N-Term(iTRAQ4plex), M12(Oxidation)		46.6105	5.55203		1	1		23	133438	Unique	Used	1.33685	1.38855	0.212809	28.5697	38.1934	6.07989	39.6704	3	785.756	2355.25	18.2865	16.9667	414	414	MS2	24/76		High	TBM_iTRAQ_ExList_34.mgf
gi5902018	lSLESEGAGEGAAASPELSALEEAFR		1	1	CID	N-Term(iTRAQ4plex)		52.6356	5.5509		1	1		20	85548	Unique	Used	0.335327	0.363174	2.0669	21.8	7.31013	45.0585	7.91719	3	912.457	2735.36	2.16222	29.95	656	656	MS2	26/100		High	TBM_iTRAQ_33.mgf
	iITHPNFNGNTLDNDIMLIk		1	1	CID	N-Term(iTRAQ4plex), K20(iTRAQ4plex)		44.4627	5.54493		1	1			116625	Unique	Used	1.86181	1.43337	0.0298283	221.931	413.194	6.61985	318.111	3	857.809	2571.41	10.466	26.1333	811	811	MS2	16/76		High	TBM_iTRAQ_44.mgf
	iITHPNFNGNTLDNDIMLIk		1	1	CID	N-Term(iTRAQ4plex), K20(iTRAQ4plex)		42.5315	5.54493		1	1			118528	Unique	Used	1.86181	1.43337	0.0298283	221.931	413.194	6.61985	318.111	3	857.809	2571.41	10.466	26.1333	811	811	MS2	16/76		High	TBM_iTRAQ_44_1.mgf
gi194595509;gi154759259	aLINADELASDVAGAEALLDR		2	2	CID	N-Term(iTRAQ4plex)		66.4289	5.5365		1	1	42	18	131269	Redundant	Not Used	0.50921	0.558235	0.652728	16.925	8.61837	11.0474	9.44812	3	757.75	2271.24	18.3347	34.4	1285	1285	MS2	23/80		High	TBM_iTRAQ_ExList_32.mgf
gi21536286	gTGGVDTAAVGGVFDVSNADR		1	1	CID	N-Term(iTRAQ4plex)		74.3367	5.53551		1	1	42	22	84186	Redundant	Not Used	1.21229	1.8836	2.91538	99.4641	120.579	289.975	187.351	3	703.687	2109.05	5.95623	18.3	451	451	MS2	34/80		High	TBM_iTRAQ_32.mgf
gi32189394	iPSAVGYQPTLATDMGTMQER		1	1	CID	N-Term(iTRAQ4plex)		62.321	5.53219		1	1	42		84361	Redundant	Not Used	0.54231	6.10921	3.57895	13.8	7.48388	49.3895	84.3071	3	804.07	2410.2	4.33066	21.3167	626	626	MS2	24/80		High	TBM_iTRAQ_32.mgf
gi14249342	fSTSGLSISGLNPLPNPSYLLPPR		1	1	CID	N-Term(iTRAQ4plex)		52.3264	5.52603		1	1		19	86737	Unique	Used	2.51581	0.47198	1.23112	39.9876	100.601	49.2294	18.8733	3	891.169	2671.49	12.6157	31.0667	762	762	MS2	31/92		High	TBM_iTRAQ_34.mgf
gi31542947	lVQDVANNTNEEAGDGTTTATVLAR		1	1	CID	N-Term(iTRAQ4plex)		32.6836	5.51855		1	1	42		85266	Redundant	Not Used		0.889684	1.0024	139.842		140.178	124.415	4	676.848	2704.37	7.45305	16.2833	374	374	MS2	22/144		High	TBM_iTRAQ_33.mgf
gi42734438	nLPIENTTDcLSTMASVcR		1	1	CID	N-Term(iTRAQ4plex), C10(Methylthio), C18(Methylthio)		61.9514	5.51665		1	1	40		86966	Redundant	Not Used	0.0317309	0.77598	0.335534	97.1857	3.08379	32.6091	75.4142	3	768.693	2304.07	16.2025	34.95	991	991	MS2	18/72		High	TBM_iTRAQ_34.mgf
gi41406064	tELEDTLDTTAAQQELR		1	1	CID	N-Term(iTRAQ4plex)		93.512	5.51507		1	1	42	24	86350	Redundant	Not Used		0.851328	1.29605	123.443		159.988	105.09	3	693.36	2078.06	13.1572	17.1333	375	375	MS2	22/64		High	TBM_iTRAQ_34.mgf
gi14249342	fSTSGLSISGLNPLPNPSYLLPPR		1	1	CID	N-Term(iTRAQ4plex)		32.4461	5.49673		1	1			88194	Unique	Used	0.924285	5.25947	0.748968	9.8	9.058	7.33989	51.5428	3	891.172	2671.5	16.2141	30.7	895	895	MS2	20/92		High	TBM_iTRAQ_35.mgf
gi237681109;gi237681111;gi22748667;gi21361181;gi4502271	gVGIISEGNETVEDIAAR		5	5	CID	N-Term(iTRAQ4plex)		51.7926	5.49662		1	1	42	21	135189	Redundant	Not Used	2.61072	3.47831	4.17174	172.372	450.013	719.09	599.561	3	658.694	1974.07	20.8917	20.05	568	568	MS2	24/68		High	TBM_iTRAQ_ExList_35.mgf
gi6912328;gi197313763	dENATLDGGDVLFTGR		2	2	CID	N-Term(iTRAQ4plex)		72.0447	5.46625		1	1	41	23	85357	Redundant	Not Used	0.913463	4.77564	2.02072	70.6867	64.5696	142.838	337.574	3	608.638	1823.9	6.2808	17.9167	465	465	MS2	26/60		High	TBM_iTRAQ_33.mgf
gi31542947	lVQDVANNTNEEAGDGTTTATVLAR		1	1	CID	N-Term(iTRAQ4plex)		69.2277	5.46196		1	1	42		84059	Redundant	Not Used	0.319918	0.0595182	0.829451	101.484	32.4664	84.1757	6.04012	3	902.128	2704.37	7.35659	16.1667	324	324	MS2	22/96		High	TBM_iTRAQ_32.mgf
gi20357529	acGDSTLTQITAGLDPVGR		1	1	CID	N-Term(iTRAQ4plex), C2(Methylthio)		53.2204	5.454		1	1	42	16	133974	Redundant	Not Used	0.674817	1.58071	0.315118	156.325	105.491	49.2608	247.104	3	689.026	2065.06	22.4111	26.05	950	950	MS2	19/72		High	TBM_iTRAQ_ExList_34.mgf
gi4502081	aEEPLAAVTPAVGLDLGMDTR		1	1	CID	N-Term(iTRAQ4plex)		43.8796	5.45382		1	1	42	16	132409	Redundant	Not Used	0.709162	2.72567	3.6425	22.845	16.2008	83.213	62.2679	3	757.414	2270.23	19.6198	26.9167	975	975	MS2	26/80		High	TBM_iTRAQ_ExList_33.mgf
gi4501885;gi4501887	dLYANTVLSGGTTMYPGIADR		2	2	CID	N-Term(iTRAQ4plex)		34.8041	5.45321		1	1	42		132181	Redundant	Not Used	7.4529	3.51164	12.8994	8.631	64.326	111.334	30.309	3	787.078	2359.22	20.1385	23.0833	749	749	MS2	26/80		High	TBM_iTRAQ_ExList_33.mgf
gi4507729;gi21361322;gi29788785;gi5174735;gi29788768	lTTPTYGDLNHLVSATMSGVTTcLR		5	5	CID	N-Term(iTRAQ4plex), C23(Methylthio)		60.3785	5.44759		1	1			148304	Not Unique	Not Used		0.328758	0.01	491.513		1.97462	161.589	4	711.128	2841.49	29.7503	43.6667	1530	1530	MS2	20/144		High	TBM_iTRAQ_ExList_42.mgf
[truncated: 4,370 more rows]
